# Supplementary material for: {Dimeth­yl [(phenyl­sulfon­yl)amido­]phosphato-κ2 O,O′}bis­(tri­phenylphosphane-κP)copper(I)
Source: Acta Crystallogr Sect E Struct Rep Online. 2014 May 17;70(Pt 6):m209–10. doi: 10.1107/S1600536814010095 (PMC4051010; doi:10.1107/S1600536814010095)
Supplement: Supplementary file 1 [file e-70-0m209-sup1.cif]

##############################################################################
#                                                                            #
# This CIF contains the data in a paper accepted for publication in          #
# Acta Crystallographica Section E. It conforms to the requirements of       #
# Notes for Authors for Acta Crystallographica Section E, and has been       #
# peer reviewed under the auspices of the IUCr Commission on Journals.       #
#                                                                            #
# Full details of the Crystallographic Information File format               #
# are given in the paper "The Crystallographic Information File (CIF):       #
# a New Standard Archive File for Crystallography" by S. R. Hall, F. H.      #
# Allen and I. D. Brown [Acta Cryst. (1991), A47, 655-685].                  #
#                                                                            #
# The current version of the core CIF dictionary is obtainable from          #
# ftp://ftp.iucr.org/pub/cif_core.dic.                                       #
#                                                                            #
# Software is freely available for graphical display of the structure(s)     #
# in this CIF. For information consult the CIF software page                 #
# http://www.iucr.org/resources/cif/software.                                #
#                                                                            #
# This file may be used for bona fide research purposes within the           #
# scientific community so long as proper attribution is given to the journal # 
# article from which it was obtained.                                        #
#                                                                            #
##############################################################################
data_I
_audit_creation_method     SHELXL-97
_database_code_depnum_ccdc_archive     'CCDC 1000731'
_chemical_name_systematic
;\
{Dimethyl [(phenylsulfonyl)amido]phosphato-\k^2^<i>O</i>,<i>O</i>'}\
bis(triphenylphosphane-\k<i>P</i>)copper(I)
;
_chemical_name_common     ?
_chemical_formula_moiety     'C44 H41 Cu N O5 P3 S'
_chemical_formula_sum     'C44 H41 Cu N O5 P3 S'
_chemical_formula_iupac     ' [Cu (C8 H11 N O5 P S) (C18 H15 P)2]'
_chemical_formula_weight     852.29
_chemical_melting_point     ?
_shelx_space_group_comment
;
The symmetry employed for this shelxl refinement is uniquely defined
by the following loop, which should always be used as a source of
symmetry information in preference to the above space-group names.
They are only intended as comments.
;
_space_group_crystal_system     monoclinic
_space_group_name_H-M_alt     'P 21/c'
_space_group_name_Hall     '-P 2ybc'
loop_
    _space_group_symop_operation_xyz
    'x, y, z'
    '-x, y+1/2, -z+1/2'
    '-x, -y, -z'
    'x, -y-1/2, z-1/2'
_cell_length_a     12.8657(12)
_cell_length_b     26.281(3)
_cell_length_c     13.971(3)
_cell_angle_alpha     90
_cell_angle_beta     121.875(10)
_cell_angle_gamma     90
_cell_volume     4011.6(11)
_cell_formula_units_Z     4
_cell_measurement_reflns_used     27134
_cell_measurement_theta_min     2.907
_cell_measurement_theta_max     28.477
_cell_measurement_temperature     100(2)
_cell_special_details     ?
_exptl_crystal_description     needle
_exptl_crystal_colour     colourless
_exptl_crystal_size_max     0.40
_exptl_crystal_size_mid     0.30
_exptl_crystal_size_min     0.10
_exptl_crystal_density_diffrn     1.411
_exptl_crystal_density_meas     ?
_exptl_crystal_density_method     ?
_exptl_crystal_F_000     1768
_exptl_absorpt_coefficient_mu     0.763
_exptl_absorpt_correction_type     multi-scan
_exptl_absorpt_process_details     '(SADABS; Sheldrick, 2003)'
_exptl_absorpt_correction_T_min     0.74
_exptl_absorpt_correction_T_max     0.90
_exptl_special_details     ?
_diffrn_ambient_temperature     100(2)
_diffrn_radiation_type     MoK\a
_diffrn_radiation_wavelength     0.71073
_diffrn_measurement_device_type     'Nonius KappaCCD'
_diffrn_measurement_method     '\f scans and \w scans with \k offset'
_diffrn_detector_area_resol_mean     9
_diffrn_reflns_number     27134
_diffrn_reflns_av_R_equivalents     0.1373
_diffrn_reflns_theta_min     2.907
_diffrn_reflns_theta_max     28.477
_diffrn_reflns_theta_full     25.242
_diffrn_measured_fraction_theta_max     0.915
_diffrn_measured_fraction_theta_full     0.993
_diffrn_reflns_limit_h_min     -16
_diffrn_reflns_limit_h_max     16
_diffrn_reflns_limit_k_min     -33
_diffrn_reflns_limit_k_max     34
_diffrn_reflns_limit_l_min     -18
_diffrn_reflns_limit_l_max     18
_refine_special_details
;
Refinement of <i>F</i>^2^ against ALL reflections. The weighted <i>R</i>-factor
<i>wR</i> and goodness of fit <i>S</i> are based on <i>F</i>^2^, conventional
<i>R</i>-factors <i>R</i> are based on <i>F</i>, with <i>F</i> set to zero for
negative <i>F</i>^2^. The threshold expression of <i>F</i>^2^ >
2\s(<i>F</i>^2^) is used only for calculating <i>R</i>-factors(gt) <i>etc</i>.
and is not relevant to the choice of reflections for refinement.
<i>R</i>-factors based on <i>F</i>^2^ are statistically about twice as large
as those based on <i>F</i>, and <i>R</i>- factors based on ALL data will be
even larger.
;
_reflns_number_total     9293
_reflns_number_gt     4739
_reflns_threshold_expression     I>2\s(I)
_refine_ls_structure_factor_coef     Fsqd
_refine_ls_matrix_type     full
_refine_ls_R_factor_all     0.1895
_refine_ls_R_factor_gt     0.0856
_refine_ls_wR_factor_gt     0.1014
_refine_ls_wR_factor_ref     0.1201
_refine_ls_goodness_of_fit_ref     1.036
_refine_ls_restrained_S_all     1.036
_refine_ls_number_reflns     9293
_refine_ls_number_parameters     438
_refine_ls_number_restraints     0
_refine_ls_hydrogen_treatment     constr
_refine_ls_weighting_scheme     calc
_refine_ls_weighting_details
                      'w=1/[\s^2^(Fo^2^)+(0.0188P)^2^] where P=(Fo^2^+2Fc^2^)/3'
_atom_sites_solution_hydrogens     geom
_atom_sites_solution_primary     ?
_atom_sites_solution_secondary     ?
_refine_ls_shift/su_max     0.001
_refine_ls_shift/su_mean     0.000
_refine_diff_density_max     0.482
_refine_diff_density_min     -0.558
_refine_ls_extinction_method     none
_refine_ls_extinction_coef     .
loop_
    _atom_type_symbol
    _atom_type_description
    _atom_type_scat_dispersion_real
    _atom_type_scat_dispersion_imag
    _atom_type_scat_source
    'C' 'C' 0.0033 0.0016
                         'International Tables Vol C Tables 4.2.6.8 and 6.1.1.4'
    'Cu' 'Cu' 0.3201 1.2651
                         'International Tables Vol C Tables 4.2.6.8 and 6.1.1.4'
    'N' 'N' 0.0061 0.0033
                         'International Tables Vol C Tables 4.2.6.8 and 6.1.1.4'
    'O' 'O' 0.0106 0.0060
                         'International Tables Vol C Tables 4.2.6.8 and 6.1.1.4'
    'P' 'P' 0.1023 0.0942
                         'International Tables Vol C Tables 4.2.6.8 and 6.1.1.4'
    'S' 'S' 0.1246 0.1234
                         'International Tables Vol C Tables 4.2.6.8 and 6.1.1.4'
    'H' 'H' 0.0000 0.0000
                         'International Tables Vol C Tables 4.2.6.8 and 6.1.1.4'
_computing_data_collection     'COLLECT (Nonius, 1999)'
_computing_cell_refinement     'DENZO/SCALEPACK (Otwinowski & Minor, 1997)'
_computing_data_reduction     'DENZO/SCALEPACK (Otwinowski & Minor, 1997)'
_computing_structure_solution     'SHELXS97 (Sheldrick, 2008)'
_computing_structure_refinement     'SHELXL97 (Sheldrick, 2008)'
_computing_molecular_graphics     'ORTEP-3 for Windows (Farrugia, 2012)'
_computing_publication_material     'WinGX (Farrugia, 2012)'
loop_
    _atom_site_type_symbol
    _atom_site_label
    _atom_site_fract_x
    _atom_site_fract_y
    _atom_site_fract_z
    _atom_site_U_iso_or_equiv
    _atom_site_adp_type
    _atom_site_calc_flag
    _atom_site_occupancy
    _atom_site_disorder_assembly
    _atom_site_disorder_group
    C C1 0.7620(4) 0.16461(19) 1.0173(4) 0.0134(12) Uani d 1 . .
    C C2 0.7765(5) 0.15558(19) 0.9275(4) 0.0195(13) Uani d 1 . .
    H H68 0.7094 0.1479 0.8566 0.023 Uiso calc 1 . .
    C C3 0.8930(5) 0.1582(2) 0.9452(5) 0.0257(14) Uani d 1 . .
    H H102 0.9034 0.1531 0.8848 0.031 Uiso calc 1 . .
    C C4 0.9933(5) 0.1682(2) 1.0499(5) 0.0260(14) Uani d 1 . .
    H H106 1.0707 0.1698 1.0602 0.031 Uiso calc 1 . .
    C C5 0.9789(5) 0.1758(2) 1.1401(5) 0.0323(16) Uani d 1 . .
    H H19 1.0468 0.1822 1.2115 0.039 Uiso calc 1 . .
    C C6 0.8614(5) 0.1740(2) 1.1237(5) 0.0277(15) Uani d 1 . .
    H H57 0.8509 0.1790 1.1840 0.033 Uiso calc 1 . .
    C C7 0.3285(5) 0.2987(2) 0.8180(5) 0.0375(17) Uani d 1 . .
    H H74A 0.2652 0.2749 0.7708 0.056 Uiso calc 1 . .
    H H74B 0.3002 0.3327 0.7928 0.056 Uiso calc 1 . .
    H H74C 0.3493 0.2948 0.8945 0.056 Uiso calc 1 . .
    C C8 0.6702(5) 0.2749(2) 0.8269(5) 0.0303(15) Uani d 1 . .
    H H7A 0.6423 0.3079 0.8330 0.045 Uiso calc 1 . .
    H H7B 0.7084 0.2774 0.7838 0.045 Uiso calc 1 . .
    H H7C 0.7283 0.2622 0.9008 0.045 Uiso calc 1 . .
    C C9 0.2961(5) 0.06859(19) 0.5000(4) 0.0203(5) Uani d 1 . .
    C C10 0.1706(5) 0.06746(19) 0.4622(4) 0.0203(5) Uani d 1 . .
    H H25 0.1469 0.0701 0.5144 0.024 Uiso calc 1 . .
    C C11 0.0819(5) 0.06245(18) 0.3490(4) 0.0203(5) Uani d 1 . .
    H H21 -0.0003 0.0612 0.3260 0.024 Uiso calc 1 . .
    C C12 0.1160(5) 0.05931(19) 0.2692(4) 0.0203(5) Uani d 1 . .
    H H16 0.0567 0.0560 0.1930 0.024 Uiso calc 1 . .
    C C13 0.2384(5) 0.06113(19) 0.3045(4) 0.0203(5) Uani d 1 . .
    H H15 0.2613 0.0599 0.2515 0.024 Uiso calc 1 . .
    C C14 0.3274(5) 0.06484(19) 0.4179(4) 0.0203(5) Uani d 1 . .
    H H35 0.4095 0.0648 0.4403 0.024 Uiso calc 1 . .
    C C15 0.4477(4) 0.00831(18) 0.6988(4) 0.0132(12) Uani d 1 . .
    C C16 0.4271(4) -0.03269(19) 0.6270(4) 0.0147(12) Uani d 1 . .
    H H20 0.3927 -0.0268 0.5504 0.018 Uiso calc 1 . .
    C C17 0.4570(5) -0.0819(2) 0.6678(5) 0.0189(13) Uani d 1 . .
    H H6 0.4437 -0.1088 0.6192 0.023 Uiso calc 1 . .
    C C18 0.5070(5) -0.0910(2) 0.7817(5) 0.0215(14) Uani d 1 . .
    H H56 0.5264 -0.1241 0.8093 0.026 Uiso calc 1 . .
    C C19 0.5283(5) -0.0510(2) 0.8547(5) 0.0242(14) Uani d 1 . .
    H H8 0.5628 -0.0573 0.9311 0.029 Uiso calc 1 . .
    C C20 0.4987(5) -0.0024(2) 0.8145(5) 0.0236(14) Uani d 1 . .
    H H31 0.5123 0.0241 0.8640 0.028 Uiso calc 1 . .
    C C21 0.5434(5) 0.09651(19) 0.6489(4) 0.0141(12) Uani d 1 . .
    C C22 0.6453(5) 0.0664(2) 0.6779(4) 0.0184(13) Uani d 1 . .
    H H60 0.6493 0.0333 0.7032 0.022 Uiso calc 1 . .
    C C23 0.7411(5) 0.0854(2) 0.6694(4) 0.0229(14) Uani d 1 . .
    H H29 0.8085 0.0650 0.6888 0.027 Uiso calc 1 . .
    C C24 0.7358(5) 0.1347(2) 0.6320(4) 0.0243(14) Uani d 1 . .
    H H54 0.7988 0.1472 0.6245 0.029 Uiso calc 1 . .
    C C25 0.6370(5) 0.1655(2) 0.6057(4) 0.0191(13) Uani d 1 . .
    H H70 0.6346 0.1988 0.5822 0.023 Uiso calc 1 . .
    C C26 0.5425(5) 0.14690(19) 0.6142(4) 0.0191(13) Uani d 1 . .
    H H67 0.4767 0.1680 0.5966 0.023 Uiso calc 1 . .
    C C27 0.1898(4) 0.0599(2) 0.8496(4) 0.0177(13) Uani d 1 . .
    C C28 0.1400(5) 0.0630(2) 0.9169(4) 0.0232(14) Uani d 1 . .
    H H105 0.1078 0.0938 0.9224 0.028 Uiso calc 1 . .
    C C29 0.1375(5) 0.0207(2) 0.9761(5) 0.0324(16) Uani d 1 . .
    H H1 0.1021 0.0229 1.0193 0.039 Uiso calc 1 . .
    C C30 0.1891(5) -0.0249(2) 0.9696(5) 0.0332(16) Uani d 1 . .
    H H45 0.1901 -0.0531 1.0104 0.040 Uiso calc 1 . .
    C C31 0.2386(5) -0.0284(2) 0.9029(5) 0.0285(15) Uani d 1 . .
    H H72 0.2710 -0.0591 0.8975 0.034 Uiso calc 1 . .
    C C32 0.2400(5) 0.01393(19) 0.8440(4) 0.0209(14) Uani d 1 . .
    H H38 0.2748 0.0115 0.8003 0.025 Uiso calc 1 . .
    C C33 0.0584(4) 0.11361(19) 0.6394(4) 0.0143(12) Uani d 1 . .
    C C34 0.0297(5) 0.1559(2) 0.5668(4) 0.0191(13) Uani d 1 . .
    H H61 0.0792 0.1847 0.5923 0.023 Uiso calc 1 . .
    C C35 -0.0716(5) 0.1547(2) 0.4583(5) 0.0251(15) Uani d 1 . .
    H H107 -0.0912 0.1832 0.4124 0.030 Uiso calc 1 . .
    C C36 -0.1443(5) 0.1115(2) 0.4168(5) 0.0275(15) Uani d 1 . .
    H H47 -0.2106 0.1104 0.3429 0.033 Uiso calc 1 . .
    C C37 -0.1168(5) 0.0703(2) 0.4865(5) 0.0275(15) Uani d 1 . .
    H H66 -0.1659 0.0415 0.4594 0.033 Uiso calc 1 . .
    C C38 -0.0173(5) 0.0709(2) 0.5966(4) 0.0194(13) Uani d 1 . .
    H H62 -0.0008 0.0425 0.6423 0.023 Uiso calc 1 . .
    C C39 0.1906(5) 0.1685(2) 0.8525(5) 0.0235(6) Uani d 1 . .
    C C40 0.0861(5) 0.19774(19) 0.8175(5) 0.0235(6) Uani d 1 . .
    H H13 0.0132 0.1899 0.7510 0.028 Uiso calc 1 . .
    C C41 0.0923(5) 0.2386(2) 0.8830(4) 0.0235(6) Uani d 1 . .
    H H28 0.0230 0.2585 0.8589 0.028 Uiso calc 1 . .
    C C42 0.1968(5) 0.2504(2) 0.9812(5) 0.0235(6) Uani d 1 . .
    H H65 0.1984 0.2777 1.0242 0.028 Uiso calc 1 . .
    C C43 0.3019(5) 0.2214(2) 1.0173(5) 0.0235(6) Uani d 1 . .
    H H14 0.3742 0.2291 1.0845 0.028 Uiso calc 1 . .
    C C44 0.2972(5) 0.1810(2) 0.9521(4) 0.0235(6) Uani d 1 . .
    H H75 0.3673 0.1617 0.9757 0.028 Uiso calc 1 . .
    Cu Cu1 0.36062(6) 0.12135(2) 0.75302(5) 0.01638(18) Uani d 1 . .
    N N1 0.5554(4) 0.21783(15) 0.9479(3) 0.0169(10) Uani d 1 . .
    O O1 0.5448(3) 0.12269(13) 0.9166(3) 0.0198(9) Uani d 1 . .
    O O2 0.6296(3) 0.15752(13) 1.1063(3) 0.0246(9) Uani d 1 . .
    O O3 0.3780(3) 0.19846(12) 0.7364(3) 0.0173(9) Uani d 1 . .
    O O4 0.4335(3) 0.28906(12) 0.8119(3) 0.0268(10) Uani d 1 . .
    O O5 0.5671(3) 0.24042(13) 0.7711(3) 0.0227(9) Uani d 1 . .
    P P1 0.48025(13) 0.23250(5) 0.81736(13) 0.0190(4) Uani d 1 . .
    P P2 0.41040(12) 0.07398(5) 0.65026(12) 0.0153(3) Uani d 1 . .
    P P3 0.20168(12) 0.11467(5) 0.77600(12) 0.0162(3) Uani d 1 . .
    S S1 0.61185(12) 0.16414(5) 0.99649(12) 0.0183(3) Uani d 1 . .
loop_
    _atom_site_aniso_label
    _atom_site_aniso_U_11
    _atom_site_aniso_U_22
    _atom_site_aniso_U_33
    _atom_site_aniso_U_12
    _atom_site_aniso_U_13
    _atom_site_aniso_U_23
    C1 0.008(3) 0.014(3) 0.015(3) 0.000(2) 0.004(3) 0.003(2)
    C2 0.022(4) 0.019(3) 0.018(3) -0.001(3) 0.011(3) -0.001(3)
    C3 0.034(4) 0.026(3) 0.026(4) 0.003(3) 0.022(3) 0.001(3)
    C4 0.015(3) 0.032(4) 0.027(4) 0.002(3) 0.008(3) 0.001(3)
    C5 0.021(4) 0.045(4) 0.023(4) -0.007(3) 0.006(3) -0.013(3)
    C6 0.022(4) 0.042(4) 0.021(4) 0.000(3) 0.013(3) -0.002(3)
    C7 0.029(4) 0.025(4) 0.067(5) 0.002(3) 0.031(4) -0.005(3)
    C8 0.025(4) 0.027(4) 0.041(4) -0.007(3) 0.020(3) 0.008(3)
    C9 0.0184(14) 0.0199(12) 0.0188(14) 0.0008(11) 0.0072(12) -0.0007(11)
    C10 0.0184(14) 0.0199(12) 0.0188(14) 0.0008(11) 0.0072(12) -0.0007(11)
    C11 0.0184(14) 0.0199(12) 0.0188(14) 0.0008(11) 0.0072(12) -0.0007(11)
    C12 0.0184(14) 0.0199(12) 0.0188(14) 0.0008(11) 0.0072(12) -0.0007(11)
    C13 0.0184(14) 0.0199(12) 0.0188(14) 0.0008(11) 0.0072(12) -0.0007(11)
    C14 0.0184(14) 0.0199(12) 0.0188(14) 0.0008(11) 0.0072(12) -0.0007(11)
    C15 0.011(3) 0.010(3) 0.022(3) 0.000(2) 0.011(3) -0.004(2)
    C16 0.012(3) 0.020(3) 0.014(3) -0.002(2) 0.008(3) 0.002(3)
    C17 0.018(3) 0.018(3) 0.027(4) -0.005(3) 0.016(3) -0.006(3)
    C18 0.020(3) 0.019(3) 0.028(4) 0.004(3) 0.015(3) 0.002(3)
    C19 0.019(3) 0.029(4) 0.013(3) 0.002(3) 0.000(3) 0.002(3)
    C20 0.025(4) 0.021(3) 0.017(3) 0.002(3) 0.005(3) -0.003(3)
    C21 0.012(3) 0.018(3) 0.010(3) -0.004(2) 0.005(3) -0.008(2)
    C22 0.019(3) 0.015(3) 0.026(4) -0.001(3) 0.016(3) -0.003(3)
    C23 0.016(3) 0.024(3) 0.028(4) 0.001(3) 0.011(3) -0.006(3)
    C24 0.027(4) 0.030(4) 0.022(3) -0.013(3) 0.017(3) -0.007(3)
    C25 0.023(4) 0.021(3) 0.018(3) -0.010(3) 0.015(3) -0.005(3)
    C26 0.020(3) 0.015(3) 0.021(3) -0.004(3) 0.010(3) -0.003(3)
    C27 0.011(3) 0.021(3) 0.017(3) -0.004(3) 0.005(3) 0.000(3)
    C28 0.020(3) 0.024(3) 0.025(4) -0.002(3) 0.011(3) 0.006(3)
    C29 0.028(4) 0.037(4) 0.031(4) -0.014(3) 0.014(3) -0.001(3)
    C30 0.033(4) 0.024(4) 0.025(4) -0.007(3) 0.004(3) 0.015(3)
    C31 0.023(4) 0.021(4) 0.033(4) -0.003(3) 0.009(3) 0.000(3)
    C32 0.013(3) 0.017(3) 0.017(3) -0.001(3) -0.002(3) 0.004(3)
    C33 0.013(3) 0.015(3) 0.018(3) 0.000(2) 0.011(3) -0.002(3)
    C34 0.010(3) 0.027(3) 0.025(4) -0.003(3) 0.012(3) 0.002(3)
    C35 0.019(4) 0.032(4) 0.029(4) 0.006(3) 0.015(3) 0.007(3)
    C36 0.011(3) 0.045(4) 0.023(4) -0.002(3) 0.007(3) -0.003(3)
    C37 0.023(4) 0.026(4) 0.035(4) -0.002(3) 0.016(3) -0.006(3)
    C38 0.013(3) 0.024(3) 0.019(3) 0.000(3) 0.008(3) 0.000(3)
    C39 0.0276(15) 0.0243(14) 0.0243(15) 0.0026(12) 0.0176(13) -0.0019(11)
    C40 0.0276(15) 0.0243(14) 0.0243(15) 0.0026(12) 0.0176(13) -0.0019(11)
    C41 0.0276(15) 0.0243(14) 0.0243(15) 0.0026(12) 0.0176(13) -0.0019(11)
    C42 0.0276(15) 0.0243(14) 0.0243(15) 0.0026(12) 0.0176(13) -0.0019(11)
    C43 0.0276(15) 0.0243(14) 0.0243(15) 0.0026(12) 0.0176(13) -0.0019(11)
    C44 0.0276(15) 0.0243(14) 0.0243(15) 0.0026(12) 0.0176(13) -0.0019(11)
    Cu1 0.0157(4) 0.0148(4) 0.0206(4) -0.0015(3) 0.0109(3) -0.0025(3)
    N1 0.025(3) 0.009(2) 0.017(3) -0.002(2) 0.012(2) -0.004(2)
    O1 0.016(2) 0.016(2) 0.021(2) -0.0027(18) 0.0045(18) -0.0015(18)
    O2 0.027(2) 0.030(2) 0.019(2) -0.0022(19) 0.014(2) 0.0023(19)
    O3 0.014(2) 0.012(2) 0.024(2) -0.0024(17) 0.0090(19) 0.0023(17)
    O4 0.024(2) 0.012(2) 0.041(3) 0.0049(18) 0.016(2) 0.0027(19)
    O5 0.021(2) 0.022(2) 0.028(2) -0.0081(18) 0.015(2) -0.0018(19)
    P1 0.0175(9) 0.0135(8) 0.0252(9) -0.0002(7) 0.0108(8) 0.0006(7)
    P2 0.0143(8) 0.0137(8) 0.0186(9) -0.0004(6) 0.0093(7) -0.0005(7)
    P3 0.0144(8) 0.0150(8) 0.0211(8) -0.0007(7) 0.0106(7) -0.0002(7)
    S1 0.0198(9) 0.0175(8) 0.0189(8) -0.0015(7) 0.0110(7) 0.0002(7)
_geom_special_details
;
All e.s.d.'s (except the e.s.d. in the dihedral angle between two l.s. planes)
are estimated using the full covariance matrix. The cell e.s.d.'s are taken
into account individually in the estimation of e.s.d.'s in distances, angles
and torsion angles; correlations between e.s.d.'s in cell parameters are only
used when they are defined by crystal symmetry. An approximate (isotropic)
treatment of cell e.s.d.'s is used for estimating e.s.d.'s involving l.s.
planes.
;
loop_
    _geom_bond_atom_site_label_1
    _geom_bond_atom_site_label_2
    _geom_bond_site_symmetry_2
    _geom_bond_distance
    _geom_bond_publ_flag
    C1 C6 . 1.378(7) ?
    C1 C2 . 1.384(6) ?
    C1 S1 . 1.795(5) ?
    C2 C3 . 1.386(7) ?
    C2 H68 . 0.9300 ?
    C3 C4 . 1.371(7) ?
    C3 H102 . 0.9300 ?
    C4 C5 . 1.381(7) ?
    C4 H106 . 0.9300 ?
    C5 C6 . 1.405(7) ?
    C5 H19 . 0.9300 ?
    C6 H57 . 0.9300 ?
    C7 O4 . 1.419(5) ?
    C7 H74A . 0.9600 ?
    C7 H74B . 0.9600 ?
    C7 H74C . 0.9600 ?
    C8 O5 . 1.448(5) ?
    C8 H7A . 0.9600 ?
    C8 H7B . 0.9600 ?
    C8 H7C . 0.9600 ?
    C9 C14 . 1.406(6) ?
    C9 C10 . 1.409(6) ?
    C9 P2 . 1.824(5) ?
    C10 C11 . 1.383(6) ?
    C10 H25 . 0.9300 ?
    C11 C12 . 1.400(6) ?
    C11 H21 . 0.9300 ?
    C12 C13 . 1.380(6) ?
    C12 H16 . 0.9300 ?
    C13 C14 . 1.384(6) ?
    C13 H15 . 0.9300 ?
    C14 H35 . 0.9300 ?
    C15 C16 . 1.399(6) ?
    C15 C20 . 1.415(7) ?
    C15 P2 . 1.824(5) ?
    C16 C17 . 1.385(6) ?
    C16 H20 . 0.9300 ?
    C17 C18 . 1.386(7) ?
    C17 H6 . 0.9300 ?
    C18 C19 . 1.388(7) ?
    C18 H56 . 0.9300 ?
    C19 C20 . 1.366(7) ?
    C19 H8 . 0.9300 ?
    C20 H31 . 0.9300 ?
    C21 C22 . 1.395(6) ?
    C21 C26 . 1.409(6) ?
    C21 P2 . 1.820(5) ?
    C22 C23 . 1.391(6) ?
    C22 H60 . 0.9300 ?
    C23 C24 . 1.386(7) ?
    C23 H29 . 0.9300 ?
    C24 C25 . 1.382(7) ?
    C24 H54 . 0.9300 ?
    C25 C26 . 1.373(6) ?
    C25 H70 . 0.9300 ?
    C26 H67 . 0.9300 ?
    C27 C28 . 1.392(6) ?
    C27 C32 . 1.392(7) ?
    C27 P3 . 1.821(5) ?
    C28 C29 . 1.396(7) ?
    C28 H105 . 0.9300 ?
    C29 C30 . 1.396(7) ?
    C29 H1 . 0.9300 ?
    C30 C31 . 1.382(7) ?
    C30 H45 . 0.9300 ?
    C31 C32 . 1.390(7) ?
    C31 H72 . 0.9300 ?
    C32 H38 . 0.9300 ?
    C33 C38 . 1.397(6) ?
    C33 C34 . 1.416(6) ?
    C33 P3 . 1.824(5) ?
    C34 C35 . 1.382(7) ?
    C34 H61 . 0.9300 ?
    C35 C36 . 1.390(7) ?
    C35 H107 . 0.9300 ?
    C36 C37 . 1.370(7) ?
    C36 H47 . 0.9300 ?
    C37 C38 . 1.387(7) ?
    C37 H66 . 0.9300 ?
    C38 H62 . 0.9300 ?
    C39 C44 . 1.382(7) ?
    C39 C40 . 1.394(7) ?
    C39 P3 . 1.823(5) ?
    C40 C41 . 1.386(7) ?
    C40 H13 . 0.9300 ?
    C41 C42 . 1.355(7) ?
    C41 H28 . 0.9300 ?
    C42 C43 . 1.394(6) ?
    C42 H65 . 0.9300 ?
    C43 C44 . 1.380(7) ?
    C43 H14 . 0.9300 ?
    C44 H75 . 0.9300 ?
    Cu1 O3 . 2.065(3) y
    Cu1 O1 . 2.263(3) y
    Cu1 P2 . 2.2345(15) y
    Cu1 P3 . 2.2381(14) y
    N1 S1 . 1.568(4) ?
    N1 P1 . 1.596(4) ?
    O1 S1 . 1.470(3) ?
    O2 S1 . 1.438(3) ?
    O3 P1 . 1.496(3) ?
    O4 P1 . 1.590(3) ?
    O5 P1 . 1.572(3) ?
loop_
    _geom_angle_atom_site_label_1
    _geom_angle_atom_site_label_2
    _geom_angle_atom_site_label_3
    _geom_angle_site_symmetry_1
    _geom_angle_site_symmetry_3
    _geom_angle
    _geom_angle_publ_flag
    C6 C1 C2 . . 121.0(5) ?
    C6 C1 S1 . . 118.9(4) ?
    C2 C1 S1 . . 120.1(4) ?
    C1 C2 C3 . . 118.8(5) ?
    C1 C2 H68 . . 120.6 ?
    C3 C2 H68 . . 120.6 ?
    C4 C3 C2 . . 121.2(5) ?
    C4 C3 H102 . . 119.4 ?
    C2 C3 H102 . . 119.4 ?
    C3 C4 C5 . . 119.9(5) ?
    C3 C4 H106 . . 120.1 ?
    C5 C4 H106 . . 120.1 ?
    C4 C5 C6 . . 119.8(6) ?
    C4 C5 H19 . . 120.1 ?
    C6 C5 H19 . . 120.1 ?
    C1 C6 C5 . . 119.2(5) ?
    C1 C6 H57 . . 120.4 ?
    C5 C6 H57 . . 120.4 ?
    O4 C7 H74A . . 109.5 ?
    O4 C7 H74B . . 109.5 ?
    H74A C7 H74B . . 109.5 ?
    O4 C7 H74C . . 109.5 ?
    H74A C7 H74C . . 109.5 ?
    H74B C7 H74C . . 109.5 ?
    O5 C8 H7A . . 109.5 ?
    O5 C8 H7B . . 109.5 ?
    H7A C8 H7B . . 109.5 ?
    O5 C8 H7C . . 109.5 ?
    H7A C8 H7C . . 109.5 ?
    H7B C8 H7C . . 109.5 ?
    C14 C9 C10 . . 117.3(5) ?
    C14 C9 P2 . . 122.7(4) ?
    C10 C9 P2 . . 120.1(4) ?
    C11 C10 C9 . . 121.3(5) ?
    C11 C10 H25 . . 119.3 ?
    C9 C10 H25 . . 119.3 ?
    C10 C11 C12 . . 120.0(5) ?
    C10 C11 H21 . . 120.0 ?
    C12 C11 H21 . . 120.0 ?
    C13 C12 C11 . . 119.5(5) ?
    C13 C12 H16 . . 120.3 ?
    C11 C12 H16 . . 120.3 ?
    C12 C13 C14 . . 120.6(5) ?
    C12 C13 H15 . . 119.7 ?
    C14 C13 H15 . . 119.7 ?
    C13 C14 C9 . . 121.3(5) ?
    C13 C14 H35 . . 119.4 ?
    C9 C14 H35 . . 119.4 ?
    C16 C15 C20 . . 117.6(5) ?
    C16 C15 P2 . . 123.3(4) ?
    C20 C15 P2 . . 119.0(4) ?
    C17 C16 C15 . . 121.2(5) ?
    C17 C16 H20 . . 119.4 ?
    C15 C16 H20 . . 119.4 ?
    C16 C17 C18 . . 119.6(5) ?
    C16 C17 H6 . . 120.2 ?
    C18 C17 H6 . . 120.2 ?
    C17 C18 C19 . . 120.3(5) ?
    C17 C18 H56 . . 119.9 ?
    C19 C18 H56 . . 119.9 ?
    C20 C19 C18 . . 120.2(5) ?
    C20 C19 H8 . . 119.9 ?
    C18 C19 H8 . . 119.9 ?
    C19 C20 C15 . . 121.1(5) ?
    C19 C20 H31 . . 119.5 ?
    C15 C20 H31 . . 119.5 ?
    C22 C21 C26 . . 117.9(5) ?
    C22 C21 P2 . . 123.9(4) ?
    C26 C21 P2 . . 118.2(4) ?
    C23 C22 C21 . . 120.7(5) ?
    C23 C22 H60 . . 119.6 ?
    C21 C22 H60 . . 119.6 ?
    C24 C23 C22 . . 119.9(5) ?
    C24 C23 H29 . . 120.1 ?
    C22 C23 H29 . . 120.1 ?
    C25 C24 C23 . . 120.2(5) ?
    C25 C24 H54 . . 119.9 ?
    C23 C24 H54 . . 119.9 ?
    C26 C25 C24 . . 120.1(5) ?
    C26 C25 H70 . . 120.0 ?
    C24 C25 H70 . . 120.0 ?
    C25 C26 C21 . . 121.2(5) ?
    C25 C26 H67 . . 119.4 ?
    C21 C26 H67 . . 119.4 ?
    C28 C27 C32 . . 118.8(5) ?
    C28 C27 P3 . . 122.7(4) ?
    C32 C27 P3 . . 118.3(4) ?
    C27 C28 C29 . . 121.1(5) ?
    C27 C28 H105 . . 119.5 ?
    C29 C28 H105 . . 119.5 ?
    C28 C29 C30 . . 119.0(5) ?
    C28 C29 H1 . . 120.5 ?
    C30 C29 H1 . . 120.5 ?
    C31 C30 C29 . . 120.3(5) ?
    C31 C30 H45 . . 119.8 ?
    C29 C30 H45 . . 119.8 ?
    C30 C31 C32 . . 120.1(5) ?
    C30 C31 H72 . . 120.0 ?
    C32 C31 H72 . . 120.0 ?
    C31 C32 C27 . . 120.7(5) ?
    C31 C32 H38 . . 119.7 ?
    C27 C32 H38 . . 119.7 ?
    C38 C33 C34 . . 117.7(5) ?
    C38 C33 P3 . . 123.5(4) ?
    C34 C33 P3 . . 118.3(4) ?
    C35 C34 C33 . . 120.4(5) ?
    C35 C34 H61 . . 119.8 ?
    C33 C34 H61 . . 119.8 ?
    C34 C35 C36 . . 120.8(5) ?
    C34 C35 H107 . . 119.6 ?
    C36 C35 H107 . . 119.6 ?
    C37 C36 C35 . . 119.0(5) ?
    C37 C36 H47 . . 120.5 ?
    C35 C36 H47 . . 120.5 ?
    C36 C37 C38 . . 121.3(5) ?
    C36 C37 H66 . . 119.3 ?
    C38 C37 H66 . . 119.3 ?
    C37 C38 C33 . . 120.6(5) ?
    C37 C38 H62 . . 119.7 ?
    C33 C38 H62 . . 119.7 ?
    C44 C39 C40 . . 118.9(5) ?
    C44 C39 P3 . . 115.5(4) ?
    C40 C39 P3 . . 125.6(4) ?
    C41 C40 C39 . . 119.2(5) ?
    C41 C40 H13 . . 120.4 ?
    C39 C40 H13 . . 120.4 ?
    C42 C41 C40 . . 121.7(5) ?
    C42 C41 H28 . . 119.1 ?
    C40 C41 H28 . . 119.1 ?
    C41 C42 C43 . . 119.7(5) ?
    C41 C42 H65 . . 120.1 ?
    C43 C42 H65 . . 120.1 ?
    C44 C43 C42 . . 119.0(5) ?
    C44 C43 H14 . . 120.5 ?
    C42 C43 H14 . . 120.5 ?
    C43 C44 C39 . . 121.5(5) ?
    C43 C44 H75 . . 119.3 ?
    C39 C44 H75 . . 119.3 ?
    O3 Cu1 P2 . . 112.93(9) ?
    O3 Cu1 P3 . . 104.75(9) ?
    P2 Cu1 P3 . . 129.95(6) ?
    O3 Cu1 O1 . . 88.88(13) ?
    P2 Cu1 O1 . . 98.93(9) ?
    P3 Cu1 O1 . . 113.89(9) ?
    S1 N1 P1 . . 125.1(3) ?
    S1 O1 Cu1 . . 131.3(2) ?
    P1 O3 Cu1 . . 127.3(2) ?
    C7 O4 P1 . . 120.7(3) ?
    C8 O5 P1 . . 120.7(3) ?
    O3 P1 O5 . . 107.5(2) ?
    O3 P1 O4 . . 111.3(2) ?
    O5 P1 O4 . . 100.9(2) ?
    O3 P1 N1 . . 118.7(2) ?
    O5 P1 N1 . . 111.6(2) ?
    O4 P1 N1 . . 105.4(2) ?
    C21 P2 C15 . . 104.3(2) ?
    C21 P2 C9 . . 101.8(2) ?
    C15 P2 C9 . . 104.4(2) ?
    C21 P2 Cu1 . . 114.54(16) ?
    C15 P2 Cu1 . . 113.38(17) ?
    C9 P2 Cu1 . . 116.87(17) ?
    C27 P3 C39 . . 103.1(2) ?
    C27 P3 C33 . . 103.8(2) ?
    C39 P3 C33 . . 106.1(2) ?
    C27 P3 Cu1 . . 119.89(17) ?
    C39 P3 Cu1 . . 112.55(18) ?
    C33 P3 Cu1 . . 110.26(16) ?
    O2 S1 O1 . . 114.8(2) ?
    O2 S1 N1 . . 110.3(2) ?
    O1 S1 N1 . . 112.7(2) ?
    O2 S1 C1 . . 106.1(2) ?
    O1 S1 C1 . . 106.2(2) ?
    N1 S1 C1 . . 106.1(2) ?
loop_
    _geom_torsion_atom_site_label_1
    _geom_torsion_atom_site_label_2
    _geom_torsion_atom_site_label_3
    _geom_torsion_atom_site_label_4
    _geom_torsion_site_symmetry_1
    _geom_torsion_site_symmetry_2
    _geom_torsion_site_symmetry_3
    _geom_torsion_site_symmetry_4
    _geom_torsion
    _geom_torsion_publ_flag
    C6 C1 C2 C3 . . . . -2.7(8) ?
    S1 C1 C2 C3 . . . . 177.4(4) ?
    C1 C2 C3 C4 . . . . 1.8(8) ?
    C2 C3 C4 C5 . . . . 0.0(8) ?
    C3 C4 C5 C6 . . . . -0.8(9) ?
    C2 C1 C6 C5 . . . . 1.9(8) ?
    S1 C1 C6 C5 . . . . -178.2(4) ?
    C4 C5 C6 C1 . . . . -0.1(8) ?
    C14 C9 C10 C11 . . . . 0.5(7) ?
    P2 C9 C10 C11 . . . . -178.8(4) ?
    C9 C10 C11 C12 . . . . -1.2(8) ?
    C10 C11 C12 C13 . . . . 0.1(8) ?
    C11 C12 C13 C14 . . . . 1.5(8) ?
    C12 C13 C14 C9 . . . . -2.2(8) ?
    C10 C9 C14 C13 . . . . 1.2(8) ?
    P2 C9 C14 C13 . . . . -179.6(4) ?
    C20 C15 C16 C17 . . . . -0.8(7) ?
    P2 C15 C16 C17 . . . . 180.0(4) ?
    C15 C16 C17 C18 . . . . 0.7(7) ?
    C16 C17 C18 C19 . . . . -0.7(7) ?
    C17 C18 C19 C20 . . . . 0.8(8) ?
    C18 C19 C20 C15 . . . . -0.9(8) ?
    C16 C15 C20 C19 . . . . 0.9(8) ?
    P2 C15 C20 C19 . . . . -179.9(4) ?
    C26 C21 C22 C23 . . . . -1.8(7) ?
    P2 C21 C22 C23 . . . . 176.6(4) ?
    C21 C22 C23 C24 . . . . 0.1(8) ?
    C22 C23 C24 C25 . . . . 1.5(8) ?
    C23 C24 C25 C26 . . . . -1.4(8) ?
    C24 C25 C26 C21 . . . . -0.3(8) ?
    C22 C21 C26 C25 . . . . 1.9(7) ?
    P2 C21 C26 C25 . . . . -176.6(4) ?
    C32 C27 C28 C29 . . . . -1.4(8) ?
    P3 C27 C28 C29 . . . . -177.0(4) ?
    C27 C28 C29 C30 . . . . 1.7(8) ?
    C28 C29 C30 C31 . . . . -1.8(8) ?
    C29 C30 C31 C32 . . . . 1.6(8) ?
    C30 C31 C32 C27 . . . . -1.2(8) ?
    C28 C27 C32 C31 . . . . 1.1(8) ?
    P3 C27 C32 C31 . . . . 176.9(4) ?
    C38 C33 C34 C35 . . . . 1.3(7) ?
    P3 C33 C34 C35 . . . . 173.5(4) ?
    C33 C34 C35 C36 . . . . -2.5(7) ?
    C34 C35 C36 C37 . . . . 2.2(8) ?
    C35 C36 C37 C38 . . . . -0.8(8) ?
    C36 C37 C38 C33 . . . . -0.3(8) ?
    C34 C33 C38 C37 . . . . 0.1(7) ?
    P3 C33 C38 C37 . . . . -171.7(4) ?
    C44 C39 C40 C41 . . . . 0.4(7) ?
    P3 C39 C40 C41 . . . . -178.1(4) ?
    C39 C40 C41 C42 . . . . -1.1(8) ?
    C40 C41 C42 C43 . . . . 1.0(8) ?
    C41 C42 C43 C44 . . . . -0.2(8) ?
    C42 C43 C44 C39 . . . . -0.5(8) ?
    C40 C39 C44 C43 . . . . 0.4(8) ?
    P3 C39 C44 C43 . . . . 179.0(4) ?
    Cu1 O3 P1 O5 . . . . 100.4(2) ?
    Cu1 O3 P1 O4 . . . . -150.0(2) ?
    Cu1 O3 P1 N1 . . . . -27.4(3) ?
    C8 O5 P1 O3 . . . . 175.3(3) ?
    C8 O5 P1 O4 . . . . 58.6(4) ?
    C8 O5 P1 N1 . . . . -53.0(4) ?
    C7 O4 P1 O3 . . . . 49.6(4) ?
    C7 O4 P1 O5 . . . . 163.5(4) ?
    C7 O4 P1 N1 . . . . -80.3(4) ?
    S1 N1 P1 O3 . . . . 49.7(4) ?
    S1 N1 P1 O5 . . . . -76.2(3) ?
    S1 N1 P1 O4 . . . . 175.1(3) ?
    C22 C21 P2 C15 . . . . 1.3(5) ?
    C26 C21 P2 C15 . . . . 179.7(4) ?
    C22 C21 P2 C9 . . . . -107.1(4) ?
    C26 C21 P2 C9 . . . . 71.4(4) ?
    C22 C21 P2 Cu1 . . . . 125.8(4) ?
    C26 C21 P2 Cu1 . . . . -55.7(4) ?
    C16 C15 P2 C21 . . . . -85.1(4) ?
    C20 C15 P2 C21 . . . . 95.7(4) ?
    C16 C15 P2 C9 . . . . 21.4(5) ?
    C20 C15 P2 C9 . . . . -157.8(4) ?
    C16 C15 P2 Cu1 . . . . 149.7(4) ?
    C20 C15 P2 Cu1 . . . . -29.5(4) ?
    C14 C9 P2 C21 . . . . 20.4(5) ?
    C10 C9 P2 C21 . . . . -160.3(4) ?
    C14 C9 P2 C15 . . . . -87.9(5) ?
    C10 C9 P2 C15 . . . . 91.3(4) ?
    C14 C9 P2 Cu1 . . . . 146.0(4) ?
    C10 C9 P2 Cu1 . . . . -34.8(5) ?
    C28 C27 P3 C39 . . . . 20.0(5) ?
    C32 C27 P3 C39 . . . . -155.7(4) ?
    C28 C27 P3 C33 . . . . -90.5(5) ?
    C32 C27 P3 C33 . . . . 93.8(4) ?
    C28 C27 P3 Cu1 . . . . 146.0(4) ?
    C32 C27 P3 Cu1 . . . . -29.7(5) ?
    C44 C39 P3 C27 . . . . 80.6(4) ?
    C40 C39 P3 C27 . . . . -100.9(5) ?
    C44 C39 P3 C33 . . . . -170.6(4) ?
    C40 C39 P3 C33 . . . . 7.9(5) ?
    C44 C39 P3 Cu1 . . . . -50.0(4) ?
    C40 C39 P3 Cu1 . . . . 128.5(4) ?
    C38 C33 P3 C27 . . . . -17.6(5) ?
    C34 C33 P3 C27 . . . . 170.6(4) ?
    C38 C33 P3 C39 . . . . -125.8(4) ?
    C34 C33 P3 C39 . . . . 62.4(4) ?
    C38 C33 P3 Cu1 . . . . 112.0(4) ?
    C34 C33 P3 Cu1 . . . . -59.7(4) ?
    Cu1 O1 S1 O2 . . . . 115.2(3) ?
    Cu1 O1 S1 N1 . . . . -12.2(3) ?
    Cu1 O1 S1 C1 . . . . -127.9(3) ?
    P1 N1 S1 O2 . . . . -157.4(3) ?
    P1 N1 S1 O1 . . . . -27.6(4) ?
    P1 N1 S1 C1 . . . . 88.2(3) ?
    C6 C1 S1 O2 . . . . -18.7(5) ?
    C2 C1 S1 O2 . . . . 161.2(4) ?
    C6 C1 S1 O1 . . . . -141.2(4) ?
    C2 C1 S1 O1 . . . . 38.7(5) ?
    C6 C1 S1 N1 . . . . 98.7(4) ?
    C2 C1 S1 N1 . . . . -81.5(5) ?
_shelx_hkl_checksum     6475
_shelx_hkl_file
;
   0   2   0  221.18    4.99
   0   2   0  223.14    5.31
   0   2   0  203.67    4.48
   0   3   0    3.26    4.25
   0   3   0    8.95    4.23
   0   3   0    5.79    3.87
   0   3   0    7.74    4.35
   0   4   0   19.40    6.90
   0   4   0   22.26    5.98
   0   4   0   13.29    4.46
   0   5   0    8.83    5.62
   0   5   0    9.58    4.91
   0   5   0    5.57    5.43
   0   6   0   45.37    7.36
   0   6   0   38.22    6.69
   0   6   0   38.25    9.38
   0   7   0    9.51    6.68
   0   7   0    3.55    7.29
   0   7   0   11.23    6.19
   0   7   0   15.57    9.86
   0   8   0  177.23   13.52
   0   8   0  151.33   10.92
   0   8   0  128.36   11.23
   0   9   0    1.15    6.86
   0   9   0    3.49    7.39
   0  10   0   65.47   13.96
   0  11   0    0.97    9.62
   0  12   0  119.82   16.69
   0  13   0   12.88   14.72
   0  14   0   -8.39   13.45
   0  15   0  -10.86   18.87
   0  15  -1    7.23   17.03
   0  14  -1   27.61   20.28
   0  13  -1   -0.19   11.73
   0  12  -1    8.87   10.00
   0  11  -1   19.85   14.16
   0  11  -1    4.18   10.67
   0  10  -1   38.16   14.95
   0  10  -1   37.72   13.06
   0   9  -1   58.00   11.69
   0   9  -1   52.44    8.98
   0   9  -1   58.17   12.67
   0   8  -1    3.98    7.54
   0   8  -1    9.77   10.61
   0   8  -1   18.04   10.97
   0   7  -1   65.06   10.70
   0   7  -1   46.01    9.83
   0   7  -1   60.52    9.43
   0   6  -1  617.97   15.12
   0   6  -1  594.55   12.33
   0   5  -1   13.01    6.57
   0   5  -1    7.32    4.68
   0   5  -1    7.88    6.52
   0   5  -1    6.50    5.96
   0   4  -1   96.25    6.28
   0   4  -1   80.53    7.62
   0   4  -1   77.11    7.20
   0   4  -1   78.24    4.45
   0   3  -1  388.39    7.92
   0   3  -1  361.58    8.13
   0   2  -1  202.08    4.56
   0   2  -1  211.91    5.24
   0   2   1  186.96    4.86
   0   2   1  181.90    4.62
   0   2   1  210.76    4.77
   0   2   1  208.57    4.97
   0   3   1  359.06    7.85
   0   3   1  373.89    8.52
   0   4   1  107.53    7.04
   0   4   1   85.14    6.14
   0   4   1   93.66    7.00
   0   4   1  113.51    9.11
   0   5   1    5.41    6.61
   0   5   1    9.04    5.24
   0   5   1   15.54    7.40
   0   5   1   14.19    6.89
   0   6   1  669.06   14.28
   0   6   1  651.99   12.47
   0   6   1   19.74    8.25
   0   6   1  192.28    6.97
   0   7   1   78.61    9.38
   0   7   1   38.86    7.76
   0   7   1   52.99    8.86
   0   7   1   61.38    9.00
   0   8   1    9.42    9.35
   0   8   1   23.30   12.61
   0   8   1   16.92    8.61
   0   8   1    6.80    7.24
   0   9   1   26.26    9.85
   0   9   1   12.45    8.37
   0   9   1   41.18   12.02
   0  10   1   26.17   10.17
   0  10   1   46.79   13.64
   0  11   1    8.14   10.43
   0  12   1   14.23   14.81
   0  13   1    5.58   11.94
   0  14   1    4.69   18.52
   0  15   1   15.93   17.68
   0  15  -2    8.92   21.66
   0  14  -2    5.06   13.77
   0  13  -2   11.78   14.05
   0  12  -2   24.05   16.36
   0  12  -2    4.62   13.47
   0  11  -2  151.91   13.71
   0  11  -2  197.23   20.00
   0  10  -2   20.24   11.01
   0  10  -2   25.65   11.27
   0   9  -2  124.16   16.31
   0   9  -2  120.29   13.97
   0   8  -2   11.36    7.68
   0   8  -2   29.91   12.20
   0   8  -2   13.54   10.56
   0   7  -2  214.98    7.45
   0   7  -2  241.73   12.26
   0   7  -2  232.47   10.98
   0   6  -2   19.27    9.29
   0   6  -2   11.10    5.12
   0   6  -2   15.29    7.03
   0   5  -2  108.49    8.01
   0   5  -2   97.50    7.48
   0   5  -2   82.78    5.11
   0   4  -2   99.91    4.18
   0   4  -2  112.84    7.10
   0   4  -2  114.73    5.56
   0   3  -2  118.58    5.89
   0   3  -2  104.12    8.06
   0   2  -2   16.64    3.89
   0   2  -2   15.08    3.59
   0   2   2   18.85    3.20
   0   2   2   15.89    3.32
   0   2   2   16.41    3.98
   0   3   2  101.38    5.42
   0   3   2   88.76    4.94
   0   4   2  174.20    8.66
   0   4   2  140.20    7.27
   0   4   2   95.46    5.63
   0   5   2   69.95    6.10
   0   5   2   94.25    6.96
   0   6   2   20.82    7.65
   0   6   2   10.86    8.19
   0   6   2    2.94    5.63
   0   7   2  235.51   11.41
   0   7   2  219.01    9.48
   0   8   2    4.96    8.91
   0   8   2    4.15    7.12
   0   8   2   17.16    8.87
   0   9   2   90.96    9.77
   0   9   2  113.27   11.15
   0  10   2   30.17    9.65
   0  10   2   34.31   13.79
   0  10   2   27.29   14.44
   0  11   2  220.54   18.09
   0  12   2    6.59   16.45
   0  13   2   -1.62   17.99
   0  14   2   32.94   20.88
   0  15   2    2.02   16.64
   0  15  -3    1.58   12.41
   0  14  -3   18.03   19.36
   0  13  -3   40.71   20.46
   0  12  -3   11.26   13.68
   0  12  -3   10.66   11.59
   0  11  -3    9.03   13.17
   0  11  -3    0.29   13.09
   0  10  -3   23.15   11.06
   0  10  -3   42.10   14.49
   0   9  -3   56.27   13.87
   0   9  -3   38.31   12.92
   0   8  -3  115.99    7.51
   0   8  -3  133.32   10.67
   0   8  -3  115.07   13.25
   0   7  -3    5.50    7.40
   0   7  -3    2.23    4.58
   0   7  -3    8.32    8.02
   0   6  -3   37.93    7.08
   0   6  -3   36.27    4.12
   0   6  -3   49.47    8.11
   0   5  -3  137.98   10.46
   0   5  -3  119.83    5.41
   0   5  -3  140.75    9.34
   0   4  -3  511.74   10.20
   0   4  -3  451.57    6.23
   0   4  -3  518.90   10.41
   0   3  -3  123.44    6.41
   0   3  -3  112.71    6.05
   0   2  -3  440.83    7.60
   0   2  -3  441.64    7.83
   0   2   3  404.24    7.32
   0   2   3  408.92    7.19
   0   3   3  122.85    5.77
   0   3   3  106.03    6.80
   0   3   3  106.79    5.58
   0   4   3  544.33   10.15
   0   4   3  423.65    9.30
   0   4   3  430.93    8.92
   0   5   3  135.22    6.91
   0   5   3   53.40    6.70
   0   5   3  101.32    6.44
   0   6   3   34.65    8.93
   0   6   3   26.58    7.13
   0   7   3   10.11    9.35
   0   7   3    3.30    5.96
   0   7   3    8.71    8.45
   0   8   3   16.78    9.57
   0   8   3  103.57    9.48
   0   8   3  105.62   10.30
   0   9   3   26.52    9.54
   0   9   3   48.63   11.83
   0   9   3    3.88   11.09
   0  10   3   32.94   13.52
   0  10   3   43.72   11.74
   0  11   3    8.11   10.24
   0  11   3    6.80   14.39
   0  11   3   16.20   10.32
   0  12   3   20.04   15.20
   0  13   3   36.62   15.89
   0  14   3   12.98   16.67
   0  15   3    2.40   16.03
   0  15  -4   31.39   20.58
   0  14  -4   10.61   16.81
   0  13  -4    2.13   14.71
   0  12  -4   50.39   17.50
   0  12  -4   56.31   15.41
   0  11  -4    7.84   11.36
   0  11  -4    7.31   12.74
   0  10  -4  120.17   15.20
   0  10  -4  100.73   16.50
   0   9  -4   13.37    9.78
   0   9  -4   13.77   10.48
   0   8  -4  357.90   13.28
   0   8  -4  367.51   13.29
   0   7  -4    6.66    5.47
   0   7  -4   10.61    8.70
   0   7  -4   11.91    9.34
   0   6  -4  603.66   13.30
   0   6  -4  657.58   14.26
   0   5  -4  368.03   10.32
   0   5  -4  299.49    6.04
   0   5  -4  357.69   10.69
   0   4  -4   38.63    8.41
   0   4  -4   24.44    6.73
   0   3  -4   26.94    6.18
   0   3  -4   28.97    8.76
   0   2  -4    9.70    4.15
   0   2  -4   10.63    4.65
   0   1  -4    9.01    3.22
   0   1  -4   12.01    2.97
   0   1   4    9.53    3.61
   0   1   4    8.20    3.69
   0   2   4    7.65    4.80
   0   2   4    8.40    4.20
   0   3   4    4.98    3.85
   0   3   4   10.58    5.64
   0   3   4   17.60    4.95
   0   4   4   23.92    6.49
   0   4   4   17.98    5.39
   0   4   4   26.08    7.71
   0   5   4  345.41    9.59
   0   5   4  350.06   10.00
   0   5   4  319.88   10.36
   0   6   4  595.95   12.59
   0   6   4  542.62   12.94
   0   7   4    3.29    7.84
   0   7   4    0.67    5.64
   0   8   4  348.60   14.13
   0   8   4  305.96   11.73
   0   8   4  337.61   12.68
   0   9   4   11.24    9.66
   0   9   4    7.42   10.80
   0  10   4  106.06   15.67
   0  10   4   71.37   11.39
   0  10   4  104.76   14.66
   0  11   4    9.01   11.40
   0  11   4   10.15   10.04
   0  11   4   11.34   12.25
   0  12   4   60.15   18.06
   0  12   4   41.80   15.15
   0  13   4    4.09   13.86
   0  14   4   29.46   18.70
   0  15   4    6.51   15.23
   0  15  -5   40.50   23.63
   0  14  -5   19.28   21.16
   0  13  -5    4.64   15.18
   0  12  -5   40.53   13.56
   0  12  -5   41.00   15.33
   0  11  -5   26.84   13.48
   0  11  -5   30.96   15.49
   0  10  -5   12.96   11.72
   0  10  -5   15.87   12.01
   0   9  -5  125.84   15.47
   0   9  -5  115.01   12.40
   0   8  -5   16.26    8.95
   0   8  -5    8.24    9.13
   0   7  -5  461.85   14.64
   0   7  -5  466.46   12.69
   0   6  -5   13.82    8.01
   0   6  -5   16.68    9.84
   0   5  -5    6.72    4.87
   0   5  -5    9.78    6.51
   0   4  -5   16.22    6.57
   0   4  -5   17.18    6.29
   0   3  -5    4.99    3.97
   0   3  -5    9.33    6.29
   0   2  -5  539.89    9.31
   0   2  -5  480.31    8.89
   0   1  -5 1847.54   10.93
   0   0   5    7.35    4.29
   0   0   5    0.11    2.20
   0   1   5 1612.79   12.85
   0   1   5 1656.41   12.64
   0   2   5  480.25    8.04
   0   2   5  434.29    8.77
   0   3   5    4.43    5.06
   0   3   5    8.14    3.43
   0   4   5   18.45    6.74
   0   4   5   24.68    7.51
   0   4   5   26.01    6.41
   0   5   5    5.25    4.78
   0   5   5    4.64    4.09
   0   5   5   12.02    7.15
   0   6   5   15.77    6.60
   0   6   5   10.30    8.07
   0   6   5   17.68    7.91
   0   7   5  488.03   12.31
   0   7   5  416.29   13.52
   0   7   5  425.07   11.87
   0   8   5    5.85    7.37
   0   8   5    6.34    9.58
   0   8   5   13.42   11.30
   0   9   5  107.66   10.92
   0   9   5   88.66   11.94
   0   9   5  104.39   11.12
   0  10   5    7.14   11.91
   0  10   5    7.58   12.79
   0  10   5    8.57   10.30
   0  11   5   27.07   12.26
   0  11   5   25.36   12.29
   0  11   5   11.18   12.39
   0  12   5   -0.89   12.54
   0  12   5   44.62   16.05
   0  13   5    5.91   11.68
   0  13   5    7.26   13.37
   0  14   5   17.22   17.37
   0  14  -6   11.63   22.45
   0  13  -6    4.43   20.78
   0  12  -6   10.22   14.64
   0  12  -6   25.00   15.36
   0  11  -6   10.11   15.41
   0  11  -6   18.72   13.00
   0  10  -6   32.47   11.84
   0  10  -6   11.45   11.80
   0   9  -6  110.39   14.47
   0   9  -6   97.47   12.95
   0   8  -6   31.14   12.62
   0   8  -6   14.38    9.32
   0   7  -6  217.64   12.43
   0   7  -6  217.91   11.19
   0   6  -6   31.91    9.62
   0   6  -6   23.29   10.40
   0   5  -6  163.69    8.68
   0   5  -6  141.40    8.04
   0   4  -6    9.73    7.07
   0   4  -6   67.97    6.85
   0   3  -6   79.13    7.73
   0   3  -6   77.73    6.41
   0   2  -6 1059.78   11.28
   0   2  -6  873.63   11.39
   0   1  -6 1126.76    9.38
   0   0   6   80.81    7.00
   0   0   6   70.80    5.41
   0   1   6  979.66   11.50
   0   1   6  983.49   10.97
   0   2   6  951.28   11.80
   0   2   6  911.27   11.71
   0   3   6   73.64    6.81
   0   3   6   78.20    4.63
   0   3   6   85.09    6.95
   0   4   6    9.90    6.72
   0   4   6   10.78    5.43
   0   4   6    2.40    5.43
   0   5   6  126.39    7.17
   0   5   6  130.00    8.61
   0   5   6  141.74    7.31
   0   6   6   29.89    6.19
   0   6   6   30.65    7.36
   0   6   6   19.52    7.01
   0   7   6  204.64   12.20
   0   7   6  190.88   10.93
   0   8   6    7.34    8.26
   0   8   6   22.85    8.57
   0   8   6   15.96   10.01
   0   9   6  113.03   12.69
   0   9   6  131.20   13.22
   0  10   6   40.29   11.10
   0  10   6   34.98   14.49
   0  11   6    5.37   13.15
   0  11   6    9.98   12.92
   0  11   6    7.36    9.27
   0  12   6   12.26   15.64
   0  12   6   32.16   16.55
   0  12   6   13.90   11.72
   0  13   6    7.00   13.71
   0  13   6    8.95   16.76
   0  14  -7   13.50   19.78
   0  13  -7   86.34   23.15
   0  12  -7   18.38   13.95
   0  12  -7    8.30   13.81
   0  11  -7   18.01   15.14
   0  11  -7   12.53   12.05
   0  10  -7    1.18   14.96
   0  10  -7   14.55   10.78
   0   9  -7   13.17   10.63
   0   9  -7    3.77   10.70
   0   8  -7  209.62   12.29
   0   8  -7  195.53   14.83
   0   7  -7   52.01   13.53
   0   7  -7   39.90    9.82
   0   6  -7   26.75    9.95
   0   6  -7   27.60    7.64
   0   5  -7  210.17   10.09
   0   5  -7  203.35    9.27
   0   4  -7   18.06    7.61
   0   4  -7    9.42    7.76
   0   3  -7   71.17    5.97
   0   3  -7   74.53    8.95
   0   2  -7  156.05    7.36
   0   2  -7  152.13    6.80
   0  -1   7  784.82    7.61
   0   1  -7  867.11    8.55
   0   0   7   14.39    6.06
   0   0   7    2.75    4.19
   0   1   7  754.57   10.76
   0   1   7  769.27   10.85
   0   2   7  136.41    6.82
   0   2   7  128.46    7.21
   0   3   7   62.25    6.51
   0   3   7   66.09    4.02
   0   3   7   82.01    7.82
   0   4   7    6.50    4.32
   0   4   7    8.54    5.81
   0   5   7  203.01    6.88
   0   5   7  207.48   10.07
   0   5   7  186.74    9.34
   0   6   7   38.65    7.88
   0   6   7   34.26    8.64
   0   7   7   49.24    9.44
   0   7   7   29.37    9.87
   0   7   7   38.65   11.02
   0   8   7  181.68   14.45
   0   8   7  188.59    9.97
   0   8   7  164.22   11.63
   0   9   7   10.42   10.68
   0   9   7   10.10   11.17
   0   9   7   18.21   10.87
   0  10   7   18.51   11.61
   0  10   7   25.15   14.73
   0  11   7   23.00   15.10
   0  11   7    8.33   11.26
   0  11   7    9.10   10.88
   0  12   7    2.09   13.36
   0  12   7   -1.55   14.36
   0  13   7    3.45   12.72
   0  14  -8   64.37   23.27
   0  13  -8   20.45   19.56
   0  12  -8   12.45   15.07
   0  12  -8   11.28   13.63
   0  11  -8   10.35   15.86
   0  11  -8    7.80   12.10
   0  10  -8    2.55   10.89
   0  10  -8   14.35   11.86
   0   9  -8   50.41   13.44
   0   9  -8   40.43   14.12
   0   8  -8   38.24   12.08
   0   8  -8   48.11   14.35
   0   7  -8   31.32   11.39
   0   7  -8   13.98    8.52
   0   6  -8  457.67   12.56
   0   6  -8  448.95   12.60
   0   5  -8   20.68   10.52
   0   5  -8   15.99    9.23
   0   4  -8  265.80    9.64
   0   4  -8  325.01    9.49
   0   3  -8   21.53    6.98
   0   3  -8   14.19    5.90
   0   2  -8  520.43   10.35
   0   2  -8  577.79    9.42
   0   1  -8  184.29    5.69
   0  -1   8  157.51    4.91
   0   0   8  141.54    6.15
   0   0   8  136.24    9.59
   0   1   8  149.46    6.45
   0   1   8  165.72    8.37
   0   2   8  515.55   10.43
   0   2   8  517.30   11.13
   0   3   8    8.13    5.44
   0   3   8   13.76    3.93
   0   4   8  238.67    9.39
   0   4   8  303.69    6.73
   0   4   8  275.96    9.37
   0   5   8    5.95    6.96
   0   5   8    5.95    4.87
   0   5   8    3.80    6.75
   0   6   8  431.26   12.85
   0   6   8  444.50   14.06
   0   7   8   31.18   12.45
   0   7   8   19.47    9.35
   0   7   8   19.29    7.28
   0   8   8   28.90   11.35
   0   8   8   39.14   10.91
   0   9   8   32.59   11.60
   0   9   8   12.28    9.98
   0   9   8   49.77   13.39
   0  10   8   10.59   12.65
   0  10   8    7.61   11.73
   0  11   8    9.38   11.17
   0  11   8   11.83   11.23
   0  12   8    8.19   11.54
   0  12   8    5.45   13.43
   0  13   8   -4.39   13.13
   0  14  -9   12.48   16.60
   0  13  -9   12.68   19.58
   0  12  -9   48.14   17.58
   0  12  -9   52.13   17.44
   0  11  -9    8.89   12.44
   0  11  -9    1.88   15.50
   0  10  -9   15.02   14.12
   0  10  -9    9.95   10.73
   0   9  -9   18.04   13.68
   0   9  -9    8.25   11.29
   0   8  -9    6.76   10.06
   0   8  -9    6.44   10.02
   0   7  -9  219.19   13.90
   0   7  -9  196.86   13.46
   0   6  -9    4.92    7.01
   0   6  -9    8.37    8.82
   0   5  -9   66.18    9.42
   0   5  -9   92.67    8.66
   0   4  -9   56.16    8.23
   0   4  -9   53.21    8.64
   0   3  -9   52.06    7.45
   0   3  -9   48.85    7.47
   0   2  -9   63.63    6.60
   0   2  -9   63.82    7.60
   0  -2   9   55.03    3.41
   0  -1   9   50.14    5.46
   0   1  -9   70.06    5.46
   0   0   9    2.55    3.82
   0   0   9    8.63    5.41
   0   1   9    2.94    5.46
   0   1   9    1.04    4.09
   0   2   9   49.61    7.00
   0   2   9   47.05    5.84
   0   3   9   56.60    8.01
   0   3   9   52.90    8.44
   0   4   9   53.46    9.96
   0   4   9   58.75    5.05
   0   4   9   65.10    9.55
   0   5   9   76.08    5.56
   0   5   9   91.39   10.55
   0   6   9    3.11    7.42
   0   6   9    6.25    5.51
   0   7   9  176.27   11.77
   0   7   9  193.80    9.49
   0   8   9   11.23   11.74
   0   8   9   13.80    9.08
   0   9   9    8.27    9.86
   0   9   9   10.72   13.13
   0   9   9   11.11    9.80
   0  10   9    5.97   10.60
   0  10   9    8.90   13.08
   0  10   9    8.63   11.08
   0  11   9   -3.16   12.48
   0  11   9    7.07   14.29
   0  12   9   31.95   15.78
   0  12   9   13.26   13.81
   0  13   9    3.10   15.49
   0  13   9   21.98   15.71
   0  14 -10   17.03   18.36
   0  13 -10    7.39   20.52
   0  12 -10   21.46   14.50
   0  12 -10   18.10   13.92
   0  11 -10   11.15   13.48
   0  11 -10   12.80   17.04
   0  10 -10   19.10   12.53
   0  10 -10   34.87   13.47
   0   9 -10   39.63   12.65
   0   9 -10   56.38   16.33
   0   8 -10   21.74   12.66
   0   8 -10   29.84   13.18
   0   7 -10  111.71   10.65
   0   7 -10  101.48   11.46
   0   6 -10   10.87   11.24
   0   6 -10   21.20   11.11
   0   5 -10  370.49   11.28
   0   5 -10  419.43   13.91
   0   4 -10   72.58   10.34
   0   4 -10   66.86    8.53
   0   3 -10  461.94   11.34
   0   3 -10  534.50   11.45
   0   2 -10  883.07   11.35
   0  -2  10  766.80    7.87
   0   2 -10  781.19   13.81
   0  -1  10  580.44    8.47
   0   1 -10  622.35    8.07
   0   0  10  298.35    7.62
   0   0  10  295.32    9.48
   0   1  10  587.88   11.17
   0   1  10  561.60   12.17
   0   2  10  789.11   13.63
   0   2  10  756.04   13.11
   0   3  10  477.27   12.00
   0   3  10  467.63   11.68
   0   4  10   49.15    6.54
   0   4  10   75.58    8.70
   0   5  10  360.29   11.26
   0   5  10  405.61    8.25
   0   6  10   10.17    8.83
   0   6  10    5.85    9.25
   0   7  10  108.53    8.45
   0   7  10  108.64   15.08
   0   7  10   83.61    9.72
   0   8  10   21.37   11.19
   0   8  10   28.18   12.94
   0   9  10   39.03   10.55
   0   9  10   25.50   11.26
   0  10  10   19.55   10.81
   0  10  10   16.30   14.29
   0  11  10   14.58   14.89
   0  11  10    8.35   14.58
   0  12  10    2.83   11.58
   0  12  10    8.94   11.36
   0  13  10   15.02   16.49
   0  14 -11    2.49   18.08
   0  13 -11    3.76   15.74
   0  12 -11   10.01   14.84
   0  12 -11   17.15   16.29
   0  11 -11    6.91   11.94
   0  11 -11   28.91   18.02
   0  10 -11   15.93   12.58
   0  10 -11    2.45   11.48
   0   9 -11    5.66   10.93
   0   9 -11   17.85   12.05
   0   8 -11   29.94   12.84
   0   8 -11   39.21   13.58
   0   7 -11   17.78   12.15
   0   7 -11    9.01    8.07
   0   6 -11   46.49   13.10
   0   6 -11   58.39   13.05
   0   5 -11    2.72    7.02
   0   5 -11    2.25    7.21
   0   4 -11   31.47    7.92
   0   4 -11   40.90   10.26
   0   3 -11   46.02    7.38
   0   3 -11   35.16    9.91
   0  -3  11   26.50    2.93
   0   2 -11   99.49    8.14
   0   2 -11  123.10    7.19
   0  -2  11  103.84    4.91
   0   1 -11   11.16    4.24
   0  -1  11   19.35    4.76
   0   0  11   -1.55    4.78
   0   0  11    5.62    4.19
   0   1  11    4.57    5.34
   0   1  11    3.70    3.84
   0   2  11  105.88    9.62
   0   2  11  101.75    8.15
   0   3  11   23.03    6.87
   0   3  11   28.22    8.52
   0   4  11   32.11   10.13
   0   4  11   41.08    8.41
   0   5  11    5.07    8.15
   0   5  11   13.05    8.47
   0   6  11   25.25   11.34
   0   6  11   20.86    9.25
   0   7  11   10.82   10.28
   0   7  11   13.12    8.11
   0   8  11   32.58   12.73
   0   8  11   16.02    9.34
   0   9  11    4.54   10.93
   0   9  11   20.76    9.70
   0  10  11    6.15   11.78
   0  10  11    6.12   14.12
   0  11  11   17.82   14.21
   0  11  11    6.00   14.90
   0  12  11    3.59   14.41
   0  12  11    6.76   14.72
   0  13  11    7.98   14.09
   0  14 -12   32.87   22.65
   0  13 -12   17.32   18.04
   0  12 -12   -0.77   11.50
   0  12 -12   32.82   20.58
   0  11 -12   -1.38   15.91
   0  11 -12   11.15   13.70
   0  10 -12   77.38   16.75
   0  10 -12   67.49   19.39
   0   9 -12   36.55   14.17
   0   9 -12   40.49   13.13
   0   8 -12   31.05   13.02
   0   8 -12   29.84   14.41
   0   7 -12    8.63   11.02
   0   7 -12    3.34    8.29
   0   6 -12  573.75   14.38
   0   6 -12  502.49   15.34
   0   5 -12  136.60    9.04
   0   5 -12  107.84   11.96
   0   4 -12  147.41   10.79
   0   4 -12  109.72    9.92
   0   3 -12  235.83    8.06
   0   3 -12  233.35   11.76
   0  -3  12  224.62    4.58
   0  -2  12  683.12    8.71
   0   2 -12  798.19   11.79
   0   2 -12  737.50   15.41
   0  -1  12   17.61    6.42
   0   1 -12    9.46    4.46
   0  -1  12    9.19    6.87
   0   0  12  119.27    8.40
   0   0  12  113.95    8.06
   0   0 -12  136.51    3.84
   0   1  12    8.76    7.23
   0   1  12   14.97    7.90
   0   2  12  653.05   12.69
   0   2  12  615.36   13.22
   0   3  12  222.94   10.82
   0   3  12  234.11   11.00
   0   4  12  129.05   10.44
   0   4  12  128.43   10.27
   0   5  12  104.14   11.38
   0   5  12  134.07   12.04
   0   6  12  485.22   15.13
   0   6  12  547.38   15.24
   0   7  12   -0.04    3.10
   0   7  12   11.89   10.90
   0   8  12   32.20   15.62
   0   8  12   32.48   13.73
   0   9  12   30.66   10.65
   0   9  12   39.94   15.09
   0  10  12   70.98   15.63
   0  10  12   44.07   14.25
   0  11  12    1.73   11.85
   0  11  12    0.84    9.86
   0  12  12    8.71   14.53
   0  12  12   15.70   17.19
   0  13  12    6.43   16.74
   0  14  12   33.94   18.48
   0  13 -13    9.45   19.43
   0  12 -13    1.86   15.65
   0  11 -13   26.77   12.26
   0  11 -13   38.55   18.58
   0  10 -13   14.01   13.03
   0  10 -13   12.60   14.83
   0   9 -13   11.60   13.32
   0   9 -13   13.00   11.44
   0   8 -13   13.98   14.66
   0   8 -13   19.89   11.91
   0   7 -13   29.25   12.92
   0   7 -13   13.24   10.86
   0   6 -13   14.35    8.99
   0   6 -13   26.79   10.79
   0   5 -13   11.00    7.84
   0   5 -13   13.11    9.50
   0   4 -13   10.10    8.03
   0   4 -13   16.63    9.67
   0   3 -13   39.01    9.89
   0   3 -13   43.82    8.49
   0  -3  13   32.87    4.10
   0   2 -13   79.41    5.37
   0  -2  13   71.07    6.21
   0   2 -13   86.45   10.06
   0  -1  13    2.15    5.83
   0   1 -13    8.04    4.49
   0   0  13   20.47    9.63
   0   0 -13   17.99    4.05
   0   0  13   26.83    8.91
   0   1  13    7.34    5.94
   0   1  13    1.33    5.58
   0   2  13   69.93    9.45
   0   2  13   85.27    7.32
   0   3  13   22.89    8.90
   0   3  13   29.41   10.35
   0   4  13   11.75    8.30
   0   4  13   11.55    9.89
   0   5  13    4.62    7.00
   0   5  13   17.85   11.11
   0   6  13   28.61   12.74
   0   6  13   20.62   11.57
   0   7  13   14.21   11.81
   0   7  13    9.42   12.33
   0   8  13   23.76   13.10
   0   8  13   16.62   12.52
   0   9  13    9.91   12.02
   0   9  13   11.79   14.43
   0  10  13    6.10   14.18
   0  10  13    3.49   13.58
   0  11  13   31.87   16.36
   0  11  13   38.78   14.51
   0  12  13   16.56   16.89
   0  12  13   -0.33   11.24
   0  13  13   16.18   16.16
   0  14  13   11.32   16.86
   0  13 -14   18.67   22.32
   0  12 -14   17.90   20.45
   0  12 -14   -0.46   14.59
   0  11 -14   11.75   13.92
   0  11 -14   24.67   15.44
   0  10 -14   10.34   16.09
   0  10 -14    3.71   12.84
   0   9 -14   77.02   12.36
   0   9 -14   96.30   19.34
   0   8 -14   87.07   15.85
   0   8 -14  137.19   16.54
   0   7 -14  231.64   13.42
   0   7 -14  220.23   14.81
   0   6 -14  130.06   14.50
   0   6 -14  151.16   12.38
   0   5 -14  333.99   10.35
   0   5 -14  290.65   14.17
   0   4 -14   75.64   11.74
   0   4 -14   63.82    9.97
   0   3 -14  156.47   13.24
   0   3 -14  185.14    9.05
   0   2 -14   11.90    7.01
   0  -2  14    7.57    4.97
   0  -1  14   48.53    6.82
   0   1 -14   49.07    6.03
   0  -1  14   50.22    9.02
   0   0  14   52.27    8.30
   0   0 -14   51.31    3.90
   0   0  14   53.83    9.79
   0   1  14   40.13    8.13
   0   1  14   44.05    9.79
   0   2  14    9.97    9.00
   0   2  14   16.79    9.26
   0   3  14  167.31   10.75
   0   3  14  166.84    9.86
   0   4  14   64.02   12.00
   0   4  14   77.69   12.36
   0   5  14  329.35   13.32
   0   5  14  293.86   16.77
   0   6  14  116.08   10.24
   0   6  14  134.46   13.02
   0   7  14  215.33   15.49
   0   7  14  242.37   14.63
   0   8  14  108.56   13.04
   0   8  14   95.03   14.98
   0   9  14   69.23   16.80
   0   9  14   71.06   13.94
   0  10  14    8.03   15.61
   0  10  14   -1.55   15.43
   0  11  14   18.00   14.25
   0  11  14    8.42   16.70
   0  12  14   18.41   17.61
   0  13  14   15.93   14.37
   0  14  14   13.98   19.06
   0  13 -15    6.17   17.50
   0  12 -15    9.05   20.33
   0  12 -15   11.41   14.15
   0  11 -15   14.29   19.10
   0  11 -15    9.02   12.34
   0  10 -15   20.08   17.69
   0  10 -15   28.66   14.66
   0   9 -15   28.11   13.08
   0   9 -15   19.53   11.83
   0   8 -15   94.24   15.73
   0   8 -15   99.75   15.87
   0   7 -15   33.69   13.43
   0   7 -15   12.12   11.85
   0   6 -15   25.02   12.39
   0   6 -15   22.84   12.90
   0   5 -15  262.21   13.47
   0   5 -15  231.93   13.42
   0   4 -15    5.75    7.80
   0   4 -15   14.72   10.91
   0   3 -15   15.95    7.45
   0   3 -15   18.49   11.06
   0  -2  15   52.44    5.83
   0   2 -15   61.93    6.92
   0   2 -15   41.47    8.47
   0  -1  15  610.14   15.63
   0  -1  15  571.90   10.62
   0   0  15    3.26    5.53
   0   0  15    8.92    8.80
   0   1  15  556.49   14.42
   0   1  15  577.29   12.58
   0   2  15   61.19   10.14
   0   2  15   43.59    8.24
   0   3  15   10.15    9.20
   0   3  15    5.76    9.52
   0   4  15   16.53   11.47
   0   4  15   11.00   10.91
   0   5  15  219.11   12.80
   0   5  15  239.52   14.95
   0   6  15    5.00    8.95
   0   6  15   17.49   11.16
   0   7  15    4.01    8.77
   0   7  15   31.94   14.55
   0   8  15   75.58   13.82
   0   8  15   90.39   17.00
   0   9  15   23.64   12.59
   0   9  15    5.86   15.97
   0  10  15   28.50   16.43
   0  10  15   23.67   15.13
   0  11  15   17.95   15.61
   0  11  15   14.01   17.62
   0  12  15    6.41   18.00
   0  13  15   13.02   16.28
   0  14  15   10.42   15.46
   0  13 -16   10.57   20.20
   0  12 -16   39.98   20.98
   0  11 -16    2.14   12.39
   0  11 -16    9.06   15.08
   0  10 -16   65.71   17.03
   0  10 -16   44.58   13.63
   0   9 -16    6.58   11.14
   0   9 -16   14.06   13.78
   0   8 -16   34.34   12.46
   0   8 -16   59.61   13.72
   0   7 -16    7.47   12.15
   0   7 -16   19.03   12.61
   0   6 -16  113.22   15.22
   0   6 -16  132.66   14.91
   0   5 -16   76.76   10.49
   0   5 -16  101.29   13.49
   0   4 -16   84.05   13.39
   0   4 -16   87.02    9.67
   0   3 -16  166.73   11.09
   0   3 -16  116.92   11.34
   0  -2  16  580.22   10.17
   0   2 -16  527.69   14.36
   0  -1  16   30.31    8.11
   0  -1  16   32.39   10.42
   0   0  16  176.68   11.02
   0   0  16  184.06   10.77
   0   1  16   22.20    7.31
   0   1  16   28.65    9.25
   0   2  16  565.65   13.32
   0   2  16  596.97   14.84
   0   3  16  111.18   12.46
   0   3  16  118.37   10.10
   0   4  16   87.48   14.75
   0   4  16   67.04   11.71
   0   5  16   69.51   12.06
   0   5  16   66.45   10.41
   0   6  16   99.62   14.10
   0   6  16   87.30   13.37
   0   7  16    1.40   13.17
   0   7  16   12.58   12.22
   0   8  16   49.20   14.68
   0   8  16   29.43   15.00
   0   9  16   20.74   12.79
   0   9  16   13.46   16.35
   0  10  16   46.79   15.35
   0  10  16   50.49   19.03
   0  11  16   13.22   15.16
   0  11  16   33.76   18.38
   0  12  16   24.88   20.58
   0  13  16    8.82   17.66
   0  13 -17    4.28   15.05
   0  12 -17    9.70   17.84
   0  11 -17   25.12   19.94
   0  11 -17   15.71   12.99
   0  10 -17   14.31   15.03
   0  10 -17    6.24   16.42
   0   9 -17    3.08   14.80
   0   9 -17   16.36   16.01
   0   8 -17   14.29   13.75
   0   8 -17   19.03   10.82
   0   7 -17   13.93   12.33
   0   7 -17   25.09   14.21
   0   6 -17    7.26    9.81
   0   6 -17    5.83    9.10
   0   5 -17   42.99   13.84
   0   5 -17   43.34   13.12
   0   4 -17   50.77    9.96
   0   4 -17   36.02   10.70
   0   3 -17  208.93   10.81
   0   3 -17  164.35   13.10
   0   2 -17   26.83   10.69
   0  -2  17   33.53   13.67
   0  -1  17   48.56    9.17
   0  -1  17   53.42   12.38
   0   0  17    5.59    8.31
   0   0  17   10.89    9.33
   0   1  17   50.63    9.86
   0   1  17   62.44   11.71
   0   2  17   11.15    9.60
   0   2  17    2.42    4.98
   0   3  17  185.82   14.18
   0   3  17  158.79   12.42
   0   4  17   46.45   12.57
   0   4  17   40.51   10.88
   0   5  17   31.12   12.93
   0   5  17   31.54   11.71
   0   6  17   14.59   12.62
   0   6  17   11.27   11.04
   0   7  17   11.69   10.56
   0   7  17    7.99   13.66
   0   8  17    0.46   11.31
   0   8  17    8.91   11.60
   0   9  17   11.66   13.86
   0   9  17    3.05   12.13
   0  10  17   -7.31   15.06
   0  10  17    4.54   15.40
   0  11  17   19.98   18.80
   0  12  17   12.71   19.59
   0  13  17   32.96   19.20
   0  13 -18   19.30   22.11
   0  12 -18    9.96   20.85
   0  11 -18   20.78   17.19
   0  11 -18   13.97   19.74
   0  10 -18    6.87   15.27
   0  10 -18   22.80   18.57
   0   9 -18   33.27   17.91
   0   9 -18   33.81   19.16
   0   8 -18   -0.43   11.29
   0   8 -18   13.39   12.00
   0   7 -18   23.33   13.27
   0   7 -18    7.28   11.48
   0   6 -18    9.40   10.64
   0   6 -18   15.16   13.10
   0   5 -18    7.24   10.13
   0   5 -18   10.46    9.44
   0   4 -18   89.95   10.99
   0   4 -18   76.42   14.36
   0   3 -18  145.99   14.43
   0   2 -18    6.05    7.73
   0  -2  18    8.36   11.15
   0  -1  18  510.12   11.25
   0  -1  18  549.36   17.10
   0   0  18  471.97   15.39
   0   0  18  500.53   13.17
   0   1  18  532.75   16.21
   0   1  18  516.04   13.36
   0   2  18   19.14   11.99
   0   2  18    9.79    9.98
   0   3  18  127.99   15.55
   0   3  18  139.40   13.30
   0   4  18   63.72   12.00
   0   4  18   60.65   10.47
   0   5  18   17.15   12.41
   0   5  18    3.54   10.32
   0   6  18    3.60    9.76
   0   6  18   16.22    9.11
   0   7  18   23.15   12.95
   0   7  18   29.53   12.96
   0   8  18    6.03   13.84
   0   8  18    9.19   12.87
   0   9  18    7.13   11.92
   0   9  18   22.01   14.99
   0  10  18    3.23   16.44
   0  10  18    4.25   15.30
   0  11  18   13.22   18.25
   0  12  18   19.24   19.44
   0  13  18   22.84   20.08
   0  12 -19   27.56   21.48
   0  11 -19   13.79   20.56
   0  11 -19   11.40   14.71
   0  10 -19   15.72   18.13
   0  10 -19   11.04   15.86
   0   9 -19    8.07   17.59
   0   9 -19    3.08   13.94
   0   8 -19   43.73   17.10
   0   8 -19   28.46   12.87
   0   7 -19   62.09   12.97
   0   7 -19  103.55   17.21
   0   6 -19   42.83   14.72
   0   6 -19   49.90   11.83
   0   5 -19    4.93   11.49
   0   5 -19   13.91   10.93
   0   4 -19    0.25   13.08
   0   3 -19    5.56   10.80
   0   2 -19   56.99   13.84
   0  -2  19   66.53   16.73
   0  -1  19   34.57   11.87
   0  -1  19   26.30    9.00
   0   0  19    8.79    6.85
   0   0  19    9.86    9.57
   0   1  19   21.90   12.66
   0   1  19   27.12   11.71
   0   2  19   31.36   10.50
   0   2  19   32.20   10.54
   0   3  19   17.78    9.53
   0   3  19   25.62   13.50
   0   4  19    4.40    9.68
   0   4  19   -0.16    8.31
   0   5  19    7.17   11.64
   0   5  19    6.24   11.41
   0   6  19   21.02   11.82
   0   6  19   35.92   11.73
   0   7  19   57.73   12.15
   0   7  19   81.09   14.25
   0   8  19   33.02   13.67
   0   8  19   34.75   12.61
   0   9  19   11.27   16.48
   0   9  19    8.78   15.19
   0  10  19   10.10   14.42
   0  10  19   10.04   13.68
   0  11  19   -3.26   15.93
   0  12  19   22.63   21.71
   0  12 -20   64.64   24.59
   0  11 -20   11.16   19.42
   0  11 -20   12.11   18.04
   0  10 -20   29.32   19.19
   0  10 -20   32.93   18.53
   0   9 -20   23.65   16.45
   0   9 -20   23.27   17.54
   0   8 -20   59.31   17.79
   0   8 -20   56.44   16.27
   0   7 -20   54.91   13.89
   0   7 -20   36.63   14.10
   0   6 -20   10.75   12.54
   0   6 -20    3.60   12.18
   0   5 -20   28.81   11.60
   0   4 -20   35.36   15.33
   0  -3  20   19.29   11.19
   0   3 -20   18.13   13.83
   0  -2  20   18.02   12.14
   0   2 -20   15.61   10.21
   0  -1  20   29.35   13.89
   0   0  20  360.96   14.77
   0   0  20  433.15   14.00
   0   1  20   42.52   15.36
   0   1  20   15.27    9.50
   0   2  20    5.39    9.63
   0   2  20   13.28   10.49
   0   3  20   13.76   10.22
   0   3  20   16.08   12.15
   0   4  20   23.38   13.52
   0   4  20   13.92   10.38
   0   5  20   35.54   13.27
   0   5  20   38.87   14.77
   0   6  20    9.44   13.51
   0   6  20   20.62   12.26
   0   7  20   39.35   16.10
   0   7  20   46.38   16.08
   0   8  20   39.10   14.67
   0   8  20   43.00   17.53
   0   9  20   15.97   14.37
   0   9  20   13.93   13.93
   0  10  20   24.70   21.18
   0  10  20   26.84   16.88
   0  11  20   13.30   18.32
   0  12  20   18.79   17.82
   0  12 -21    9.22   18.21
   0  11 -21    7.82   20.68
   0  11 -21   17.84   16.85
   0  10 -21   14.43   15.83
   0  10 -21   14.45   19.45
   0   9 -21   35.75   17.97
   0   9 -21   49.35   17.67
   0   8 -21   13.71   14.30
   0   8 -21   14.61   15.86
   0   7 -21    3.68   12.08
   0   6 -21    4.91   15.81
   0   5 -21    7.43   15.25
   0   4 -21   13.51   14.29
   0   3 -21  144.12   15.94
   0  -3  21  152.29   15.32
   0  -2  21   11.16   10.72
   0   2 -21   16.17   10.87
   0  -1  21   14.81   12.81
   0   0  21   15.81   13.16
   0   0  21   10.25   10.37
   0   1  21   16.00   11.53
   0   1  21    3.32   10.86
   0   2  21   13.98   12.09
   0   2  21   20.80   11.95
   0   3  21  174.85   15.19
   0   3  21  134.17   13.31
   0   4  21   11.77   10.98
   0   4  21   18.48   11.46
   0   5  21    5.90   13.36
   0   5  21    3.90   14.38
   0   6  21    7.48   11.17
   0   6  21    8.88    9.48
   0   7  21    6.87   12.00
   0   7  21   13.77   12.46
   0   8  21    6.64   14.27
   0   8  21   -0.02   19.06
   0   9  21   58.04   18.30
   0   9  21   43.09   15.08
   0  10  21    8.74   16.65
   0  11  21   30.55   21.91
   0  12 -22   46.18   17.57
   0  11 -22   49.71   22.35
   0  11 -22   41.02   19.26
   0  10 -22   10.50   19.99
   0  10 -22   -2.02   19.21
   0   9 -22   43.31   22.39
   0   8 -22   74.88   20.08
   0   7 -22   64.71   18.85
   0   6 -22   21.23   16.04
   0   5 -22   49.11   14.96
   0   4 -22   74.86   17.60
   0  -3  22   35.63   15.73
   0   3 -22   30.04   16.67
   0  -2  22   17.03   13.81
   0   2 -22   15.13   13.26
   0  -1  22    6.44   13.65
   0   0  22  690.53   21.16
   0   0  22  671.84   16.10
   0   1  22    3.94    9.47
   0   1  22    8.18   10.74
   0   2  22   25.26   14.98
   0   2  22   16.56   12.60
   0   3  22   18.68   10.50
   0   3  22   25.47   13.89
   0   4  22   75.72   15.40
   0   4  22   97.63   13.59
   0   5  22   69.40   18.04
   0   5  22   47.13   16.91
   0   6  22   24.12   13.95
   0   6  22   23.36   15.13
   0   7  22   46.99   12.52
   0   7  22   52.12   15.30
   0   8  22   67.11   18.46
   0   8  22   53.49   14.48
   0   9  22   29.29   16.99
   0   9  22   23.81   15.11
   0  10  22   15.27   21.41
   0  11  22   12.48   18.76
   0  11 -23    6.35   21.09
   0  10 -23   39.64   19.50
   0   9 -23    1.37   17.73
   0   8 -23   27.87   15.37
   0   7 -23   11.62   12.76
   0   6 -23   15.82   16.99
   0   5 -23    6.06   11.68
   0  -4  23   10.04   16.21
   0   4 -23    8.34   13.29
   0  -3  23   39.06   16.93
   0   3 -23   26.02   15.73
   0  -2  23   29.09   14.04
   0   2 -23    9.99    8.81
   0  -1  23   25.72   14.65
   0   0  23    9.73   13.76
   0   1  23   15.21   11.55
   0   1  23   17.54   13.30
   0   2  23   15.14   12.32
   0   2  23   23.34   15.30
   0   3  23   35.45   14.81
   0   3  23   17.17   11.40
   0   4  23    2.16   11.78
   0   4  23   14.15   12.22
   0   5  23   13.17   15.60
   0   5  23    6.01   12.89
   0   6  23   29.96   17.64
   0   6  23   16.94   13.43
   0   7  23   19.97   17.35
   0   7  23    6.73   15.74
   0   8  23   38.79   16.49
   0   8  23   22.62   14.18
   0   9  23    7.89   17.09
   0   9  23    5.24   20.79
   0  10  23   30.16   17.69
   0  11  23    7.83   20.28
   0  11 -24   28.39   22.24
   0  10 -24    9.43   18.12
   0   9 -24   14.46   19.34
   0   8 -24   88.77   22.82
   0   7 -24   23.90   18.44
   0   6 -24   14.74   13.49
   0   5 -24   13.75   18.33
   0  -4  24   71.44   17.64
   0   4 -24   90.03   19.31
   0  -3  24  125.19   17.10
   0   3 -24   92.90   13.03
   0   2 -24   16.05   14.38
   0  -2  24   45.26   17.66
   0  -1  24  238.82   19.64
   0   0  24   24.80   15.00
   0   1  24  248.56   21.60
   0   1  24  219.21   14.80
   0   2  24   11.45   10.91
   0   2  24   26.10   15.94
   0   3  24  102.26   16.96
   0   3  24   95.10   18.88
   0   4  24   71.89   15.49
   0   4  24   68.47   15.96
   0   5  24   12.86   14.90
   0   5  24    3.82   15.97
   0   6  24   10.35   13.38
   0   6  24   17.14   18.04
   0   7  24   17.20   15.95
   0   7  24   22.76   18.37
   0   8  24   75.87   19.67
   0   8  24   58.54   17.37
   0   9  24   14.83   21.37
   0  10  24   18.12   23.19
   0  11 -25    8.13   18.43
   0  10 -25   11.61   15.78
   0   9 -25   41.35   19.91
   0   8 -25    9.65   16.04
   0   7 -25    5.46   15.26
   0   6 -25   23.65   15.06
   0   5 -25   25.96   17.58
   0  -5  25   75.83   25.95
   0  -4  25   18.57   17.85
   0   4 -25   12.00   14.42
   0   3 -25   14.21   15.36
   0  -3  25   22.37   18.23
   0  -2  25    3.20   16.65
   0   2 -25    8.43   16.10
   0  -1  25    3.07   13.85
   0   0  25   15.16   15.66
   0   1  25   27.94   18.88
   0   2  25    9.80   13.32
   0   2  25   11.65   15.24
   0   3  25    1.77   14.58
   0   3  25   19.55   14.34
   0   4  25    6.92   10.25
   0   4  25   17.64   15.97
   0   5  25   34.58   20.03
   0   5  25   52.71   21.77
   0   6  25   25.50   15.93
   0   6  25   19.82   20.00
   0   7  25   10.60   18.49
   0   7  25    8.86   13.80
   0   8  25   15.95   14.14
   0   8  25    4.29   17.75
   0   9  25   21.65   17.62
   0  10  25    7.04   16.82
   0  10 -26   11.90   22.14
   0   9 -26   23.85   19.37
   0   8 -26   15.30   21.13
   0   7 -26   30.13   20.71
   0   6 -26   30.50   20.91
   0  -5  26   51.36   20.01
   0   5 -26   36.28   16.81
   0   4 -26   12.14   13.41
   0  -4  26   19.51   19.41
   0  -3  26   44.42   15.24
   0   3 -26   40.71   16.71
   0   2 -26   50.31   14.33
   0  -2  26   82.09   14.37
   0  -1  26   72.65   17.57
   0   0  26  108.66   17.01
   0   1  26   65.93   18.52
   0   2  26   90.20   14.40
   0   2  26   77.58   16.52
   0   3  26   44.82   18.14
   0   3  26   26.32   13.55
   0   4  26   22.96   16.60
   0   4  26   14.45   17.44
   0   5  26   42.04   20.07
   0   5  26   61.89   20.38
   0   6  26    9.82   16.87
   0   6  26   27.41   19.31
   0   7  26   32.30   18.97
   0   7  26   12.95   16.82
   0   8  26   15.32   17.75
   0   8  26    1.97   13.44
   0   9  26   17.32   19.62
   0   9 -27    8.77   17.56
   0   8 -27    8.78   21.50
   0   7 -27  115.58   24.71
   0  -6  27   13.41   21.15
   0   6 -27    6.54   19.07
   0  -5  27   20.62   19.83
   0   5 -27   11.53   15.96
   0  -4  27   28.71   20.13
   0   4 -27   36.04   18.17
   0  -3  27   16.82   19.37
   0   3 -27    7.91   17.09
   0  -2  27   25.08   18.52
   0   2 -27   15.68   14.95
   0  -1  27   69.74   17.42
   0   0  27    2.10   14.91
   0   1  27  114.65   20.67
   0   2  27   29.41   17.69
   0   3  27    7.04   13.02
   0   3  27   14.99   17.00
   0   4  27    7.72   17.27
   0   4  27   18.67   19.86
   0   5  27    7.20   13.85
   0   5  27    9.76   19.04
   0   6  27    0.86   22.42
   0   6  27   27.29   17.76
   0   7  27  106.11   20.08
   0   7  27   62.30   21.46
   0   8  27   11.92   14.58
   0   8  27   29.88   22.90
   0   9  27    6.76   22.85
   0   9 -28   17.86   21.86
   0   8 -28    1.53   17.62
   0   7 -28   32.35   23.17
   0   6 -28    0.66   19.57
   0  -6  28   22.81   22.18
   0   5 -28   43.67   16.20
   0  -5  28   84.20   21.34
   0  -4  28   58.29   17.01
   0   4 -28   89.19   22.46
   0  -3  28   19.53   18.40
   0   3 -28   24.76   15.66
   0   2 -28   31.03   20.33
   0  -2  28   55.41   23.71
   0   1 -28   48.37   18.41
   0  -1  28   72.18   22.95
   0   0  28   59.97   18.85
   0   1  28   88.56   21.31
   0   2  28   33.07   20.25
   0   3  28   15.73   18.02
   0   3  28   -2.33   15.15
   0   4  28   69.76   20.62
   0   4  28   61.04   20.94
   0   5  28   62.82   19.47
   0   5  28   61.83   21.31
   0   6  28   12.04   16.02
   0   6  28   10.38   20.29
   0   7  28    4.55   11.98
   0   7  28    1.80   17.80
   0   8  28   16.89   23.80
   0   8 -29    2.30   17.99
   0   7 -29    5.43   22.15
   0  -7  29   29.10   23.18
   0   6 -29   23.47   17.38
   0  -6  29   28.51   22.52
   0  -5  29   13.18   19.07
   0   5 -29   18.00   21.70
   0   4 -29    9.81   17.59
   0  -4  29   29.73   18.25
   0  -3  29   11.26   16.32
   0   3 -29   13.40   18.09
   0  -2  29   22.30   20.06
   0   2 -29   30.52   18.19
   0  -1  29    9.29   15.56
   0   1 -29   54.99   19.01
   0   0  29   18.60   19.40
   0   1  29   40.55   21.45
   0   2  29   39.96   19.37
   0   3  29    2.85   17.59
   0   4  29   20.54   15.53
   0   4  29   13.55   15.37
   0   5  29    8.15   19.47
   0   5  29    7.84   18.24
   0   6  29    9.85   22.07
   0   6  29   13.43   17.58
   0   7  29   15.07   16.75
   0   7  29   13.97   19.71
   0   7 -30    6.09   23.29
   0  -6  30  114.23   29.13
   0   6 -30   72.26   21.00
   0  -5  30   23.17   19.18
   0   5 -30   41.87   22.08
   0  -4  30   27.86   22.20
   0   4 -30   14.94   21.72
   0  -3  30   25.42   23.56
   0   3 -30   18.25   17.76
   0   2 -30   10.55   15.42
   0  -2  30   18.29   19.20
   0   1 -30    2.07   14.93
   0  -1  30   11.32   20.96
   0   0  30   26.14   20.12
   0   1  30   17.40   17.71
   0   2  30   23.33   18.38
   0   3  30   19.66   18.99
   0   4  30   19.49   19.27
   0   4  30    4.52   19.04
   0   5  30   13.56   16.55
   0   5  30   35.75   17.24
   0   6  30   83.73   24.94
   0   6  30   65.90   20.12
   0   7  30    3.34   18.26
   0   6 -31   14.92   21.79
   0  -5  31   16.80   21.45
   0   5 -31    1.69   16.32
   0   4 -31    8.19   16.82
   0  -4  31   17.61   25.16
   0  -3  31   16.81   23.28
   0   3 -31   -3.88   16.36
   0  -2  31   33.67   24.69
   0   2 -31    9.39   18.23
   0  -1  31   16.12   19.79
   0   1 -31    0.86   15.94
   0   0  31   15.13   20.46
   0   1  31   19.88   19.92
   0   2  31    3.16   14.36
   0   3  31   -0.21   15.87
   0   4  31   11.46   15.58
   0   5  31   19.96   22.17
   0   5  31   21.30   19.57
   0   6  31   29.72   18.93
   0   6  31   14.66   18.38
   0  -4  32   22.32   20.36
   0   4 -32   26.81   24.36
   0   3 -32   19.86   21.53
   0  -3  32   31.33   20.18
   0  -2  32   11.62   23.06
   0   2 -32   14.02   18.78
   0  -1  32   15.24   18.62
   0   1 -32    1.70   14.98
   0   0  32   16.13   17.13
   0   0 -32   32.35   22.50
   0   1  32   25.18   23.08
   0   2  32   16.50   18.71
   0   3  32   30.71   21.07
   0   4  32   29.58   21.83
   0   5  32   49.65   23.30
   0   5  32   77.69   23.31
   0   6  32   70.59   23.52
   0  -3  33   12.31   24.73
   0   2 -33    4.07   21.76
   0  -2  33    5.94   24.10
   0  -1  33   13.72   22.47
   0   1 -33    5.54   17.91
   0   0 -33    2.85   17.37
   0   0  33   19.69   17.94
   0   1  33   12.79   20.04
   0   2  33    3.29   20.89
   0   3  33   13.46   22.43
   0   4  33   58.83   24.11
   0   5  33   20.95   19.48
   0  -1  34   20.58   23.83
   0   0  34   38.82   23.24
   0   1  34    0.97   20.63
   0   2  34  124.10   29.39
   0   3  34   13.49   21.90
  -1   4  34   17.53   21.06
  -1   3  34   39.62   22.61
  -1   2  34    7.12   17.81
  -1   1  34   24.15   21.59
  -1   0  34   19.64   22.53
  -1  -1  34    8.59   19.62
  -1   4  33    4.66   22.49
  -1   3  33   16.06   20.00
  -1   2  33    6.52   17.24
  -1   1  33   29.72   21.35
  -1   0  33   16.46   22.28
   1   0 -33   18.27   19.24
   1   1 -33   20.06   24.05
  -1  -1  33   21.95   22.81
   1   2 -33    7.85   19.49
  -1  -2  33   15.44   19.68
  -1  -3  33   49.72   22.64
  -1   6  32   49.92   20.56
  -1   4  32   -1.01   15.82
  -1   3  32    7.93   17.46
  -1   2  32    4.07   14.76
  -1   1  32   14.71   19.84
  -1   0  32   23.68   18.33
   1   1 -32   12.70   22.17
  -1  -1  32    5.33   16.74
   1   2 -32   13.69   19.88
  -1  -2  32   19.38   22.31
  -1  -3  32    9.82   18.58
   1   3 -32   18.98   21.36
   1   4 -32   16.50   21.76
  -1  -4  32   33.98   24.02
  -1   6  31   15.76   21.61
  -1   5  31   49.49   18.84
  -1   5  31   56.73   23.24
  -1   4  31    5.04   19.27
  -1   3  31   10.14   17.75
  -1   2  31   17.32   16.91
  -1   1  31   22.97   19.95
  -1   0  31    1.52   20.00
  -1  -1  31    8.77   20.98
   1   1 -31   34.65   19.87
   1   2 -31    0.12   34.26
  -1  -2  31    6.01   16.84
   1   3 -31   20.88   22.55
  -1  -3  31   54.83   22.67
   1   4 -31   -1.60   22.04
  -1  -4  31   41.95   23.69
   1   5 -31   18.56   18.21
  -1  -5  31    7.42   17.87
   1   6 -31   14.26   21.30
  -1   7  30   67.80   24.07
  -1   6  30   20.12   20.89
  -1   5  30    7.85   20.26
  -1   5  30    2.87   15.92
  -1   4  30   36.20   19.01
  -1   4  30   52.32   20.65
  -1   3  30   12.80   17.50
  -1   2  30    8.40   15.21
  -1   1  30   15.89   15.73
  -1   0  30    6.32   20.40
  -1  -1  30   18.14   16.19
   1   1 -30   17.64   20.55
  -1  -2  30    8.99   17.09
   1   2 -30   23.71   20.25
   1   3 -30    0.62   17.58
  -1  -3  30   10.77   18.99
  -1  -4  30   31.71   26.09
   1   4 -30   20.01   20.61
  -1  -5  30   36.24   20.03
   1   5 -30   19.56   20.94
   1   6 -30   34.08   22.32
  -1  -6  30   53.21   19.86
   1   7 -30    1.84   18.70
  -1   8  29   17.49   21.02
  -1   7  29    6.42   20.96
  -1   6  29   49.53   16.93
  -1   6  29   62.65   17.39
  -1   5  29   12.18   15.90
  -1   5  29   18.19   15.66
  -1   4  29   18.37   18.36
  -1   4  29   17.36   17.11
  -1   3  29   10.32   17.83
  -1   2  29   10.49   15.10
  -1   1  29   32.23   15.35
  -1   0  29   96.85   15.85
   1   1 -29   21.88   18.65
  -1  -1  29   20.33   20.35
   1   2 -29  108.31   22.98
  -1  -2  29  103.29   23.19
   1   3 -29    4.49   14.94
  -1  -3  29    6.75   16.21
   1   4 -29   17.64   21.14
  -1  -4  29    7.44   18.27
   1   5 -29   11.27   21.08
  -1  -5  29    7.15   18.35
  -1  -6  29   15.24   18.85
   1   6 -29   10.87   18.97
   1   7 -29   14.38   18.20
   1   8 -29    8.19   22.65
  -1   8  28   26.81   19.96
  -1   7  28    3.12   20.54
  -1   6  28   67.43   17.74
  -1   6  28   65.16   18.56
  -1   5  28   48.52   17.78
  -1   5  28   75.10   19.22
  -1   4  28    9.78   17.33
  -1   4  28    8.01   16.77
  -1   3  28   38.37   16.05
  -1   3  28   26.84   17.74
  -1   2  28   13.12   14.73
  -1   1  28   14.14   17.72
  -1   0  28   -0.92   16.91
  -1  -1  28   11.51   15.64
  -1  -2  28    0.35   14.60
   1   2 -28   11.29   12.33
  -1  -3  28   14.48   15.17
   1   3 -28   -7.13   15.21
  -1  -4  28   17.63   17.90
   1   4 -28   40.38   17.38
   1   5 -28   13.14   12.61
  -1  -5  28   40.87   17.99
   1   6 -28    8.11   13.46
   1   7 -28   24.21   17.35
   1   8 -28   19.12   16.23
   1   9 -28   12.97   18.27
  -1   9  27   31.59   18.89
  -1   8  27    5.15   18.47
  -1   7  27   17.95   19.81
  -1   6  27    7.01   15.37
  -1   6  27   16.39   16.68
  -1   5  27   10.83   16.78
  -1   5  27    8.31   17.71
  -1   4  27    6.75   13.87
  -1   4  27    7.26   16.78
  -1   3  27   76.86   13.91
  -1   3  27   85.93   21.02
  -1   2  27   27.66   17.31
  -1   1  27    6.25   17.18
  -1   0  27    9.83   17.91
  -1  -1  27  130.32   21.82
  -1  -2  27   13.05   15.52
   1   2 -27   11.01   14.96
   1   3 -27   30.74   15.41
  -1  -3  27   45.91   18.87
  -1  -4  27   29.53   16.19
   1   4 -27   14.58   15.42
   1   5 -27   48.21   15.84
  -1  -5  27   67.20   20.68
   1   6 -27   11.85   16.45
   1   7 -27   -0.25   13.78
   1   8 -27   19.13   17.48
   1   9 -27    7.27   17.36
  -1   9  26   18.20   18.21
  -1   8  26   19.20   16.68
  -1   7  26    6.13   13.22
  -1   7  26    8.03   14.55
  -1   6  26   28.67   16.31
  -1   6  26   22.43   18.63
  -1   5  26    5.47   15.10
  -1   5  26    6.52   15.79
  -1   4  26   52.30   13.02
  -1   4  26   81.63   20.33
  -1   3  26    3.27   14.87
  -1   3  26   17.01   16.19
  -1   2  26    3.62   13.76
  -1   2  26   20.64   15.92
  -1   1  26   41.20   18.05
  -1   0  26   20.28   15.37
  -1  -1  26  128.59   18.03
  -1  -2  26   13.58   17.16
   1   2 -26   11.69   17.04
  -1  -3  26   20.94   18.20
   1   3 -26   13.19   14.08
  -1  -4  26  108.28   22.19
   1   4 -26  126.11   21.28
   1   5 -26   28.47   17.47
   1   6 -26   20.71   15.58
   1   7 -26   19.43   19.63
   1   8 -26   19.39   20.11
   1   9 -26    0.96   19.23
  -1  10  25   28.16   22.95
  -1   9  25    4.49   19.32
  -1   8  25   33.55   17.08
  -1   7  25   15.75   15.02
  -1   7  25    4.88   15.36
  -1   6  25    5.48   17.39
  -1   6  25   15.93   12.41
  -1   5  25   19.22   15.66
  -1   5  25   11.85   14.88
  -1   4  25   93.10   15.10
  -1   4  25   84.40   16.34
  -1   3  25   15.96   12.19
  -1   3  25    4.27   14.96
  -1   2  25   67.85   16.60
  -1   2  25   47.27   13.92
  -1   1  25   14.84   15.77
  -1   0  25  154.52   17.36
  -1  -1  25   13.74   14.99
  -1  -2  25   52.30   17.81
   1   2 -25   37.86   16.21
   1   3 -25   25.70   12.97
  -1  -3  25   42.13   17.25
  -1  -4  25   48.88   18.71
   1   4 -25   47.06   17.16
   1   5 -25   21.55   17.02
   1   6 -25   25.54   15.04
   1   7 -25   22.56   18.86
   1   8 -25   71.69   20.42
   1   9 -25    7.64   16.33
  -1  10  24   46.40   17.10
  -1   9  24   37.91   20.65
  -1   8  24   11.53   16.19
  -1   7  24    7.02   11.76
  -1   7  24    6.99   14.31
  -1   6  24   11.27   13.32
  -1   6  24   14.56   16.00
  -1   5  24   56.67   20.96
  -1   5  24   54.13   16.36
  -1   4  24   48.95   15.18
  -1   4  24   53.35   17.34
  -1   3  24    7.87   13.49
  -1   3  24    9.41   13.35
  -1   2  24    0.83   10.93
  -1   2  24   21.65   16.13
  -1   1  24   95.15   16.90
  -1   1  24   93.84   16.64
  -1   0  24   93.25   16.75
  -1  -1  24   38.40   18.69
   1   2 -24   16.32   12.42
  -1  -2  24   26.62   12.76
   1   3 -24   36.75   15.99
  -1  -3  24   29.01   16.25
   1   4 -24    8.73   11.50
   1   5 -24    3.00   17.04
   1   6 -24   58.30   19.63
   1   7 -24   35.80   14.58
   1   8 -24    0.90   13.69
   1   9 -24    1.28   16.26
   1  10 -24    7.61   16.13
  -1  11  23   28.14   24.15
  -1  10  23    2.17   16.24
  -1   9  23    8.87   19.33
  -1   8  23    2.86   16.64
  -1   8  23    6.45   14.28
  -1   7  23   24.28   13.44
  -1   7  23   21.95   13.38
  -1   6  23   -2.06   11.77
  -1   6  23    2.61   13.78
  -1   5  23   32.54   16.07
  -1   5  23   52.41   18.75
  -1   4  23   12.81   15.08
  -1   4  23   33.11   16.42
  -1   3  23  144.31   16.38
  -1   3  23  137.01   16.21
  -1   2  23   14.53   13.09
  -1   2  23    5.94   10.06
  -1   1  23   14.54   11.53
  -1   1  23   10.75   11.27
  -1   0  23   12.22   11.54
  -1  -1  23  232.92   17.37
  -1  -2  23   25.72   16.50
   1   2 -23   14.76   14.80
   1   3 -23   19.55   16.30
  -1  -3  23   21.60   15.27
   1   4 -23    5.71    9.45
   1   5 -23   23.93   12.51
   1   6 -23   16.33   15.29
   1   7 -23   56.32   20.79
   1   8 -23    0.97   13.79
   1   9 -23  101.15   24.52
   1  11 -23   18.81   18.09
  -1  11  22    0.02    7.71
  -1  10  22   23.66   21.86
  -1   9  22   88.91   15.65
  -1   8  22   75.31   20.27
  -1   8  22   58.02   16.25
  -1   7  22   31.06   14.86
  -1   7  22   47.76   14.35
  -1   6  22   24.59   13.05
  -1   6  22   33.70   14.63
  -1   5  22   14.52   12.75
  -1   5  22    8.36   11.37
  -1   4  22    3.38   13.19
  -1   4  22   16.79   13.36
  -1   3  22   32.04   14.69
  -1   3  22   35.51   15.29
  -1   2  22    8.68    9.61
  -1   2  22    7.40   10.61
  -1   1  22   13.46   10.82
  -1   1  22   26.93   12.53
  -1   0  22   15.08   12.17
  -1  -1  22   12.23   12.27
  -1  -2  22   27.11   13.22
   1   2 -22   48.88   13.59
   1   3 -22    9.71    9.94
   1   4 -22   29.55   13.58
   1   5 -22   12.73   10.22
   1   6 -22   12.30   12.41
   1   7 -22   10.94   11.73
   1   8 -22   13.49   16.27
   1   9 -22   18.81   18.53
   1   9 -22   14.88   18.52
   1  10 -22   27.64   20.35
   1  10 -22   17.06   18.83
   1  11 -22   46.63   22.19
  -1  12  21   30.60   22.82
  -1  11  21    9.01   19.73
  -1  10  21    7.13   12.67
  -1   9  21    3.42   14.25
  -1   8  21   54.72   16.59
  -1   8  21   55.93   16.25
  -1   7  21   -0.88   14.74
  -1   7  21    6.34   13.54
  -1   6  21   51.44   13.13
  -1   6  21   60.89   17.42
  -1   5  21    6.99   10.38
  -1   5  21    0.73   10.04
  -1   4  21  289.04   19.35
  -1   4  21  285.26   13.65
  -1   3  21  212.30   19.11
  -1   3  21  217.16   15.38
  -1   2  21  106.36   11.79
  -1   2  21  117.81   14.05
  -1   1  21   53.47   14.34
  -1   1  21   33.13   11.64
  -1   0  21  151.65   12.66
  -1   0  21  163.71   15.54
  -1  -1  21    5.04   11.67
   1   2 -21   32.41   12.94
  -1  -2  21   26.74   15.32
   1   3 -21   42.78   15.78
   1   4 -21    6.19   11.28
   1   5 -21   19.82   13.42
   1   6 -21   41.62   17.14
   1   7 -21   13.07   13.75
   1   7 -21    5.90   13.32
   1   8 -21  229.40   23.34
   1   8 -21  283.00   22.88
   1   9 -21   17.67   17.57
   1   9 -21    8.38   16.39
   1  10 -21    6.16   17.22
   1  10 -21   20.01   19.58
   1  11 -21    6.53   17.48
  -1  12  20    9.62   17.32
  -1  11  20   16.51   16.72
  -1  10  20   29.47   19.12
  -1   9  20   20.61   19.90
  -1   9  20    7.88   15.75
  -1   8  20   43.48   16.28
  -1   8  20   32.11   14.02
  -1   7  20    6.18   15.72
  -1   7  20   22.22   13.02
  -1   6  20   12.83   11.33
  -1   6  20   19.68   11.30
  -1   5  20    7.73   13.44
  -1   5  20    2.32   12.24
  -1   4  20   26.18   12.85
  -1   4  20   21.52   10.87
  -1   3  20   19.08    9.50
  -1   3  20    5.05    7.84
  -1   2  20   66.28   13.53
  -1   2  20   66.50   12.35
  -1   1  20   83.64   12.86
  -1   1  20   68.31   13.20
  -1   0  20   46.16   13.53
  -1   0  20   44.84   11.51
  -1  -1  20   17.63   11.93
  -1  -2  20   22.99   12.01
   1   2 -20   15.62   11.05
   1   3 -20   44.63   14.86
   1   4 -20   31.02   14.39
   1   5 -20   12.22   11.24
   1   6 -20    4.47   12.68
   1   6 -20   18.57   13.99
   1   7 -20   25.15   14.84
   1   7 -20   36.87   14.76
   1   8 -20   25.42   15.62
   1   8 -20   18.80   14.32
   1   9 -20   28.68   18.27
   1   9 -20   19.31   15.87
   1  10 -20   21.56   19.60
   1  10 -20   18.75   13.33
   1  11 -20   25.11   16.63
   1  12 -20   12.59   22.03
  -1  13  19   20.65   22.55
  -1  12  19    8.31   20.48
  -1  11  19   56.23   21.08
  -1  10  19    6.55   18.16
  -1   9  19    4.76   12.96
  -1   9  19    4.26   11.87
  -1   8  19   62.51   15.82
  -1   8  19   65.53   13.46
  -1   7  19   42.31   17.36
  -1   7  19   29.90   18.02
  -1   6  19   11.44   12.86
  -1   6  19   -0.26    7.64
  -1   5  19   32.21   10.94
  -1   5  19   56.16   15.01
  -1   4  19   33.37   15.43
  -1   4  19   25.61   11.44
  -1   3  19   54.84   11.51
  -1   3  19   64.17   12.71
  -1   2  19   83.35   12.75
  -1   2  19   89.59   14.24
  -1   1  19  253.95   13.11
  -1   1  19  236.86   13.20
  -1   0  19    3.12    9.24
  -1   0  19    7.27    8.28
  -1  -1  19  243.94    9.51
  -1  -1  19  243.37   15.27
   1   3 -19   12.75   12.29
   1   4 -19   14.54   12.15
   1   4 -19   17.73    9.63
   1   5 -19   71.74   12.95
   1   5 -19   83.85   15.31
   1   6 -19   63.68   13.28
   1   6 -19   44.58   16.09
   1   7 -19   41.47   15.55
   1   7 -19   42.96   12.09
   1   8 -19    5.62   12.37
   1   8 -19   20.84   15.07
   1   9 -19   77.27   20.95
   1   9 -19   59.70   17.07
   1  10 -19   -2.91   17.27
   1  10 -19    7.82   20.44
   1  11 -19   20.88   17.15
   1  12 -19   13.70   23.11
  -1  13  18   69.43   23.31
  -1  12  18    0.25   33.28
  -1  11  18    1.97   18.41
  -1  10  18   -6.31   15.77
  -1   9  18   27.81   16.01
  -1   9  18   11.55   12.98
  -1   8  18    7.91   13.41
  -1   8  18    9.58   12.57
  -1   7  18   20.80   12.09
  -1   7  18   11.49   11.52
  -1   6  18    9.72   10.36
  -1   6  18   17.90   10.68
  -1   5  18  161.95   14.62
  -1   5  18  157.63   16.20
  -1   4  18   63.96   12.22
  -1   4  18   67.47   14.66
  -1   3  18   14.51    9.02
  -1   3  18   18.48   10.28
  -1   2  18  429.63   12.83
  -1   2  18  441.65   14.27
  -1   1  18   16.00   10.80
  -1   1  18   18.34    9.54
  -1   0  18  233.48   11.60
  -1   0  18  234.85   14.13
  -1  -1  18   51.50    9.07
  -1  -1  18   38.76   11.21
   1   3 -18    6.34    8.59
   1   3 -18    8.92   10.86
   1   4 -18    2.60    9.68
   1   4 -18    2.26    8.70
   1   5 -18   27.47   12.02
   1   5 -18   19.17   13.42
   1   6 -18   33.89   13.35
   1   6 -18   29.37   14.29
   1   7 -18   29.22   14.48
   1   7 -18   38.37   15.55
   1   8 -18   10.33   13.26
   1   8 -18   11.59   11.99
   1   9 -18  121.22   20.78
   1   9 -18   88.92   17.39
   1  10 -18   20.36   13.56
   1  10 -18   27.45   20.64
   1  11 -18    8.57   16.91
   1  12 -18   29.83   22.21
  -1  13  17   24.77   24.48
  -1  12  17   56.19   21.82
  -1  11  17   13.02   17.02
  -1  10  17   31.51   14.25
  -1   9  17    4.14   10.57
  -1   9  17    6.17    9.75
  -1   8  17   39.63   12.71
  -1   8  17   29.85   11.51
  -1   7  17    6.85    8.62
  -1   7  17    5.91    9.45
  -1   6  17   18.36   11.14
  -1   6  17   14.83   11.63
  -1   5  17   92.68   16.29
  -1   5  17   92.39   12.67
  -1   4  17    8.90   10.28
  -1   4  17   10.32    9.98
  -1   3  17   10.41    7.78
  -1   3  17    7.89   10.16
  -1   2  17   32.79   10.96
  -1   2  17   39.50   11.05
  -1   1  17  312.81   11.20
  -1   1  17  288.64   12.43
  -1   0  17  395.93   10.83
  -1   0  17  392.69   14.91
  -1  -1  17   95.57    7.60
  -1  -1  17   98.37   11.61
   1   2 -17  317.54    9.24
   1   3 -17    5.80    9.97
   1   3 -17    9.09    7.33
   1   4 -17  104.74   13.55
   1   4 -17  114.42   11.81
   1   5 -17   23.39   12.60
   1   5 -17   31.25   12.49
   1   6 -17   32.65   12.03
   1   6 -17   13.88   12.38
   1   7 -17  116.20   18.07
   1   7 -17  135.91   16.43
   1   8 -17   18.61   12.08
   1   8 -17   20.52   13.75
   1   9 -17    8.68   12.56
   1   9 -17   15.03   17.53
   1  10 -17   13.88   16.45
   1  10 -17    5.11   15.69
   1  11 -17   34.13   21.22
   1  12 -17   16.15   18.58
  -1  14  16   22.59   15.05
  -1  13  16   61.38   23.19
  -1  12  16   11.66   14.53
  -1  11  16   34.38   18.23
  -1  10  16   27.90   16.46
  -1  10  16   22.49   13.56
  -1   9  16    8.50   14.15
  -1   9  16    9.51    8.94
  -1   8  16    5.90   11.72
  -1   8  16    5.13   11.55
  -1   7  16  142.08   12.94
  -1   7  16  222.09   16.65
  -1   6  16    4.37    8.18
  -1   6  16   24.30   10.60
  -1   5  16   46.13   10.62
  -1   5  16   42.33   10.04
  -1   4  16   85.32   13.07
  -1   4  16   95.76   11.38
  -1   3  16  100.29   10.81
  -1   3  16  119.58   12.35
  -1   2  16   33.89   11.11
  -1   2  16   38.25   10.70
  -1   1  16    9.56    7.31
  -1   1  16   10.24   10.42
  -1   0  16   14.87    7.74
  -1   0  16   31.57   10.33
   1   1 -16    1.29    5.57
  -1  -1  16    1.78    5.41
   1   2 -16    8.43    6.99
   1   3 -16   87.13    7.13
   1   3 -16   64.22   12.30
   1   4 -16   27.94   11.02
   1   4 -16   16.91    8.13
   1   5 -16    9.23   10.18
   1   5 -16    5.30   10.47
   1   6 -16   84.49   14.30
   1   6 -16   71.74    9.75
   1   7 -16    8.60   12.50
   1   7 -16    6.95   13.12
   1   8 -16   39.98   15.07
   1   8 -16   29.64   12.98
   1   9 -16   43.77   20.68
   1   9 -16   61.17   18.75
   1  10 -16   16.10   15.78
   1  10 -16   16.74   14.13
   1  11 -16    8.42   20.51
   1  12 -16   34.31   21.10
  -1  14  15    6.41   16.93
  -1  13  15   12.68   21.57
  -1  12  15    9.04   15.06
  -1  11  15   11.91   18.10
  -1  10  15    9.34   11.14
  -1  10  15   -1.34   10.30
  -1   9  15   13.73   10.23
  -1   9  15   21.44   12.76
  -1   8  15   10.88   11.50
  -1   8  15    3.48   10.73
  -1   7  15  115.58   14.21
  -1   7  15  144.22   14.79
  -1   6  15  180.05   16.26
  -1   6  15  197.46   14.55
  -1   5  15  119.14   13.52
  -1   5  15  145.49   11.65
  -1   4  15  166.00   14.30
  -1   4  15  158.61   11.78
  -1   3  15   36.82    9.13
  -1   3  15   11.13    9.31
  -1   2  15    8.93    7.40
  -1   2  15    8.56    8.08
  -1   1  15  457.78   12.14
  -1   1  15  409.22   12.80
   1   0 -15   27.13    5.68
  -1   0  15   21.65    7.33
  -1   0  15   31.49   10.25
  -1  -1  15  156.11    7.80
   1   1 -15  174.83    7.87
   1   2 -15   22.93    6.99
  -1  -2  15   17.89    5.38
   1   3 -15   76.80    8.54
   1   3 -15  109.93    8.07
   1   4 -15   67.83   11.04
   1   4 -15   71.40   12.99
   1   5 -15   39.28   11.79
   1   5 -15   58.96   13.30
   1   6 -15   27.36   12.79
   1   6 -15   28.34   10.15
   1   7 -15   35.89   14.15
   1   7 -15   32.61   14.66
   1   8 -15   19.17   12.53
   1   8 -15   35.28   15.23
   1   9 -15   52.86   13.02
   1   9 -15   95.47   19.92
   1  10 -15  153.02   23.57
   1  10 -15  125.03   17.07
   1  11 -15    8.19   14.51
   1  12 -15   10.57   18.84
   1  13 -15    4.67   22.43
  -1  14  14    6.30   15.90
  -1  13  14   25.82   19.26
  -1  12  14   15.99   11.98
  -1  11  14   20.69   17.52
  -1  10  14   79.96   14.63
  -1  10  14   51.87   14.66
  -1   9  14   -0.50   12.68
  -1   9  14   11.64   10.94
  -1   8  14  157.54   14.21
  -1   8  14  183.34   18.06
  -1   7  14  113.74   14.07
  -1   7  14   93.91   13.24
  -1   6  14  166.79   10.49
  -1   6  14  157.02   13.88
  -1   5  14   38.03   11.41
  -1   5  14   50.76    8.90
  -1   4  14    7.59    7.94
  -1   4  14    7.04    9.17
  -1   3  14   14.93    8.48
  -1   3  14    4.48    7.53
  -1   2  14   30.23    8.64
  -1   2  14   28.86    9.27
  -1   1  14   96.79    8.88
  -1   1  14   97.99   11.43
   1  -1 -14   95.73    4.03
   1   0 -14   24.69    5.63
  -1   0  14   32.23    9.35
  -1   0  14   34.93    8.48
   1   1 -14   23.49    6.29
  -1  -1  14   16.83    7.32
  -1  -2  14  129.94    6.38
   1   2 -14  148.72    8.42
   1   3 -14  119.53    9.25
   1   3 -14   91.01    9.94
   1   4 -14  163.03   11.01
   1   4 -14  186.44   13.24
   1   5 -14    8.22    8.01
   1   5 -14   19.72   10.73
   1   6 -14  128.46   14.26
   1   6 -14  154.48   14.88
   1   7 -14   56.07   13.95
   1   7 -14   35.26   12.89
   1   8 -14    5.80   14.02
   1   8 -14   10.19   12.65
   1   9 -14   38.43   13.22
   1   9 -14   38.07   13.67
   1  10 -14    8.10   15.88
   1  10 -14    9.17   14.13
   1  11 -14   15.07   22.00
   1  12 -14   15.37   21.30
   1  13 -14    9.22   18.20
  -1  14  13    5.33   17.84
  -1  13  13   48.84   19.77
  -1  12  13   14.46   13.49
  -1  11  13   17.33   15.96
  -1  10  13   37.16   12.10
  -1  10  13   37.44   12.81
  -1   9  13   -0.75    9.46
  -1   9  13    0.64   12.23
  -1   8  13  151.99   12.60
  -1   8  13  165.88   13.37
  -1   7  13    5.20    7.68
  -1   7  13   -0.49    9.45
  -1   6  13  771.47   16.18
  -1   6  13  825.59   18.10
  -1   5  13   82.42   12.99
  -1   5  13  100.36   12.55
  -1   4  13   29.53    8.83
  -1   4  13   34.74    9.45
  -1   3  13   22.41    7.58
  -1   3  13   24.34    8.12
  -1   2  13  337.43   11.33
  -1   2  13  387.12   10.66
   1  -1 -13  434.45    5.95
  -1   1  13  344.88   11.56
  -1   1  13  388.57   10.38
  -1   0  13  196.80   10.26
   1   0 -13  211.76    5.72
  -1   0  13  204.69    7.47
  -1  -1  13    9.47    6.12
   1   1 -13    7.56    5.38
   1   2 -13  288.54   10.04
  -1  -2  13  235.86    6.30
   1   3 -13   30.40    6.92
   1   3 -13   22.50    9.68
  -1  -3  13   23.98    5.05
   1   4 -13   39.77   10.89
   1   4 -13   57.36   10.24
   1   5 -13   33.11    9.28
   1   5 -13   31.21   11.39
   1   6 -13   30.18   12.15
   1   6 -13   28.15   10.60
   1   7 -13   78.49   12.37
   1   7 -13  126.60   14.29
   1   8 -13    2.04   14.05
   1   8 -13   11.30   11.60
   1   9 -13   24.11   15.73
   1   9 -13   14.92   10.65
   1  10 -13   54.80   16.41
   1  10 -13   39.91   15.04
   1  11 -13   10.54   15.95
   1  12 -13   34.57   20.30
   1  13 -13   22.17   23.99
  -1  14  12   26.13   19.17
  -1  13  12   15.42   13.56
  -1  12  12   -0.60   11.56
  -1  11  12   78.96   15.07
  -1  11  12   86.10   15.71
  -1  10  12   -3.76   11.64
  -1  10  12    4.88   11.34
  -1   9  12   22.33   15.12
  -1   9  12   30.61    9.76
  -1   8  12  159.66   12.81
  -1   8  12  150.28   15.91
  -1   7  12  395.80   14.37
  -1   7  12  335.85   16.41
  -1   6  12   87.66   14.35
  -1   6  12   85.35   10.72
  -1   5  12   65.54    8.22
  -1   5  12   87.23    8.27
  -1   4  12   68.01    9.38
  -1   4  12   47.72    7.72
  -1   3  12   25.59    8.97
  -1   3  12   15.64    8.18
  -1   2  12    2.59    6.32
  -1   2  12    5.17    5.09
   1  -1 -12   42.78    3.80
  -1   1  12   32.00    6.50
  -1   1  12   45.64    8.96
   1   0 -12  174.40    5.78
  -1   0  12  163.35    7.83
  -1   0  12  155.41    9.06
   1   1 -12    9.92    5.82
  -1  -1  12    7.54    4.75
   1   2 -12   37.51    7.26
   1   2 -12   27.27    8.04
  -1  -2  12   31.79    5.58
   1   3 -12    2.48    5.57
  -1  -3  12    9.92    4.17
   1   3 -12    8.94    7.05
   1   4 -12   15.67    6.60
   1   4 -12   14.59    7.11
   1   5 -12  122.83   12.75
   1   5 -12  122.10   10.44
   1   6 -12   22.36    8.96
   1   6 -12   16.88    8.64
   1   7 -12    3.85    8.85
   1   7 -12   10.61   10.73
   1   8 -12   12.89   12.17
   1   8 -12    5.78   11.70
   1   9 -12   59.27   14.26
   1   9 -12   52.69   12.21
   1  10 -12    9.35   12.88
   1  10 -12   14.84   15.86
   1  11 -12   36.60   17.93
   1  12 -12   29.77   23.18
   1  13 -12   19.12   22.50
  -1  14  11   -1.35   13.74
  -1  13  11   12.16   15.25
  -1  12  11    3.14   13.67
  -1  11  11    8.70   10.68
  -1  11  11   -0.76   12.44
  -1  10  11   40.05   14.58
  -1  10  11   32.47   13.43
  -1   9  11  137.00   11.22
  -1   9  11   64.98   13.37
  -1   8  11   29.32   11.15
  -1   8  11   22.66   13.11
  -1   7  11  169.33   12.70
  -1   7  11  176.60   16.08
  -1   6  11   -1.37    6.19
  -1   6  11   13.79    9.72
  -1   5  11  401.38   12.15
  -1   5  11  399.61   11.87
  -1   4  11   17.26    9.16
  -1   4  11   16.17    7.19
  -1   3  11    8.73    6.47
  -1   3  11    5.30    6.93
  -1   2  11  113.86    8.30
  -1   2  11  106.69    6.89
  -1   1  11  342.54    9.48
   1  -1 -11  358.12    5.36
  -1   0  11   65.18    5.86
   1   0 -11   72.42    4.68
  -1  -1  11  986.51   11.46
   1   1 -11 1095.02   11.90
  -1  -2  11  337.80    6.31
   1   2 -11  354.34    9.16
  -1  -3  11  285.62    5.53
   1   3 -11  302.67   10.50
   1   4 -11   19.00    6.98
   1   4 -11   40.21    8.35
   1   5 -11    8.96    7.67
   1   5 -11   16.06   10.33
   1   6 -11   22.08    9.22
   1   6 -11   36.88   11.95
   1   7 -11   15.84   12.53
   1   7 -11   26.89   12.12
   1   8 -11   48.46   10.70
   1   8 -11   60.35   15.58
   1   9 -11   17.23   12.61
   1   9 -11    4.40   12.25
   1  10 -11   34.62   17.34
   1  10 -11   17.52   10.27
   1  11 -11   57.35   17.76
   1  12 -11   19.60   17.04
   1  13 -11    8.42   17.79
  -1  13  10   15.44   17.42
  -1  12  10   20.96   15.69
  -1  11  10    7.16   11.16
  -1  11  10    7.51   12.06
  -1  10  10   -0.66   12.42
  -1  10  10    6.96    9.81
  -1   9  10   26.64   10.07
  -1   9  10   40.88   11.95
  -1   8  10    3.54    9.16
  -1   8  10   18.74    9.46
  -1   8  10   10.05    9.61
  -1   7  10   80.51   12.71
  -1   7  10   76.23   10.10
  -1   6  10  514.31   14.24
  -1   6  10  515.76   13.86
  -1   5  10   59.83    7.82
  -1   5  10   75.74   11.26
  -1   4  10   69.37    7.81
  -1   4  10   71.12    8.56
  -1   3  10    8.04    5.93
  -1   3  10    5.06    5.56
  -1   2  10  307.66    9.15
  -1   2  10  331.52    8.73
   1  -1 -10  111.24    3.64
  -1   1  10  107.37    6.81
  -1   1  10  109.90    7.39
   1   0 -10   39.64    4.58
  -1   0  10   32.43    5.25
  -1  -1  10  108.12    6.46
   1   1 -10  108.74    5.93
   1   2 -10   82.71    7.52
  -1  -2  10   88.32    5.67
   1   2 -10   86.31    6.87
  -1  -3  10    5.61    3.31
   1   3 -10    5.66    7.35
   1   3 -10    7.06    6.77
   1   4 -10   50.43    8.50
   1   4 -10   68.02    7.82
   1   5 -10    2.72    6.03
   1   5 -10    5.80    6.88
   1   6 -10  130.95   13.89
   1   6 -10  153.51   11.64
   1   7 -10   32.71   13.50
   1   7 -10   31.88   10.97
   1   8 -10  225.40   12.91
   1   8 -10  251.72   12.95
   1   9 -10   53.69   12.89
   1   9 -10   47.85   10.88
   1  10 -10    7.65   11.48
   1  10 -10   18.79   11.58
   1  11 -10   14.90   14.31
   1  12 -10   18.91   16.64
   1  13 -10   13.85   18.01
  -1  13   9    9.13   14.89
  -1  12   9   18.72   14.94
  -1  11   9   11.20   12.77
  -1  11   9   15.58   12.18
  -1  11   9    7.34   13.84
  -1  10   9   53.92   16.23
  -1  10   9   64.15   12.04
  -1   9   9   12.06   10.04
  -1   9   9   27.98    9.71
  -1   9   9   13.98   12.93
  -1   8   9    7.12    8.88
  -1   8   9   18.74   12.63
  -1   8   9   13.26   10.12
  -1   7   9    7.38    7.53
  -1   7   9    4.11    8.46
  -1   6   9  327.89   10.87
  -1   6   9  363.10   11.73
  -1   5   9   15.71    7.97
  -1   5   9    7.10    7.01
  -1   4   9   53.70    6.55
  -1   4   9   65.93    8.26
  -1   3   9   28.30    8.09
  -1   3   9   21.81    5.66
  -1   2   9  278.78    9.17
  -1   2   9  255.27    8.98
  -1   1   9  183.57    7.73
  -1   1   9  172.35    6.83
   1   0  -9  694.77    8.31
  -1   0   9  682.10   10.09
   1   1  -9  183.85    6.78
  -1  -1   9  163.54    4.93
   1   2  -9  908.37   13.85
  -1  -2   9  887.84    8.46
  -1  -3   9  281.91    4.81
   1   3  -9  318.15    9.79
   1   3  -9  272.99    9.55
  -1  -4   9   46.59    3.17
   1   4  -9   54.13    7.26
   1   4  -9   51.45    8.86
   1   5  -9   10.94    7.23
   1   5  -9    5.30    7.46
   1   6  -9  186.58   11.82
   1   6  -9  163.86   11.53
   1   7  -9    5.25    7.24
   1   7  -9   20.10   10.21
   1   8  -9   46.11   13.26
   1   8  -9   56.35    9.02
   1   9  -9    6.84   13.45
   1   9  -9   17.03   11.13
   1  10  -9   28.38   15.28
   1  10  -9   29.07   13.78
   1  11  -9   57.10   20.06
   1  12  -9   11.59   17.52
   1  13  -9   39.54   20.67
   1  14  -9    3.67   17.62
  -1  13   8   30.46   17.26
  -1  12   8    7.65   12.90
  -1  12   8    6.91   14.27
  -1  12   8    6.71   14.49
  -1  11   8   53.45   11.74
  -1  11   8   49.14   12.55
  -1  11   8   48.25   14.48
  -1  10   8   34.36    9.17
  -1  10   8   28.93   13.29
  -1  10   8   40.02   12.32
  -1   9   8    4.81   10.67
  -1   9   8   -2.86    9.81
  -1   9   8    5.68    9.79
  -1   8   8   10.44    9.77
  -1   8   8   14.37   11.51
  -1   8   8   10.58    9.36
  -1   7   8   85.49   10.71
  -1   7   8  104.15   10.96
  -1   6   8   21.08    7.49
  -1   6   8   22.48    8.72
  -1   6   8   18.98    7.81
  -1   5   8   74.28    7.51
  -1   5   8  122.18    8.35
  -1   4   8   57.36    7.65
  -1   4   8   69.84    6.97
  -1   3   8   15.47    6.50
  -1   3   8   10.26    6.54
  -1   2   8  187.12    7.69
  -1   2   8  201.86    7.91
  -1   1   8  392.34    8.78
  -1   1   8  376.90    8.55
  -1   0   8   98.03    5.51
   1   0  -8  108.16    3.98
  -1  -1   8  732.96    8.60
   1   1  -8  791.91   10.24
   1   2  -8   13.79    5.92
  -1  -2   8   16.74    3.75
   1   2  -8   12.65    5.48
   1   3  -8   36.63    6.50
   1   3  -8   52.33    8.62
   1   4  -8   17.02    7.48
  -1  -4   8   21.03    3.70
  -1  -5   8  123.85    3.79
   1   5  -8  160.83   10.81
   1   5  -8  144.86    9.53
   1   6  -8   23.11    8.95
   1   6  -8   14.64   10.00
   1   7  -8   11.99    9.03
   1   7  -8   11.85   10.33
   1   8  -8   10.68   10.89
   1   8  -8   13.39   13.67
   1   9  -8   71.21   13.52
   1   9  -8   33.60   15.15
   1  10  -8  131.00   16.87
   1  10  -8  163.06   14.45
   1  11  -8    9.65   14.44
   1  12  -8   26.81   18.32
   1  13  -8   17.28   20.19
   1  14  -8    8.62   21.88
  -1  13   7   16.71   11.33
  -1  12   7   21.26   13.81
  -1  12   7   13.27   14.25
  -1  12   7   14.79   13.49
  -1  11   7   10.47   10.61
  -1  11   7   16.02   12.55
  -1  11   7    9.27    9.89
  -1  10   7   18.31   12.16
  -1  10   7   31.54   11.02
  -1  10   7   18.14   11.26
  -1   9   7  104.47   10.53
  -1   9   7  128.18   12.02
  -1   8   7   26.57    9.28
  -1   8   7   22.71    9.49
  -1   7   7   18.23    7.68
  -1   7   7   21.64   10.17
  -1   7   7   21.80    9.78
  -1   6   7  101.16    7.49
  -1   6   7  101.63    9.63
  -1   6   7  108.75    9.53
  -1   5   7   72.58    6.39
  -1   5   7   60.27    7.49
  -1   5   7   69.50    8.11
  -1   4   7   15.52    7.40
  -1   4   7   12.91    5.24
  -1   3   7   27.99    5.68
  -1   3   7   28.58    6.66
  -1   2   7  128.46    5.30
  -1   2   7  146.91    7.22
  -1   1   7  306.05    8.08
  -1   1   7  316.27    7.75
   1   0  -7  361.57    6.28
  -1   0   7  355.53    7.13
   1   1  -7    7.31    3.62
  -1  -1   7    9.36    3.93
   1   2  -7  396.71    9.03
   1   2  -7  452.82    9.62
  -1  -2   7  440.30    5.79
  -1  -3   7  524.65    6.03
   1   3  -7  479.12   10.48
   1   3  -7  523.33   11.25
  -1  -4   7  179.38    4.29
   1   4  -7  164.16    9.94
   1   4  -7  184.04   11.20
   1   5  -7  172.88    8.74
   1   5  -7  159.99    9.15
   1   6  -7   39.95   10.25
   1   6  -7   31.81    9.23
   1   7  -7  268.36   10.64
   1   7  -7  279.87   13.65
   1   8  -7   14.01   10.84
   1   8  -7   10.28    9.48
   1   9  -7   43.20   14.89
   1   9  -7   34.21   12.79
   1  10  -7   17.09   11.51
   1  10  -7   23.67   16.14
   1  11  -7   14.29   13.95
   1  12  -7  108.02   24.64
   1  13  -7   11.40   18.41
   1  14  -7    1.84   19.76
  -1  14   6   36.68   17.31
  -1  13   6   15.82   16.06
  -1  12   6   62.41   15.30
  -1  12   6   74.85   16.50
  -1  11   6   79.83   14.54
  -1  11   6   88.11   15.08
  -1  10   6   51.94   10.60
  -1  10   6    4.75    9.23
  -1  10   6   28.55    8.71
  -1   9   6   16.86   10.19
  -1   9   6   20.60    9.72
  -1   9   6   14.83   11.03
  -1   8   6  269.65   12.59
  -1   8   6  262.46   12.49
  -1   8   6  259.29   14.04
  -1   7   6   20.45    7.68
  -1   7   6   24.25    9.73
  -1   7   6   15.68    7.48
  -1   6   6   76.40    9.37
  -1   6   6   56.18    8.35
  -1   6   6   67.79   10.18
  -1   5   6    9.15    6.06
  -1   5   6    3.26    6.56
  -1   5   6    7.56    4.57
  -1   4   6    9.02    5.27
  -1   4   6   12.20    5.05
  -1   3   6   33.25    6.36
  -1   3   6   34.33    5.44
  -1   2   6   91.95    5.85
  -1   2   6   86.24    7.29
  -1   1   6  199.22    7.05
  -1   1   6  193.12    7.06
   1   0  -6   24.51    3.90
  -1   0   6   21.79    4.33
  -1  -1   6  286.10    5.66
   1   1  -6  311.60    7.74
   1   2  -6  107.89    6.73
  -1  -2   6   97.25    4.05
   1   2  -6   86.10    5.85
   1   3  -6   21.68    5.87
  -1  -3   6   16.51    3.65
   1   4  -6   25.51    7.33
   1   4  -6   14.87    5.33
   1   5  -6  175.71   10.46
   1   5  -6  188.73    9.59
   1   6  -6    9.37    7.72
   1   6  -6   11.31    8.01
   1   7  -6  279.87   15.13
   1   7  -6  228.07   12.70
   1   8  -6   37.44   11.16
   1   8  -6   29.76   10.19
   1   9  -6  281.66   14.38
   1   9  -6  262.46   16.54
   1  10  -6   12.48   10.82
   1  10  -6   17.32   14.74
   1  11  -6   26.29   16.31
   1  12  -6   15.19   17.49
   1  13  -6   15.88   20.43
   1  14  -6   19.40   23.57
  -1  15   5    9.73   18.11
  -1  14   5   11.38   12.80
  -1  13   5   22.83   12.34
  -1  12   5    5.77   12.15
  -1  12   5    8.14   12.70
  -1  12   5    4.08   13.01
  -1  11   5   15.54   13.67
  -1  11   5   20.42   12.69
  -1  10   5    9.73   11.55
  -1  10   5    5.23   11.11
  -1   9   5   33.25   13.28
  -1   9   5   37.33   11.17
  -1   8   5   14.06   10.06
  -1   8   5   14.45    8.88
  -1   8   5   23.55   10.35
  -1   7   5  110.26    9.19
  -1   7   5  189.88   11.13
  -1   7   5  152.33   10.73
  -1   6   5  159.51    7.88
  -1   6   5  193.15    9.31
  -1   5   5  102.52    7.50
  -1   5   5  111.67    9.18
  -1   4   5  127.69    5.58
  -1   4   5  122.58    6.75
  -1   4   5  119.68    6.60
  -1   3   5  583.97   10.19
  -1   3   5  618.37    8.59
  -1   2   5    6.64    5.72
  -1   2   5   41.22    4.81
  -1   1   5  760.46    8.26
  -1   1   5  817.32    9.65
   1   0  -5   87.63    3.51
  -1   0   5   94.00    4.23
   1   1  -5 1025.83   11.44
   1   2  -5  417.02    8.17
   1   2  -5  519.92    9.75
   1   3  -5   78.82    7.39
   1   3  -5   93.39    6.46
   1   4  -5  127.57   10.94
   1   4  -5   93.18    7.37
   1   5  -5   60.06    7.71
   1   5  -5   49.87   11.32
   1   6  -5  352.51   12.59
   1   6  -5  310.84   10.41
   1   7  -5   88.44   15.29
   1   7  -5   88.36   12.05
   1   8  -5   96.92   11.16
   1   8  -5   80.22   12.70
   1   9  -5  142.53   17.05
   1   9  -5  129.49   13.26
   1  10  -5   42.09   14.98
   1  10  -5   34.82   10.23
   1  11  -5   36.19   13.37
   1  12  -5    2.32   14.22
   1  13  -5  106.67   21.93
   1  14  -5   17.17   15.32
  -1  16   4    5.42   20.33
  -1  15   4    7.82   16.87
  -1  14   4    8.58   17.76
  -1  13   4   78.04   18.53
  -1  12   4    6.65   11.83
  -1  12   4    6.45   11.00
  -1  11   4   94.90   16.31
  -1  11   4   75.25   13.36
  -1  10   4    9.69   12.89
  -1  10   4   14.95    9.94
  -1   9   4  539.68   15.74
  -1   9   4  423.58   12.95
  -1   8   4   23.94   11.02
  -1   8   4   18.38    9.76
  -1   7   4   75.80    8.49
  -1   7   4   87.36    9.91
  -1   7   4   92.89    9.75
  -1   6   4   18.03    7.61
  -1   6   4   12.11    5.89
  -1   6   4   23.04    7.85
  -1   5   4  171.15    8.08
  -1   5   4  169.34    7.87
  -1   5   4  194.09    8.09
  -1   4   4  109.62    6.48
  -1   4   4   97.68    5.81
  -1   3   4   14.95    5.47
  -1   3   4   15.52    3.83
  -1   2   4    9.73    4.35
  -1   2   4    2.23    2.77
  -1   1   4   43.36    4.10
  -1   0   4   20.98    3.71
   1   1  -4   32.04    5.09
   1   2  -4   41.81    4.44
   1   2  -4   40.86    5.58
   1   3  -4   42.67    4.98
   1   3  -4   35.00    5.75
   1   4  -4  155.18   10.16
   1   4  -4  160.34    7.21
   1   5  -4   54.93    6.35
   1   5  -4   69.17   11.86
   1   6  -4   32.56    8.30
   1   6  -4   51.61   10.63
   1   7  -4  139.19   13.88
   1   7  -4  134.75    9.11
   1   8  -4   13.57    8.65
   1   8  -4    5.53    9.64
   1   9  -4   21.92   11.06
   1   9  -4   36.51   15.65
   1  10  -4   38.82   12.47
   1  10  -4   38.22   12.45
   1  11  -4   12.68   12.54
   1  12  -4    2.86   14.83
   1  13  -4   10.72   18.59
   1  14  -4   17.68   19.77
  -1  16   3   28.45   20.47
  -1  15   3   20.58   15.56
  -1  14   3    2.79   18.09
  -1  13   3   46.50   17.43
  -1  12   3   45.97   12.46
  -1  11   3   30.23   15.70
  -1  11   3   26.77   15.07
  -1  10   3   12.85   11.91
  -1  10   3   10.19    8.79
  -1   9   3    8.43    9.86
  -1   9   3    9.77    8.74
  -1   9   3    5.22    7.30
  -1   8   3   16.58    9.69
  -1   8   3   50.26    9.35
  -1   8   3   53.55   10.30
  -1   7   3  341.30   11.45
  -1   7   3  322.20   12.26
  -1   6   3   39.40    8.56
  -1   6   3   17.29    7.42
  -1   6   3   39.54    6.96
  -1   5   3  822.08   11.82
  -1   5   3  798.75   12.80
  -1   4   3 1355.24   12.89
  -1   4   3 1179.95   13.80
  -1   4   3 1372.56   12.64
  -1   3   3 1779.40   13.02
  -1   3   3 1523.79   11.16
  -1   3   3 1510.34   13.40
  -1   2   3   17.90    3.62
   1   1  -3    3.40    2.53
   1   1  -3    2.80    2.74
   1   2  -3    9.87    4.41
   1   2  -3    3.20    3.74
   1   3  -3   46.67    5.35
   1   3  -3   57.66    6.52
   1   4  -3  207.13    7.90
   1   4  -3  222.66   10.01
   1   5  -3    9.93    6.09
   1   5  -3   13.17    7.87
   1   6  -3   72.40    8.18
   1   6  -3   82.29    9.37
   1   7  -3  196.25   10.23
   1   7  -3  188.19    9.55
   1   8  -3   63.15   14.14
   1   8  -3   77.41   11.98
   1   9  -3  120.34   13.31
   1   9  -3  104.39   12.56
   1  10  -3    8.14   11.12
   1  10  -3   11.01   11.93
   1  11  -3    8.77   14.39
   1  12  -3   19.52   17.90
   1  13  -3   23.78   19.72
   1  14  -3    9.94   20.65
  -1  16   2   19.91   20.42
  -1  15   2    0.89   14.49
  -1  14   2   17.21   17.96
  -1  13   2   11.74   15.99
  -1  12   2  123.16   17.33
  -1  11   2   11.70   13.78
  -1  10   2  106.41   14.08
  -1  10   2  104.62   10.94
  -1  10   2   82.33   11.03
  -1   9   2    3.80    7.31
  -1   9   2    8.29   10.99
  -1   8   2   69.31    9.04
  -1   8   2   95.98   10.80
  -1   7   2   27.63    7.80
  -1   7   2   21.29    7.55
  -1   6   2   27.95    6.69
  -1   6   2    3.73    4.65
  -1   6   2   94.14    9.08
  -1   6   2   62.42    6.30
  -1   5   2  349.96    9.67
  -1   5   2   27.89    6.19
  -1   5   2  301.31    8.71
  -1   5   2  149.75    7.47
  -1   4   2  304.43    8.07
  -1   4   2  325.25    7.36
  -1   3   2   73.58    5.20
  -1   3   2   78.18    4.68
  -1   3   2   26.91    5.24
  -1   2   2   40.87    3.34
   1   1  -2   27.54    2.65
   1   2  -2  188.51    7.37
   1   2  -2  181.14    5.02
   1   3  -2  229.56    8.51
   1   3  -2  229.15    6.51
   1   3  -2  255.75    9.05
   1   4  -2   99.71    6.41
   1   4  -2   97.79    9.23
   1   4  -2   91.00    7.63
   1   5  -2   94.58    7.84
   1   5  -2  120.22    7.25
   1   5  -2  110.19    6.63
   1   5  -2  124.14    8.00
   1   6  -2    8.64    7.40
   1   6  -2    7.12    7.21
   1   6  -2   13.55    7.32
   1   7  -2    5.50    8.30
   1   7  -2    8.11    7.22
   1   8  -2  138.87    9.96
   1   8  -2  160.53   12.76
   1   9  -2   41.51   15.04
   1   9  -2   31.64    9.73
   1  10  -2    6.84   10.62
   1  10  -2    9.53   16.58
   1  11  -2   32.32   16.88
   1  12  -2   31.70   14.70
   1  13  -2   53.97   18.51
   1  14  -2    3.44   13.14
  -1  16   1   15.56   18.55
  -1  15   1   23.09   20.84
  -1  14   1   -1.91   13.07
  -1  13   1    7.35   16.84
  -1  12   1   33.14   17.13
  -1  11   1  140.04   15.42
  -1  10   1   23.86    9.46
  -1  10   1   35.79   10.13
  -1   9   1    3.76    7.08
  -1   9   1   30.46   11.62
  -1   9   1   18.75   11.66
  -1   8   1    9.07    7.14
  -1   8   1   12.91    9.06
  -1   8   1    6.57    7.57
  -1   8   1   11.11    7.84
  -1   7   1    6.65    6.80
  -1   7   1   20.50    7.81
  -1   7   1   15.77    7.67
  -1   7   1    9.13    7.81
  -1   6   1   57.47    9.84
  -1   6   1   44.45    6.64
  -1   6   1   45.01    7.90
  -1   5   1  179.88    7.26
  -1   5   1  168.78    6.82
  -1   5   1  175.35    8.22
  -1   4   1  237.01    7.88
  -1   4   1  255.53    8.19
  -1   4   1  242.35    7.16
  -1   3   1   75.48    4.59
  -1   3   1  368.18    6.96
  -1   3   1  387.91    7.39
  -1   3   1   10.16    4.11
  -1   2   1  402.62    5.56
   1   2  -1  108.25    6.33
   1   2  -1  111.84    3.97
   1   2  -1   95.24    5.15
   1   3  -1  718.53   11.71
   1   3  -1  646.82    8.93
   1   3  -1  547.77   10.27
   1   3  -1  535.56    7.85
   1   4  -1   75.74    6.70
   1   4  -1   62.64    5.12
   1   4  -1   53.21    6.64
   1   5  -1  138.41    7.77
   1   5  -1  265.43    8.90
   1   5  -1  199.67    6.99
   1   5  -1  234.50    9.55
   1   6  -1  167.27    8.71
   1   6  -1  176.87    9.12
   1   6  -1  154.40   10.41
   1   7  -1   18.71    9.80
   1   7  -1   13.83    8.10
   1   7  -1    9.82    8.97
   1   7  -1   17.19    8.50
   1   8  -1  288.32   14.98
   1   8  -1  269.99   11.04
   1   8  -1  265.28    9.87
   1   9  -1   11.25    9.56
   1   9  -1    8.79    8.94
   1  10  -1   13.77   14.61
   1  10  -1    3.05   10.71
   1  11  -1   40.12   18.54
   1  12  -1    6.56   15.18
   1  13  -1    3.79   19.56
   1  14  -1   23.77   20.87
   1  15  -1    8.42   20.33
  -1  15   0   22.97   19.53
  -1  14   0   20.92   14.82
  -1  13   0   35.71   13.42
  -1  12   0   20.27   14.76
  -1  11   0   17.41   12.51
  -1  10   0   19.93   12.48
  -1  10   0    5.33    8.92
  -1   9   0   61.17   10.02
  -1   9   0   76.00   12.53
  -1   9   0   68.46   10.53
  -1   8   0    7.80    6.97
  -1   8   0    7.69    8.96
  -1   8   0    9.24    8.91
  -1   7   0   13.09    8.91
  -1   7   0   18.08    8.83
  -1   6   0   16.98    8.09
  -1   6   0   12.34    8.38
  -1   6   0    8.29    6.56
  -1   6   0    6.34    5.81
  -1   5   0  250.01    6.83
  -1   5   0  270.74    8.74
  -1   4   0    5.34    5.11
  -1   4   0   10.30    3.58
  -1   4   0   11.81    5.37
  -1   3   0 4705.98   21.43
  -1   3   0 4519.94   17.32
  -1   3   0 4837.39   21.87
  -1   2   0    6.15    3.69
   1   1   0   18.80    3.01
   1   2   0    7.75    4.81
   1   2   0    4.57    4.06
   1   2   0    5.01    4.55
   1   3   0   34.05    6.70
   1   3   0   24.81    6.17
   1   3   0   22.66    4.13
   1   4   0   22.44    7.11
   1   4   0    7.60    5.27
   1   4   0   14.83    7.04
   1   4   0    3.21    3.40
   1   5   0   42.50    6.51
   1   5   0   50.26    6.82
   1   5   0   44.46    6.33
   1   6   0    8.00    7.57
   1   6   0    5.66    6.43
   1   6   0   11.17    9.91
   1   6   0   -0.23    6.70
   1   7   0    5.51    6.87
   1   7   0    7.75    7.46
   1   8   0    7.17    9.08
   1   8   0    8.37    8.54
   1   8   0    4.73    9.70
   1   9   0   62.33   10.93
   1   9   0   55.39   15.74
   1  10   0   22.34   15.96
   1  11   0  132.53   18.51
   1  12   0    9.24   10.67
   1  13   0   11.59   16.06
   1  14   0   15.13   16.44
   1  15   0    5.80   16.72
  -1  15  -1   14.95   20.77
  -1  14  -1    2.72   13.13
  -1  13  -1    7.85   11.84
  -1  12  -1   26.97   12.96
  -1  11  -1  126.47   12.65
  -1  11  -1  156.83   14.28
  -1  10  -1   36.70   14.63
  -1  10  -1   34.69   14.03
  -1   9  -1   15.85   10.33
  -1   9  -1   10.11    7.83
  -1   9  -1   22.19   14.21
  -1   8  -1   19.21    7.95
  -1   8  -1   16.23    8.31
  -1   7  -1   22.94    7.95
  -1   7  -1   24.93    9.90
  -1   7  -1    7.97    5.97
  -1   6  -1   34.02    5.84
  -1   6  -1   43.69    8.55
  -1   6  -1   46.48    7.57
  -1   5  -1  146.16    7.55
  -1   5  -1  168.82    6.48
  -1   5  -1  164.71    8.89
  -1   4  -1  219.72    5.69
  -1   4  -1  265.93    8.85
  -1   3  -1  377.91    8.44
  -1   3  -1  408.02    9.40
  -1   3  -1  374.65    5.88
  -1   2  -1   11.32    3.33
  -1   2  -1  391.33    6.25
   1   2   1   15.45    3.83
   1   2   1  101.32    4.59
   1   2   1   98.42    5.52
   1   3   1  394.67    7.70
   1   3   1  607.91   11.07
   1   3   1  609.19    8.58
   1   3   1  614.27   11.06
   1   4   1   59.00    8.14
   1   4   1   64.42    7.06
   1   4   1   58.70    6.27
   1   5   1  240.16    7.97
   1   5   1  221.48   10.23
   1   5   1  226.42    8.44
   1   5   1  207.47    8.15
   1   6   1  174.47   11.63
   1   6   1  192.10   10.06
   1   6   1  197.08    9.13
   1   7   1    9.90    7.93
   1   7   1   12.20    9.83
   1   8   1  256.16   11.59
   1   8   1  251.49   11.51
   1   8   1   16.05    9.78
   1   9   1   10.12   12.08
   1   9   1   22.57   11.49
   1   9   1    8.40    9.35
   1  10   1    5.16   11.75
   1  10   1   17.58   13.52
   1  11   1   12.48   14.29
   1  12   1   13.37   15.68
   1  13   1   21.04   17.00
   1  14   1    2.58   15.15
   1  15   1   17.09   22.00
  -1  15  -2    9.17   18.33
  -1  14  -2   11.15   12.66
  -1  13  -2   13.79   15.21
  -1  12  -2  126.38   15.13
  -1  12  -2  110.50   15.97
  -1  11  -2   22.74   11.91
  -1  11  -2   28.49   14.76
  -1  10  -2  120.55   12.46
  -1  10  -2  112.67   14.31
  -1   9  -2    6.92    9.25
  -1   9  -2    3.38    9.44
  -1   8  -2  102.97   10.11
  -1   8  -2   71.35    8.40
  -1   8  -2   84.90    8.18
  -1   7  -2   49.43    8.60
  -1   7  -2   31.07    6.17
  -1   7  -2   38.88    9.82
  -1   6  -2  102.58    9.52
  -1   6  -2  112.51    7.62
  -1   6  -2   91.82    6.32
  -1   5  -2  358.63    9.61
  -1   5  -2  337.09    9.66
  -1   4  -2  389.26   10.01
  -1   4  -2  363.89    9.02
  -1   3  -2   84.95    6.79
  -1   3  -2   70.58    5.07
  -1   2  -2   39.14    4.32
  -1   2  -2   50.94    4.24
   1   1   2    0.33    2.49
   1   1   2   24.97    4.08
   1   2   2  250.31    8.11
   1   2   2  194.39    5.36
   1   2   2  121.11    5.42
   1   3   2  205.06    8.09
   1   3   2  217.24    7.44
   1   4   2   75.25    7.16
   1   4   2   92.20    8.78
   1   5   2  116.07    7.85
   1   5   2  117.59    7.72
   1   5   2  115.98    9.92
   1   6   2    8.74    8.20
   1   6   2   10.51    9.00
   1   6   2   11.24    7.50
   1   7   2   12.17    9.06
   1   7   2   11.07    9.52
   1   7   2    3.14    7.65
   1   8   2  184.09   15.72
   1   8   2  158.83   10.66
   1   9   2   38.97   10.20
   1   9   2   38.40   12.06
   1   9   2   40.02   12.31
   1  10   2   -0.47   20.86
   1  10   2    4.41   13.35
   1  10   2    9.66    9.79
   1  11   2   26.46   16.09
   1  11   2   22.52   15.81
   1  12   2   30.40   16.86
   1  13   2   35.60   18.52
   1  14   2    8.27   20.68
   1  15   2   17.73   18.79
  -1  15  -3   -9.03   19.73
  -1  14  -3    8.43   17.61
  -1  13  -3   39.34   18.01
  -1  13  -3    8.90   10.96
  -1  12  -3   44.09   14.00
  -1  12  -3   65.26   18.31
  -1  11  -3   44.97   13.44
  -1  11  -3   31.89   13.17
  -1  10  -3   11.28   11.71
  -1  10  -3   15.24    9.70
  -1   9  -3   13.11   10.10
  -1   9  -3   10.43    8.22
  -1   8  -3   53.03    7.44
  -1   8  -3   60.52    9.74
  -1   7  -3  308.82    7.55
  -1   7  -3  377.45   13.54
  -1   7  -3  349.11   11.58
  -1   6  -3   57.27    8.57
  -1   6  -3   38.96    5.71
  -1   6  -3   42.04    7.39
  -1   5  -3  894.54   13.85
  -1   5  -3  757.40    8.19
  -1   5  -3  905.40   14.65
  -1   4  -3 1348.99   14.91
  -1   4  -3 1319.62   14.68
  -1   3  -3 1625.67   14.77
  -1   3  -3 1657.64   15.11
  -1   2  -3    7.79    3.14
  -1   2  -3   16.71    4.08
   1  -1   3  167.89    4.10
   1   0   3  449.76    5.45
   1   1   3    5.36    3.70
   1   1   3    5.50    3.73
   1   2   3    4.84    3.32
   1   2   3    7.55    4.79
   1   2   3    8.40    4.25
   1   3   3   43.59    5.51
   1   3   3   50.42    6.68
   1   4   3  157.17    9.23
   1   4   3  193.88    7.39
   1   5   3    3.67    7.68
   1   5   3    8.95    6.90
   1   6   3   58.31   10.33
   1   6   3   67.36    9.49
   1   6   3   77.94    8.46
   1   7   3  187.82   12.05
   1   7   3  161.62   10.03
   1   7   3  206.43   12.97
   1   8   3   55.81   11.90
   1   8   3   73.60   11.25
   1   9   3   54.82    9.93
   1   9   3   35.70   12.06
   1  10   3   13.32    9.08
   1  10   3   18.94   14.12
   1  11   3    7.58   13.92
   1  11   3   14.75   15.08
   1  12   3   16.47   17.20
   1  13   3    3.00   17.47
   1  14   3    5.45   18.21
   1  15   3    7.95   18.94
  -1  15  -4   34.69   21.05
  -1  14  -4    4.36   17.27
  -1  13  -4   79.69   18.13
  -1  13  -4   73.76   16.94
  -1  12  -4   26.60   15.56
  -1  12  -4   -0.29   28.85
  -1  11  -4   71.64   13.07
  -1  11  -4  101.72   17.59
  -1  10  -4   16.45   11.18
  -1  10  -4   28.77   15.27
  -1   9  -4  511.34   18.20
  -1   9  -4  536.43   16.01
  -1   8  -4   21.68    9.77
  -1   8  -4   18.25    8.86
  -1   7  -4   85.11    9.02
  -1   7  -4   74.03    5.35
  -1   6  -4   17.42    4.85
  -1   6  -4   20.85    8.69
  -1   6  -4   14.60    6.77
  -1   5  -4  169.69    8.49
  -1   5  -4  161.32    4.20
  -1   4  -4  122.17    6.79
  -1   4  -4  126.46    7.31
  -1   3  -4   41.19    6.47
  -1   3  -4   80.54    9.21
  -1   2  -4    9.64    5.32
  -1   2  -4    2.86    2.72
  -1   1  -4   42.93    3.85
   1  -1   4   46.65    4.67
   1   0   4    3.65    2.46
   1   0   4   19.38    3.82
   1   1   4   23.09    4.43
   1   1   4   24.09    4.86
   1   2   4   55.42    7.22
   1   2   4   53.57    4.57
   1   2   4   56.68    6.97
   1   3   4   49.47    6.64
   1   3   4   44.71    5.33
   1   4   4  150.17    7.69
   1   4   4  154.92    8.26
   1   4   4  136.01    7.93
   1   5   4   61.15    9.27
   1   5   4   59.51    6.61
   1   5   4   53.59   10.17
   1   6   4   42.41   11.46
   1   6   4   40.46   10.14
   1   6   4   26.55    8.83
   1   7   4  111.33    9.78
   1   7   4   88.95    9.87
   1   8   4    7.25    9.83
   1   8   4    3.27    8.94
   1   9   4   37.37   14.40
   1   9   4   26.03   12.62
   1   9   4   32.47   11.13
   1  10   4    9.97   11.75
   1  10   4   30.55   12.05
   1  10   4   51.44   15.53
   1  11   4   11.37   12.42
   1  11   4   29.44   16.18
   1  11   4   11.58   11.78
   1  12   4   -0.47   19.54
   1  12   4    3.99   13.06
   1  13   4   16.31   16.71
   1  14   4   -3.39   19.71
   1  15   4   10.59   21.52
  -1  15  -5   13.36   17.56
  -1  14  -5   10.92   18.69
  -1  13  -5   59.35   19.90
  -1  13  -5   36.15   15.77
  -1  12  -5    5.71   13.66
  -1  12  -5   13.15   13.75
  -1  11  -5    5.07    9.49
  -1  11  -5   19.40   13.81
  -1  10  -5   13.78   11.10
  -1  10  -5    4.93    9.65
  -1   9  -5   46.03   13.84
  -1   9  -5   32.45   11.54
  -1   8  -5   11.17    8.88
  -1   8  -5    5.61    7.41
  -1   7  -5  176.90   10.72
  -1   7  -5  161.17   10.02
  -1   7  -5  150.08    5.66
  -1   6  -5  185.07    9.54
  -1   6  -5  201.65    9.97
  -1   5  -5   98.79    6.70
  -1   5  -5  105.86    9.49
  -1   4  -5  142.79    8.02
  -1   4  -5  124.23    7.23
  -1   3  -5  616.24   10.94
  -1   3  -5  651.84   10.73
  -1   2  -5    3.96    3.97
  -1   2  -5    0.76    4.48
   1  -1   5  750.26   10.26
  -1   1  -5  773.75   10.39
   1   0   5   78.35    5.22
   1   0   5   81.14    4.15
   1   1   5  837.66   10.47
   1   1   5  828.51   10.56
   1   2   5  436.47    6.34
   1   2   5  424.17    9.76
   1   2   5  404.01    8.46
   1   3   5   88.02    5.11
   1   3   5   81.54    6.37
   1   4   5  101.90    7.44
   1   4   5   97.40    8.24
   1   4   5  102.95    7.62
   1   5   5   55.36    9.32
   1   5   5   59.47    8.30
   1   5   5   61.78   11.14
   1   6   5  288.09   11.52
   1   6   5  292.31   12.09
   1   6   5  284.72    9.24
   1   7   5   37.24    9.73
   1   7   5   30.16    9.93
   1   8   5   77.63   14.12
   1   8   5   85.84   14.28
   1   9   5  122.64   15.52
   1   9   5   97.69   13.25
   1   9   5  101.22   12.26
   1  10   5   43.08   14.89
   1  10   5   38.46   13.02
   1  11   5   33.73   12.43
   1  11   5   43.61   15.64
   1  12   5   11.27   16.51
   1  12   5    2.38   16.18
   1  13   5   81.14   17.07
   1  13   5   17.83   16.49
  -1  15  -6   20.50   21.25
  -1  14  -6   56.89   23.40
  -1  13  -6   -1.49   14.25
  -1  13  -6   10.41   15.60
  -1  12  -6   54.27   14.08
  -1  12  -6   51.16   15.50
  -1  11  -6   94.22   15.49
  -1  11  -6   43.24   12.35
  -1  10  -6   49.02   10.65
  -1  10  -6   62.79   16.89
  -1   9  -6    5.30    8.08
  -1   9  -6   15.12   12.12
  -1   8  -6  257.48   12.14
  -1   8  -6  254.83   13.84
  -1   7  -6   25.23    7.79
  -1   7  -6   26.48    8.75
  -1   6  -6   72.01   10.55
  -1   6  -6   65.99    8.89
  -1   5  -6   41.36    7.80
  -1   5  -6   51.81    8.80
  -1   4  -6   63.24    8.21
  -1   4  -6   12.19    5.00
  -1   3  -6   22.69    4.25
  -1   3  -6   41.33    7.43
  -1   2  -6   95.66    7.25
  -1   2  -6  116.38    6.91
   1  -1   6  203.83    7.87
  -1   1  -6  209.98    5.02
   1  -1   6  189.44    4.95
   1   0   6   20.71    4.16
   1   0   6   25.79    6.97
   1   1   6   85.85    5.20
   1   1   6  279.03    8.47
   1   2   6   92.11    6.11
   1   2   6   84.62    7.22
   1   3   6    3.31    5.29
   1   3   6   11.71    4.03
   1   4   6   10.43    6.59
   1   4   6    7.07    5.52
   1   4   6    9.34    5.80
   1   5   6  157.85    9.67
   1   5   6  189.63    8.09
   1   5   6  187.31   10.92
   1   6   6    7.26    8.74
   1   6   6    5.11    6.77
   1   7   6  147.19   12.66
   1   7   6  233.41   11.43
   1   7   6  225.85   12.11
   1   8   6   35.56   12.07
   1   8   6   40.98   11.03
   1   9   6   89.66   13.56
   1   9   6   84.01   11.65
   1   9   6  297.14   15.11
   1  10   6   16.08   14.37
   1  10   6   21.68   13.47
   1  10   6    9.16   10.21
   1  11   6    4.37   13.27
   1  11   6    2.33   13.36
   1  12   6    6.40   12.90
   1  12   6    4.75   14.86
   1  13   6    9.07   13.69
   1  13   6   -1.09   15.51
  -1  15  -7   14.19   21.79
  -1  14  -7    7.28   15.30
  -1  13  -7    4.43   12.44
  -1  13  -7   10.55   14.81
  -1  12  -7    5.23   17.09
  -1  12  -7   31.71   18.36
  -1  11  -7    2.50   10.72
  -1  11  -7   17.88   12.32
  -1  10  -7   24.82   14.83
  -1  10  -7   24.74   10.41
  -1   9  -7  116.68   12.54
  -1   9  -7   89.06   13.20
  -1   8  -7   42.56   11.83
  -1   8  -7   19.58   11.97
  -1   7  -7   41.32   11.03
  -1   7  -7   18.78    8.23
  -1   6  -7  125.37    9.87
  -1   6  -7  110.81   10.56
  -1   5  -7   65.65    8.98
  -1   5  -7   76.71   10.67
  -1   4  -7    6.62    4.79
  -1   4  -7   16.56    5.87
  -1   3  -7   29.09    5.93
  -1   3  -7   32.35    6.74
  -1   2  -7  152.78    7.73
  -1   2  -7  181.40    6.95
   1  -1   7  308.23    8.98
   1  -1   7  294.50    5.57
   1   0   7  309.13    8.69
   1   0   7  326.09    7.95
   1   1   7    3.64    4.73
   1   1   7   12.16    5.30
   1   2   7  122.89    8.52
   1   2   7  425.01   10.77
   1   3   7  478.74   11.90
   1   3   7  521.94    7.62
   1   4   7  144.98    7.83
   1   4   7  183.14    6.65
   1   4   7  152.56    8.30
   1   5   7  161.92    8.04
   1   5   7  157.64   10.78
   1   5   7  154.49   10.01
   1   6   7   28.93    9.17
   1   6   7   25.72    9.40
   1   6   7   31.40    8.04
   1   7   7  252.78   11.28
   1   7   7  266.92   12.87
   1   8   7    1.21    7.94
   1   8   7    3.72    8.84
   1   9   7   43.39   12.87
   1   9   7   50.75   15.79
   1  10   7   26.51   10.95
   1  10   7   18.91   11.47
   1  11   7   12.15   11.30
   1  11   7    5.55   15.42
   1  11   7   -3.48   11.84
   1  12   7   76.95   15.34
   1  12   7   99.43   17.81
   1  12   7   57.03   16.69
   1  13   7   15.16   18.20
   1  14   7   11.49   18.90
  -1  15  -8  105.79   27.19
  -1  14  -8   -6.56   14.78
  -1  13  -8   32.88   17.33
  -1  13  -8   50.71   19.14
  -1  12  -8    3.81   11.67
  -1  12  -8   12.11   15.63
  -1  11  -8   76.02   16.01
  -1  11  -8   65.56   14.74
  -1  10  -8   32.78   11.69
  -1  10  -8   40.52   15.28
  -1   9  -8   10.27   12.85
  -1   9  -8   10.60   11.70
  -1   8  -8    8.74    8.05
  -1   8  -8   23.86   10.42
  -1   7  -8  102.37   11.39
  -1   7  -8  117.79   11.42
  -1   6  -8   21.49    8.72
  -1   6  -8   33.63   10.03
  -1   5  -8  109.75   10.03
  -1   5  -8  104.05    9.12
  -1   4  -8   77.21    9.01
  -1   4  -8   65.34    7.75
  -1   3  -8   18.95    7.11
  -1   3  -8   27.27    7.36
  -1   2  -8  200.94    8.36
  -1   2  -8  222.06    6.26
   1  -1   8  401.21    6.91
  -1   1  -8  430.90    6.36
   1   0   8   96.32    6.49
   1   0   8   93.62    7.25
   1   1   8  696.61   11.71
   1   1   8  613.23   10.22
   1   2   8   13.06    5.92
   1   2   8   11.41    5.85
   1   3   8   24.17    8.37
   1   3   8   32.95    4.43
   1   4   8   19.59    7.38
   1   4   8   16.17    5.13
   1   5   8  133.07    7.05
   1   5   8  109.25    8.10
   1   5   8  139.22   11.22
   1   6   8    6.48    7.15
   1   6   8   15.18    7.80
   1   6   8    6.10    7.25
   1   7   8   18.45   11.78
   1   7   8   13.41    8.60
   1   7   8   14.73   13.36
   1   8   8   17.18   12.05
   1   8   8   23.30   11.85
   1   9   8   60.14   15.94
   1   9   8   52.98   11.05
   1  10   8  109.93   15.49
   1  10   8   95.71   14.81
   1  11   8    5.81   13.96
   1  11   8    8.40   11.68
   1  11   8   11.37   12.24
   1  12   8   13.23   16.26
   1  12   8    6.66   14.51
   1  13   8   15.28   16.31
   1  14   8    8.01   17.45
  -1  14  -9   24.24   19.14
  -1  13  -9    7.65   15.89
  -1  13  -9   10.83   18.18
  -1  12  -9    4.83   14.87
  -1  12  -9   13.91   13.80
  -1  11  -9   17.37   15.65
  -1  11  -9   12.78   12.02
  -1  10  -9   50.60   15.64
  -1  10  -9   71.83   19.91
  -1   9  -9   10.55    9.53
  -1   9  -9   34.07   13.02
  -1   8  -9   19.75   11.77
  -1   8  -9    7.63   10.17
  -1   7  -9   12.81    8.96
  -1   7  -9    3.62   10.33
  -1   6  -9  376.99   12.07
  -1   6  -9  333.57   11.29
  -1   5  -9    8.10    6.10
  -1   5  -9   13.49    8.06
  -1   4  -9   75.66    7.50
  -1   4  -9   66.08    8.43
  -1   3  -9   22.19    5.50
  -1   3  -9   44.84    4.77
   1  -2   9  254.21    4.94
  -1   2  -9  268.42    9.08
   1  -1   9  163.71    5.42
   1  -1   9  175.77    8.50
   1   0   9  601.86   10.04
   1   0   9  627.49   11.99
   1   1   9  100.76    6.43
   1   1   9  177.61    9.31
   1   2   9  883.67   14.77
   1   2   9  821.22   13.50
   1   3   9  284.83    5.32
   1   3   9  287.93    9.54
   1   3   9  311.02   10.73
   1   4   9   41.53    8.85
   1   4   9   53.95    6.02
   1   5   9    3.55    7.77
   1   5   9    7.49    4.65
   1   6   9  160.28   13.08
   1   6   9  200.47    8.50
   1   7   9    8.78    8.77
   1   7   9    6.68    9.60
   1   8   9   57.18   14.68
   1   8   9   63.61   12.34
   1   8   9   64.06   14.01
   1   9   9    8.46   10.56
   1   9   9    4.64   10.04
   1  10   9   12.69   12.55
   1  10   9   25.84   13.62
   1  11   9   50.82   18.78
   1  11   9   35.78   14.58
   1  12   9    0.58   16.00
   1  12   9   -1.72   14.28
   1  13   9   15.52   18.12
  -1  14 -10  112.35   24.28
  -1  13 -10    0.75   17.11
  -1  13 -10    3.84   10.84
  -1  12 -10   35.38   13.44
  -1  12 -10   50.11   19.99
  -1  11 -10   25.10   16.17
  -1  11 -10   21.28   16.20
  -1  10 -10    6.17   10.40
  -1  10 -10    9.29   10.30
  -1   9 -10   42.08   15.09
  -1   9 -10   12.94    8.52
  -1   8 -10   15.06   10.09
  -1   8 -10   19.48   11.96
  -1   7 -10   85.92   14.53
  -1   7 -10   71.89   10.60
  -1   6 -10  462.83   13.66
  -1   6 -10  585.34   15.27
  -1   5 -10   64.70    9.04
  -1   5 -10   84.68    9.08
  -1   4 -10   78.16    8.46
  -1   4 -10   45.35    6.58
  -1   3 -10    6.54    5.79
  -1   3 -10    6.75    6.63
   1  -2  10  315.64    6.00
  -1   2 -10  327.20   10.18
   1  -1  10  127.40    8.74
   1  -1  10  105.96    6.27
  -1   1 -10  128.61    4.50
   1   0  10   27.41    6.72
   1   0  10   45.00    9.80
   1   1  10   73.51    7.14
   1   1  10   83.70    7.76
   1   2  10   86.17    9.15
   1   2  10   69.81    7.46
   1   3  10    6.21    6.03
   1   3  10   13.43    8.11
   1   3  10    5.99    3.04
   1   4  10   65.86    5.38
   1   4  10   56.54    8.88
   1   4  10   60.08    9.86
   1   5  10    6.80    5.94
   1   5  10    4.23    7.25
   1   6  10  128.07   11.75
   1   6  10  128.24   11.46
   1   6  10  131.34    7.89
   1   7  10   13.36    7.51
   1   7  10   27.45    9.62
   1   7  10   28.84   11.84
   1   8  10  236.80   14.03
   1   8  10  228.86   14.74
   1   9  10   45.99   13.30
   1   9  10   61.53   13.64
   1  10  10    6.34   14.88
   1  10  10   14.87   14.53
   1  11  10   10.46   14.52
   1  11  10   20.65   18.13
   1  12  10   14.02   16.25
   1  12  10    2.47   13.61
   1  13  10   12.52   14.50
   1  13  10   11.36   17.49
  -1  14 -11    9.08   15.24
  -1  13 -11    9.66   13.80
  -1  13 -11    6.56   14.06
  -1  12 -11    9.04   13.39
  -1  12 -11   12.53   12.74
  -1  11 -11   10.81   11.57
  -1  11 -11    4.71   13.52
  -1  10 -11   27.56   13.35
  -1  10 -11   25.09   14.61
  -1   9 -11  166.30   12.57
  -1   9 -11  226.56   16.90
  -1   8 -11   25.62    9.81
  -1   8 -11   28.66   12.77
  -1   7 -11  181.03   13.14
  -1   7 -11  208.79   14.07
  -1   6 -11    9.99    8.40
  -1   6 -11    8.66   10.02
  -1   5 -11  454.09   12.75
  -1   5 -11  410.57   12.99
  -1   4 -11   19.68    9.45
  -1   4 -11   19.64    7.55
   1  -3  11    7.95    3.08
  -1   3 -11   12.95    6.07
  -1   3 -11    9.21    5.78
   1  -2  11  108.41    4.96
  -1   2 -11  119.74    6.10
  -1   2 -11  121.55   10.67
   1  -1  11  322.94   11.26
  -1   1 -11  332.55    5.98
   1  -1  11  293.76    6.94
   1   0  11   74.41    8.07
   1   0  11   53.20    7.56
   1   1  11  960.04   15.51
   1   1  11  917.36   14.15
   1   2  11  340.90   11.73
   1   2  11  307.59   10.21
   1   3  11  293.34    9.70
   1   3  11  292.37   10.76
   1   4  11   34.94    7.67
   1   4  11   33.97    4.49
   1   4  11   20.41    9.79
   1   5  11    9.77    9.28
   1   5  11    6.62    5.60
   1   5  11   13.88    7.42
   1   6  11   25.09    7.77
   1   6  11   21.16    8.28
   1   7  11   13.64   11.61
   1   7  11   36.06   13.15
   1   8  11   16.06   10.56
   1   8  11   49.48   14.55
   1   9  11   14.10   12.39
   1   9  11    0.31   10.29
   1  10  11   22.25   12.99
   1  10  11   22.40   15.31
   1  11  11   12.11   14.18
   1  11  11   46.74   16.20
   1  12  11   16.44   18.17
   1  12  11   33.70   16.37
   1  13  11    1.84   14.98
   1  13  11    9.05   14.88
  -1  14 -12   24.28   22.02
  -1  13 -12    4.92   16.92
  -1  13 -12    8.15   16.89
  -1  12 -12   27.77   14.71
  -1  12 -12   36.34   14.86
  -1  11 -12   80.41   16.90
  -1  11 -12   92.82   18.48
  -1  10 -12    0.93   14.60
  -1  10 -12    0.24   11.33
  -1   9 -12   47.71   15.00
  -1   9 -12   23.62   14.16
  -1   8 -12  219.64   16.28
  -1   8 -12  192.92   15.57
  -1   7 -12  412.64   17.18
  -1   7 -12  483.04   14.98
  -1   6 -12   83.55   10.27
  -1   6 -12  111.53   11.05
  -1   5 -12   99.62   10.21
  -1   5 -12   73.77   10.63
  -1   4 -12   69.64    8.42
  -1   4 -12   53.47   10.02
   1  -3  12   24.20    3.81
  -1   3 -12   19.63    8.46
   1  -2  12    3.43    3.62
  -1   2 -12    4.79    5.11
  -1   1 -12   40.88    4.09
   1  -1  12   36.04    7.55
   1  -1  12   34.81    6.21
   1   0  12  164.14    9.30
   1   0  12  142.06    8.81
   1   1  12   20.81    8.83
   1   1  12   12.50    7.89
   1   2  12   36.44   10.38
   1   2  12   34.48    8.02
   1   3  12   12.98    7.26
   1   3  12   15.78    9.22
   1   4  12    5.59    6.58
   1   4  12   14.69    8.01
   1   4  12    6.61    4.31
   1   5  12  116.20   11.73
   1   5  12   91.06    9.94
   1   6  12   13.03    9.38
   1   6  12   10.60    9.19
   1   7  12    8.73    7.80
   1   7  12   12.96   11.78
   1   8  12   18.44   11.85
   1   8  12   15.18   13.04
   1   9  12   47.56   13.79
   1   9  12   51.62   14.04
   1  10  12   17.04   13.10
   1  10  12    7.08   11.85
   1  11  12   21.66   16.04
   1  11  12    9.30   13.60
   1  12  12    7.05   14.98
   1  12  12   10.62   13.98
   1  13  12    9.36   18.12
   1  13  12   13.96   18.35
  -1  14 -13   28.22   21.74
  -1  13 -13   42.97   17.45
  -1  13 -13   54.13   20.58
  -1  12 -13    2.61   13.50
  -1  12 -13    1.72   12.36
  -1  11 -13   11.91   14.19
  -1  11 -13    6.70   14.73
  -1  10 -13   43.11   16.24
  -1  10 -13   34.04   16.49
  -1   9 -13    8.06    9.69
  -1   9 -13   14.26   11.73
  -1   8 -13  173.68   17.18
  -1   8 -13  140.36   11.18
  -1   7 -13    9.80   11.65
  -1   7 -13   12.75   10.10
  -1   6 -13  912.33   17.18
  -1   6 -13  779.17   17.86
  -1   5 -13   88.41    8.74
  -1   5 -13   68.23    9.02
  -1   4 -13   35.84    9.50
  -1   4 -13   48.15    9.57
  -1   3 -13   34.14    8.16
  -1   3 -13   30.21    9.47
   1  -3  13   29.29    4.25
  -1   2 -13  342.42   11.46
  -1   2 -13  422.13    8.54
   1  -2  13  402.86   13.48
   1  -2  13  369.21    7.68
   1  -1  13  388.00   11.89
   1  -1  13  366.21    8.39
   1   0  13  164.94    9.22
   1   0  13  184.58    8.61
   1   1  13   14.57    7.49
   1   1  13   18.51    9.39
   1   2  13  209.01    9.91
   1   2  13  209.50    8.59
   1   3  13   37.65   10.60
   1   3  13   40.69   10.15
   1   4  13   31.60   11.06
   1   4  13   40.08   10.83
   1   5  13   38.49   10.88
   1   5  13   29.41    9.87
   1   6  13   34.06   11.12
   1   6  13   33.75   13.04
   1   7  13   37.28   11.61
   1   7  13   88.74   14.15
   1   8  13   10.97   11.85
   1   8  13   14.80   13.74
   1   9  13    1.70   10.75
   1   9  13    9.87   11.72
   1  10  13   56.13   16.08
   1  10  13   35.47   15.87
   1  11  13    3.77   15.79
   1  11  13    8.71   13.42
   1  12  13   31.28   15.48
   1  12  13   42.64   18.97
   1  13  13    9.60   15.98
   1  13  13    5.73   17.61
   1  14  13   18.71   15.66
  -1  14 -14    8.17   17.97
  -1  13 -14   34.91   23.01
  -1  13 -14   22.51   16.48
  -1  12 -14   25.22   15.22
  -1  12 -14   19.58   14.11
  -1  11 -14   16.15   16.13
  -1  11 -14   20.77   14.32
  -1  10 -14   86.45   17.18
  -1  10 -14   94.05   17.27
  -1   9 -14    7.78   12.45
  -1   9 -14    5.63   13.45
  -1   8 -14  173.00   16.00
  -1   8 -14  240.34   21.39
  -1   7 -14   99.16   13.26
  -1   7 -14  106.79   12.12
  -1   6 -14  181.28   10.15
  -1   6 -14  169.70   13.58
  -1   5 -14   65.55   10.72
  -1   5 -14   52.86   10.83
  -1   4 -14    5.54    6.92
  -1   4 -14    9.51    8.04
  -1   3 -14   11.70    9.25
  -1   3 -14    9.50    5.93
   1  -3  14    6.87    4.16
  -1   2 -14   29.44   10.65
   1  -2  14   42.76   11.73
  -1   2 -14   41.63    6.24
   1  -2  14   30.03    5.78
   1  -1  14   97.29    8.63
  -1   1 -14  107.89    5.25
   1   0  14    8.30    7.94
   1   0  14    3.69    6.86
   1   1  14   25.81    8.93
   1   1  14   10.94    7.17
   1   2  14  136.99   12.68
   1   2  14  101.59    7.34
   1   3  14   89.89    8.59
   1   3  14   96.37   11.83
   1   4  14  162.14   13.61
   1   4  14  173.89   12.53
   1   5  14   28.05   13.22
   1   5  14   -0.83    8.90
   1   6  14  112.74   12.85
   1   6  14  107.45   14.07
   1   7  14   19.40   12.14
   1   7  14   31.42   13.55
   1   8  14   20.25   13.07
   1   8  14   16.07   13.64
   1   9  14   42.56   13.13
   1   9  14   34.55   13.81
   1  10  14    7.07   14.43
   1  10  14    0.81   18.15
   1  11  14   10.40   16.03
   1  11  14   18.03   16.76
   1  12  14    0.30   20.16
   1  12  14    4.68   14.55
   1  13  14   15.69   17.94
  -1  14 -15    8.31   19.52
  -1  13 -15    0.78   12.73
  -1  13 -15   -4.79   13.03
  -1  12 -15   -9.68   12.68
  -1  12 -15   12.47   19.63
  -1  11 -15    0.27   12.45
  -1  11 -15   12.15   15.86
  -1  10 -15    3.54   10.83
  -1  10 -15   13.67   12.25
  -1   9 -15   37.72   15.52
  -1   9 -15   23.72   12.01
  -1   8 -15   18.74   10.14
  -1   8 -15    8.96   13.14
  -1   7 -15  164.72   12.47
  -1   7 -15  141.15   14.16
  -1   6 -15  215.71   13.27
  -1   6 -15  240.78   19.31
  -1   5 -15  143.37    9.85
  -1   5 -15  165.41   13.52
  -1   4 -15  156.74   12.33
  -1   4 -15  186.56   10.84
  -1   3 -15   19.34    7.95
  -1   3 -15   40.77    8.02
  -1   2 -15    6.17    5.77
  -1   2 -15    7.80    7.87
   1  -2  15    5.73    5.77
   1  -1  15  424.46   13.90
   1  -1  15  396.54    9.07
   1   0  15   27.00   10.21
   1   0  15   19.75    6.49
   1   1  15  142.76   12.12
   1   1  15  177.84   11.86
   1   2  15   26.16    9.52
   1   2  15    9.40    7.57
   1   3  15  109.36   12.90
   1   3  15   92.56   10.03
   1   4  15   80.33   12.79
   1   4  15   64.51   12.22
   1   5  15   53.36   15.11
   1   5  15   16.21    9.03
   1   6  15   15.03   10.14
   1   6  15   17.77    9.74
   1   7  15   31.32   11.32
   1   7  15   19.51    9.99
   1   8  15   33.74   14.89
   1   8  15   -0.15    9.03
   1   9  15   49.39   12.89
   1   9  15   54.97   12.83
   1  10  15  122.36   19.43
   1  10  15   92.30   19.25
   1  11  15   28.26   17.38
   1  11  15    6.14   14.93
   1  12  15    9.52   14.25
   1  12  15   14.71   19.45
   1  13  15   -2.93   14.85
  -1  13 -16   22.38   20.39
  -1  13 -16   27.30   15.78
  -1  12 -16   15.06   16.91
  -1  12 -16    2.62   15.94
  -1  11 -16   79.05   20.69
  -1  11 -16   65.56   17.17
  -1  10 -16    8.99   16.60
  -1  10 -16   31.92   17.89
  -1   9 -16   14.22   10.62
  -1   9 -16    7.25   12.77
  -1   8 -16    8.73   10.34
  -1   8 -16   13.77   13.29
  -1   7 -16  286.17   16.60
  -1   7 -16  243.19   18.77
  -1   6 -16   40.62   13.17
  -1   6 -16   25.70   13.11
  -1   5 -16   62.91   11.52
  -1   5 -16   53.13   11.39
  -1   4 -16   93.86    9.88
  -1   4 -16   85.99   12.21
  -1   3 -16  124.58    8.48
  -1   3 -16  104.42   12.51
   1  -2  16   40.92    7.81
  -1   2 -16   53.84    7.60
  -1   2 -16   51.52   11.22
   1  -2  16   40.60   12.19
   1  -1  16   10.19    7.77
   1  -1  16   10.32   11.36
   1   0  16   37.22   10.52
   1   0  16   30.79    8.81
   1   1  16    2.96    6.48
   1   1  16    5.08    6.93
   1   2  16   10.87    7.35
   1   2  16    7.60    7.90
   1   3  16   58.35   11.32
   1   3  16   68.62   10.63
   1   4  16   23.81   12.06
   1   4  16   11.31    9.29
   1   5  16   14.14   12.96
   1   5  16   10.70    9.55
   1   6  16   32.10   10.65
   1   6  16   68.42   15.24
   1   7  16    5.10   10.87
   1   7  16   12.43   12.89
   1   8  16   45.96   16.43
   1   8  16   28.97   12.93
   1   9  16   42.36   15.83
   1   9  16   31.89   16.94
   1  10  16   12.66   10.75
   1  10  16    4.11   18.41
   1  11  16   -1.25   14.34
   1  11  16    9.22   15.24
   1  12  16   24.53   18.88
   1  12  16    9.82   17.94
   1  13  16   13.76   18.50
  -1  13 -17   25.40   18.78
  -1  13 -17    6.30   19.22
  -1  12 -17   57.05   20.19
  -1  12 -17   60.62   18.38
  -1  11 -17   10.75   14.29
  -1  11 -17   15.55   19.10
  -1  10 -17   39.33   14.48
  -1  10 -17   18.93   14.79
  -1   9 -17   12.36   15.48
  -1   9 -17   13.20   12.19
  -1   8 -17   29.97   11.76
  -1   8 -17   37.43   16.38
  -1   7 -17   15.77   12.15
  -1   7 -17   15.06   12.80
  -1   6 -17   10.89   10.86
  -1   6 -17   14.43   10.44
  -1   5 -17  106.18   10.69
  -1   5 -17   87.07   13.02
  -1   4 -17   10.29    7.02
  -1   4 -17   10.37   11.05
  -1   3 -17   13.82    7.98
   1  -3  17   14.07    9.60
  -1   3 -17   10.38   10.34
   1  -2  17   33.95    6.84
  -1   2 -17   25.99   11.34
   1  -1  17  325.13   15.43
   1  -1  17  302.56    9.34
   1   0  17  405.51   14.31
   1   0  17  370.90   12.05
   1   1  17   80.95   10.49
   1   1  17  106.52   13.44
   1   2  17  238.79   11.83
   1   2  17  228.08   11.79
   1   3  17   13.60   10.62
   1   3  17   17.73   11.98
   1   4  17  112.91   15.53
   1   4  17  117.90   15.09
   1   5  17   24.42   13.39
   1   5  17   16.39   12.86
   1   6  17   27.08   12.59
   1   6  17   23.16   13.41
   1   7  17  121.14   17.23
   1   7  17  109.84   13.99
   1   8  17   14.43   12.26
   1   8  17    8.09   15.18
   1   9  17    7.28   13.34
   1   9  17    6.40    9.09
   1  10  17    2.71   15.28
   1  10  17   -0.94   15.02
   1  11  17   19.73   18.67
   1  11  17    8.37   12.95
   1  12  17   -0.10   22.53
   1  12  17   19.09   18.77
   1  13  17    6.81   19.47
  -1  13 -18   51.52   19.28
  -1  13 -18   52.20   18.27
  -1  12 -18   20.84   17.56
  -1  12 -18   14.96   17.36
  -1  11 -18   23.33   17.39
  -1  11 -18    1.64   14.14
  -1  10 -18    7.53   14.17
  -1  10 -18   -9.68   16.20
  -1   9 -18   19.36   16.27
  -1   9 -18    6.74   13.15
  -1   8 -18    9.94   14.94
  -1   8 -18   11.55   14.81
  -1   7 -18   13.28   10.28
  -1   7 -18   13.42   13.37
  -1   6 -18   22.05   11.24
  -1   6 -18    8.94   10.75
  -1   5 -18  195.63   13.31
  -1   5 -18  152.97   14.08
  -1   4 -18   51.46   11.25
  -1   3 -18   23.12   13.16
   1  -3  18   21.14   12.54
  -1   2 -18  456.67   17.99
   1  -2  18  421.05   17.72
   1  -1  18    7.18    9.15
   1  -1  18    5.74    7.06
   1   0  18  203.82   10.69
   1   0  18  216.42   11.67
   1   1  18   51.58   13.18
   1   1  18   63.43   13.07
   1   2  18   24.10    9.94
   1   2  18   47.45   12.91
   1   3  18   -2.05    7.93
   1   3  18    1.73   11.86
   1   4  18    3.22    8.84
   1   4  18    2.72   10.45
   1   5  18   -5.18   11.01
   1   5  18   12.87   11.04
   1   6  18   31.27   13.10
   1   6  18   18.16   12.47
   1   7  18   42.15   12.97
   1   7  18   36.92   16.98
   1   8  18    8.02   15.41
   1   8  18    5.24   12.17
   1   9  18  113.18   19.15
   1   9  18   82.16   16.76
   1  10  18   17.18   16.63
   1  10  18   30.49   19.08
   1  11  18    4.05   13.00
   1  11  18    8.42   16.85
   1  12  18   25.89   21.70
  -1  13 -19    8.55   17.07
  -1  13 -19   15.33   21.92
  -1  12 -19   16.77   18.09
  -1  12 -19   39.05   22.56
  -1  11 -19   55.96   20.33
  -1  11 -19   56.79   21.48
  -1  10 -19    4.78   14.10
  -1  10 -19   27.29   16.94
  -1   9 -19   16.39   16.45
  -1   9 -19   15.30   13.37
  -1   8 -19   82.51   18.95
  -1   8 -19   87.85   16.55
  -1   7 -19   23.76   13.91
  -1   7 -19   40.12   14.78
  -1   6 -19   -0.76    9.34
  -1   6 -19   14.43   11.36
  -1   5 -19   42.32   12.21
  -1   4 -19   26.12   13.52
  -1   3 -19   50.00   11.33
   1  -3  19   95.96   14.86
   1  -2  19  110.03   16.46
  -1   2 -19   98.16   11.86
   1  -1  19  212.65    9.97
   1  -1  19  230.35   14.33
   1   0  19   10.04    8.94
   1   0  19    2.32    9.12
   1   1  19  177.49   10.76
   1   1  19  246.13   14.42
   1   2  19    7.24    8.52
   1   2  19   12.28   10.05
   1   3  19   -2.47   10.30
   1   3  19    7.82    8.52
   1   4  19    2.34   10.77
   1   4  19   20.49   13.11
   1   5  19   73.15   12.22
   1   5  19   89.29   15.23
   1   6  19   26.74   12.49
   1   6  19   54.73   12.61
   1   7  19   17.73   14.13
   1   7  19   38.27   17.62
   1   8  19   -3.26   12.33
   1   8  19    4.39   13.93
   1   9  19   48.43   16.89
   1   9  19    6.08   14.81
   1  10  19   -6.09   14.81
   1  10  19   12.90   19.54
   1  11  19    3.53   18.45
   1  11  19   -1.90   15.99
   1  12  19   10.68   18.93
  -1  13 -20   46.93   25.57
  -1  13 -20   18.72   19.24
  -1  12 -20   12.03   18.77
  -1  12 -20   22.06   21.96
  -1  11 -20   27.97   16.26
  -1  11 -20   40.91   18.86
  -1  10 -20   38.40   18.43
  -1  10 -20   27.34   19.70
  -1   9 -20   18.19   16.92
  -1   9 -20   12.76   15.72
  -1   8 -20   38.44   14.90
  -1   8 -20   39.25   19.49
  -1   7 -20   39.52   18.19
  -1   7 -20   18.00   15.29
  -1   6 -20   24.24   15.80
  -1   5 -20    8.43    8.31
  -1   4 -20   19.44   12.27
   1  -4  20   35.96   15.11
   1  -3  20   15.70   10.15
  -1   3 -20   16.59   11.79
   1  -2  20   49.65   13.26
  -1   2 -20   50.49   11.52
   1  -1  20   61.11    9.59
   1  -1  20   68.72   14.14
   1   0  20   37.18    8.63
   1   0  20   31.60   11.84
   1   1  20   24.07   11.34
   1   1  20    9.69   10.37
   1   2  20   13.77   12.50
   1   2  20   18.08   12.79
   1   3  20   14.45    8.24
   1   3  20   46.85   13.62
   1   4  20   23.26   12.52
   1   4  20   21.02   11.34
   1   5  20    2.36   11.34
   1   5  20   13.83   11.65
   1   6  20    2.86   15.27
   1   6  20   10.96   11.36
   1   7  20   23.96   15.91
   1   7  20    8.04   15.01
   1   8  20    6.61   14.69
   1   8  20   21.99   14.15
   1   9  20   10.30   15.19
   1   9  20    1.53   17.20
   1  10  20   21.33   18.95
   1  10  20   19.85   19.97
   1  11  20   14.29   14.64
  -1  13 -21   13.89   19.52
  -1  12 -21   18.95   15.89
  -1  12 -21   37.15   20.47
  -1  11 -21    7.35   17.67
  -1  11 -21    3.68   14.73
  -1  10 -21   17.58   20.15
  -1  10 -21    4.05   18.02
  -1   9 -21   10.82   15.84
  -1   9 -21    6.14   15.83
  -1   8 -21   69.87   19.63
  -1   7 -21    5.09   12.14
  -1   6 -21   45.95   14.89
  -1   5 -21   20.24   13.23
  -1   4 -21  270.19   15.08
   1  -4  21  267.71   18.62
   1  -3  21  176.44   16.63
  -1   3 -21  168.58   13.46
  -1   2 -21  114.76   16.78
   1  -2  21  108.17   15.96
   1  -1  21   42.45   13.78
   1   0  21  159.73   15.27
   1   0  21  132.51   11.92
   1   1  21   23.24   11.02
   1   1  21   50.41   16.79
   1   2  21   20.19   12.63
   1   2  21   15.37   11.10
   1   3  21   12.82   11.90
   1   3  21   17.02   12.98
   1   4  21    6.59   12.34
   1   4  21    1.41   13.41
   1   5  21   16.14   10.48
   1   5  21   47.57   16.19
   1   6  21   26.19   13.66
   1   6  21    6.85   12.85
   1   7  21   -5.57   13.83
   1   7  21    6.14   11.93
   1   8  21  212.78   19.53
   1   8  21  206.12   20.07
   1   9  21    6.55   14.93
   1   9  21    6.94   16.59
   1  10  21    6.29   16.50
   1  10  21   -2.40   15.44
   1  11  21    3.88   21.31
  -1  12 -22   53.03   23.79
  -1  12 -22   13.00   17.18
  -1  11 -22   14.63   18.66
  -1  11 -22   14.88   15.70
  -1  10 -22   17.19   21.37
  -1   9 -22  137.47   21.55
  -1   8 -22   80.13   18.74
  -1   7 -22   39.40   18.16
  -1   6 -22   20.13   11.66
  -1   5 -22   19.44   13.50
   1  -4  22    9.14   10.37
  -1   4 -22    9.74   11.82
   1  -3  22   24.05   17.55
  -1   3 -22   10.33   11.58
   1  -2  22   10.87   14.27
  -1   2 -22   14.18   11.92
   1  -1  22   23.45   11.97
   1   0  22   30.19   12.27
   1   0  22   33.09   13.86
   1   1  22    8.71   11.00
   1   1  22    9.83   10.24
   1   2  22   26.21   14.23
   1   2  22   43.34   17.55
   1   3  22   11.50   13.11
   1   3  22    5.52   14.17
   1   4  22   18.89   14.33
   1   4  22    9.43   12.10
   1   5  22   17.11   15.71
   1   5  22   20.14   14.55
   1   6  22    6.43   13.24
   1   6  22   -0.76   13.12
   1   7  22   21.54   16.17
   1   7  22   25.92   15.45
   1   8  22   18.64   14.01
   1   8  22    2.84   14.18
   1   9  22    7.04   16.41
   1   9  22    1.33   14.00
   1  10  22   12.25   18.66
   1  10  22    2.54   22.92
   1  11  22   52.49   21.49
  -1  12 -23   11.41   17.71
  -1  11 -23   38.76   22.93
  -1  10 -23    8.42   19.07
  -1   9 -23    5.44   16.11
  -1   8 -23    7.77   17.92
  -1   7 -23   37.45   17.56
  -1   6 -23   12.28   15.37
  -1   5 -23   53.40   17.31
   1  -5  23   48.52   15.89
  -1   4 -23   11.83   12.95
   1  -4  23   16.83   14.07
  -1   3 -23  135.72   16.78
   1  -3  23  151.36   17.12
   1  -2  23    3.87   12.59
  -1   2 -23   16.49   14.90
   1  -1  23   10.42   13.42
   1   0  23    7.64   15.80
   1   1  23  198.59   15.25
   1   1  23  209.59   18.25
   1   2  23    6.41   11.56
   1   2  23    2.18    9.94
   1   3  23   26.75   15.82
   1   3  23    8.38   13.66
   1   4  23    9.66   14.23
   1   4  23    7.62   15.59
   1   5  23   20.87   16.02
   1   5  23   23.01   18.06
   1   6  23   19.84   18.00
   1   6  23   -7.48   15.63
   1   7  23   47.04   19.71
   1   7  23   44.01   17.18
   1   8  23   -2.24   15.02
   1   8  23   12.43   20.44
   1   9  23   61.07   21.59
   1   9  23   71.63   15.14
   1  10  23    2.01   20.57
   1  10  23    7.89   17.03
  -1  11 -24    3.33   16.26
  -1  10 -24   28.80   22.71
  -1   9 -24   24.82   16.52
  -1   8 -24   22.10   15.97
  -1   7 -24    0.59   13.35
  -1   6 -24   11.57   13.06
   1  -5  24   49.62   14.70
  -1   5 -24   52.08   14.05
   1  -4  24   47.54   17.29
  -1   4 -24   53.00   13.67
  -1   3 -24   10.76   12.03
   1  -3  24    2.04   12.87
  -1   2 -24    8.80   11.61
   1  -2  24   34.37   15.82
   1  -1  24   89.13   20.63
   1   0  24  116.08   14.02
   1   1  24    6.41   10.28
   1   1  24   11.25   12.41
   1   2  24   28.64   12.97
   1   2  24   20.45   16.04
   1   3  24   24.53   15.38
   1   3  24   19.40   17.10
   1   4  24    4.27   13.14
   1   4  24   12.45   15.80
   1   5  24   13.66   12.73
   1   5  24   19.34   13.42
   1   6  24   43.95   16.93
   1   6  24   43.39   18.31
   1   7  24   51.13   22.35
   1   7  24   32.07   12.80
   1   8  24   16.79   20.33
   1   8  24    1.06   13.90
   1   9  24    8.10   16.34
   1   9  24    3.70   15.70
   1  10  24   15.82   22.12
  -1  11 -25   26.97   22.42
  -1  10 -25   12.23   17.85
  -1   9 -25   13.10   17.41
  -1   8 -25   40.10   20.16
  -1   7 -25   14.89   15.39
  -1   6 -25   20.58   14.41
   1  -6  25   33.42   15.23
  -1   5 -25    0.36    8.39
   1  -5  25    9.84   14.48
   1  -4  25   91.99   16.92
  -1   4 -25   90.48   14.18
  -1   3 -25    9.43   16.76
   1  -3  25   11.62   16.68
  -1   2 -25   65.26   19.77
   1  -2  25   37.80   15.15
   1  -1  25    8.50   16.41
   1   0  25  159.56   16.83
   1   1  25    6.56   12.65
   1   1  25   17.19   17.44
   1   2  25   47.54   15.84
   1   2  25   47.96   14.72
   1   3  25   54.00   16.98
   1   3  25   25.73   15.78
   1   4  25   45.30   18.79
   1   4  25   22.07   11.20
   1   5  25   11.69   12.48
   1   5  25   18.54   16.77
   1   6  25   40.56   17.90
   1   6  25   32.16   13.85
   1   7  25   16.94   15.66
   1   7  25   19.04   20.19
   1   8  25   16.76   16.97
   1   8  25   45.84   15.03
   1   9  25    2.19   17.25
   1   9  25   -3.10   19.69
  -1  10 -26    1.67   17.29
  -1   9 -26   31.28   18.31
  -1   8 -26   18.79   20.80
  -1   7 -26    7.11   19.14
  -1   6 -26    5.35   14.20
   1  -6  26   12.77   17.23
   1  -5  26    1.90   14.85
  -1   5 -26   10.00   14.99
   1  -4  26   64.17   14.02
  -1   4 -26   82.59   18.78
  -1   3 -26    3.24   15.81
   1  -3  26    6.03   14.55
  -1   2 -26    2.92   12.97
   1  -2  26    8.41   15.02
   1  -1  26   27.90   14.77
   1   0  26   31.40   19.73
   1   1  26  161.63   19.00
   1   2  26    7.53   12.93
   1   2  26    4.98   12.48
   1   3  26    0.31   15.10
   1   3  26   28.44   18.68
   1   4  26  126.64   22.64
   1   4  26   79.77   17.16
   1   5  26   24.53   19.29
   1   5  26   35.74   17.68
   1   6  26   29.91   18.86
   1   6  26   28.70   14.95
   1   7  26   27.35   16.43
   1   7  26   12.26   13.91
   1   8  26   24.37   24.10
   1   8  26    5.98   16.98
   1   9  26    4.18   21.26
   1   9  26    0.23   15.44
  -1  10 -27   20.15   18.65
  -1   9 -27   40.32   24.69
  -1   8 -27   20.61   20.18
  -1   7 -27   18.00   18.13
   1  -7  27   33.56   22.02
   1  -6  27   29.71   18.40
  -1   6 -27   10.69   14.91
  -1   5 -27   -5.75   12.62
   1  -5  27   19.14   20.61
  -1   4 -27    9.59   18.83
   1  -4  27    4.41   14.57
  -1   3 -27   59.28   16.31
   1  -3  27   55.79   19.29
  -1   2 -27   16.04   14.87
   1  -2  27   14.19   17.92
  -1   1 -27   -2.84   16.76
   1  -1  27    7.90   15.78
   1   0  27   28.29   17.51
   1   1  27  151.69   21.59
   1   2  27    6.17   15.91
   1   2  27    9.88   13.89
   1   3  27   24.44   15.03
   1   3  27   39.18   17.65
   1   4  27   17.04   14.58
   1   4  27   22.04   18.48
   1   5  27   35.65   17.05
   1   5  27   35.08   19.58
   1   6  27   20.99   14.92
   1   6  27   31.86   22.06
   1   7  27   12.32   18.30
   1   7  27   16.77   17.56
   1   8  27   31.20   20.10
   1   8  27   32.95   16.87
  -1   9 -28    1.26   19.18
  -1   8 -28   40.71   21.98
   1  -8  28   36.40   19.40
  -1   7 -28   16.28   19.10
   1  -7  28   36.53   23.40
  -1   6 -28   48.32   20.82
   1  -6  28   52.71   21.97
  -1   5 -28   55.65   22.64
   1  -5  28   86.43   24.64
  -1   4 -28   -0.79   13.92
   1  -4  28   14.24   19.72
  -1   3 -28   47.68   21.85
   1  -3  28   20.18   16.94
  -1   2 -28   25.57   18.63
   1  -2  28   21.14   16.12
  -1   1 -28   68.44   21.42
   1  -1  28   26.85   19.41
   1   0  28   33.25   18.56
   1   1  28    6.44   14.75
   1   2  28   12.18   13.33
   1   3  28    5.36   16.24
   1   3  28   16.30   18.43
   1   4  28   11.61   15.25
   1   4  28   30.17   19.07
   1   5  28   20.91   18.12
   1   5  28   18.91   19.34
   1   6  28   10.60   18.49
   1   6  28   12.08   19.42
   1   7  28   43.57   22.85
   1   7  28   35.77   19.62
   1   8  28   25.87   20.14
   1   8  28   12.47   18.98
  -1   8 -29   28.31   20.73
   1  -7  29   17.75   24.04
  -1   7 -29   12.55   21.48
  -1   6 -29   41.95   20.55
   1  -6  29   47.32   23.85
   1  -5  29   29.35   18.15
  -1   5 -29   15.54   20.08
   1  -4  29   14.32   17.97
  -1   4 -29   18.25   18.94
   1  -3  29   16.51   19.43
  -1   3 -29   -6.47   17.34
   1  -2  29    8.41   20.09
  -1   2 -29   -2.71   12.41
   1  -1  29   18.94   19.23
  -1   1 -29   41.67   19.54
   1   0  29   93.93   19.41
   1   1  29   26.49   17.32
   1   2  29  115.63   24.49
   1   3  29    2.46   16.38
   1   3  29   13.25   14.71
   1   4  29   18.02   20.49
   1   4  29    9.51   13.39
   1   5  29   23.34   18.27
   1   5  29   21.36   19.62
   1   6  29    5.17   17.98
   1   6  29   11.68   20.11
   1   7  29   15.38   15.97
   1   7  29   27.60   21.83
   1   8  29   17.85   21.37
   1  -7  30   96.50   29.51
  -1   7 -30   73.23   21.09
  -1   6 -30   20.43   18.52
   1  -6  30   43.82   24.02
  -1   5 -30    8.73   17.56
   1  -5  30   16.31   19.86
  -1   4 -30   32.04   17.02
   1  -4  30   51.19   22.17
  -1   3 -30   31.22   17.45
   1  -3  30   17.93   17.10
   1  -2  30    5.09   21.40
  -1   2 -30   12.17   15.04
   1  -1  30   19.51   21.09
  -1   1 -30   14.41   17.59
   1   0  30    3.19   14.41
   1   1  30   22.88   20.46
   1   2  30   23.83   20.76
   1   3  30    4.99   19.91
   1   4  30   13.22   19.94
   1   4  30   15.09   19.99
   1   5  30    0.14   31.63
   1   5  30   19.12   21.26
   1   6  30   26.08   22.13
   1   6  30   36.68   19.94
   1   7  30   19.13   16.87
   1  -6  31   34.83   20.74
  -1   6 -31   21.75   23.26
  -1   5 -31   67.14   26.49
   1  -5  31   53.03   25.04
   1  -4  31   13.53   24.00
  -1   4 -31   17.40   21.20
   1  -3  31   32.10   23.01
  -1   3 -31   14.30   21.68
  -1   2 -31   22.89   17.22
   1  -2  31   23.07   18.89
  -1   1 -31   21.09   22.01
   1  -1  31   25.08   22.29
   1   0  31    5.42   15.08
  -1   0 -31   17.04   16.84
   1   1  31   17.38   20.23
   1   2  31   -8.55   17.44
   1   3  31   42.62   17.06
   1   4  31   13.08   21.49
   1   5  31   24.68   21.34
   1   5  31   12.02   20.50
   1   6  31   11.51   16.52
   1   6  31   17.97   21.20
   1   7  31   31.04   17.15
  -1   5 -32    3.71   22.28
  -1   4 -32    6.08   19.72
   1  -4  32   12.10   18.65
  -1   3 -32   20.46   17.00
   1  -3  32    4.84   16.88
  -1   2 -32   10.88   20.89
   1  -2  32   -1.88   23.51
  -1   1 -32    6.83   18.97
   1  -1  32    9.75   17.85
   1   0  32   18.28   18.56
  -1   0 -32   27.07   18.06
   1   1  32   13.87   21.15
   1   2  32   22.80   20.89
   1   3  32   19.17   19.45
   1   4  32    7.05   22.16
   1   5  32   39.59   18.73
   1   5  32   34.03   18.37
   1  -3  33   -4.41   23.53
   1  -2  33   17.23   24.65
  -1   2 -33    7.79   23.24
  -1   1 -33   22.71   19.11
   1  -1  33   20.03   18.92
  -1   0 -33    0.61   17.74
   1   0  33   12.10   18.58
   1   1  33   18.10   18.24
   1   2  33   21.39   22.60
   1   3  33   13.68   18.60
   1   4  33   24.98   19.31
  -2   2  34    6.75   21.12
  -2   1  34   19.23   22.32
  -2   0  34   -0.95   17.79
  -2  -1  34   11.53   24.90
  -2   3  33   12.46   20.18
  -2   2  33   20.32   19.77
  -2   1  33    9.93   17.44
  -2   0  33    9.69   21.83
   2   1 -33   34.27   23.63
  -2  -1  33   16.41   19.37
  -2  -2  33   18.95   24.43
   2   2 -33    2.55   18.75
  -2   6  32    9.34   22.75
  -2   4  32   -6.11   19.46
  -2   3  32   18.19   19.77
  -2   2  32    9.56   21.35
  -2   1  32   65.90   22.01
  -2   0  32    9.47   20.97
   2   1 -32    4.35   15.65
  -2  -1  32   17.69   21.86
   2   2 -32    8.16   18.62
  -2  -2  32   19.45   19.15
  -2  -3  32   25.97   24.19
   2   3 -32   19.27   20.92
   2   4 -32   16.20   19.63
  -2   7  31   15.33   22.91
  -2   6  31   87.59   23.48
  -2   5  31    6.60   20.02
  -2   4  31   13.89   18.52
  -2   3  31   12.34   18.01
  -2   2  31   15.87   18.67
  -2   1  31   25.53   22.71
  -2   0  31   -5.19   17.29
   2   1 -31   16.29   17.61
  -2  -1  31   27.79   23.77
   2   2 -31   19.58   20.74
  -2  -2  31   18.10   19.12
  -2  -3  31   46.65   21.90
   2   3 -31   27.50   21.56
  -2  -4  31   24.97   19.50
   2   4 -31    7.85   17.82
   2   5 -31   24.66   20.22
  -2  -5  31   32.90   24.87
   2   6 -31   21.81   21.50
  -2   7  30   -4.94   22.07
  -2   6  30   18.22   16.72
  -2   5  30    8.87   19.92
  -2   4  30   17.70   14.56
  -2   3  30   17.06   15.44
  -2   2  30   23.59   13.96
  -2   1  30    0.01   16.33
  -2   0  30   25.27   20.47
   2   1 -30   36.76   17.60
  -2  -1  30   51.91   16.35
   2   2 -30   -4.14   20.92
  -2  -2  30   22.42   20.90
   2   3 -30    9.44   16.40
  -2  -3  30   16.53   17.91
   2   4 -30   13.05   20.37
  -2  -4  30   21.71   19.03
   2   5 -30    5.88   21.55
  -2  -5  30   42.46   27.26
   2   6 -30   -2.14   14.26
   2   7 -30    8.51   18.59
  -2   8  29   14.71   16.94
  -2   7  29   30.51   17.82
  -2   6  29    7.77   19.54
  -2   5  29   18.08   15.77
  -2   4  29   13.81   16.11
  -2   4  29    0.61   17.84
  -2   3  29   44.91   19.04
  -2   2  29   23.77   15.68
  -2   1  29   24.02   19.33
  -2   0  29   60.58   19.26
   2   1 -29   63.18   15.92
  -2  -1  29   52.83   19.20
   2   2 -29   32.68   19.72
  -2  -2  29   27.98   20.41
  -2  -3  29   23.00   19.17
   2   3 -29    6.07   19.71
   2   4 -29   42.16   19.46
  -2  -4  29   36.19   17.52
   2   5 -29   32.57   16.44
  -2  -5  29   63.01   28.00
   2   6 -29   14.19   19.21
   2   7 -29   16.00   20.33
  -2   9  28   24.38   23.92
  -2   8  28   24.70   20.61
  -2   7  28   16.13   20.35
  -2   6  28    3.21   15.25
  -2   5  28   28.86   18.74
  -2   5  28   28.28   14.30
  -2   4  28   18.77   16.28
  -2   4  28   14.30   17.85
  -2   3  28   15.81   17.00
  -2   2  28   10.01   17.22
  -2   1  28   19.73   20.17
  -2   0  28   17.19   17.51
  -2  -1  28   18.05   17.93
   2   2 -28    8.47   14.60
  -2  -2  28   24.43   18.42
   2   3 -28   32.83   19.15
  -2  -3  28   29.68   16.93
  -2  -4  28   15.07   16.86
   2   4 -28   27.47   20.58
   2   5 -28    5.08   20.35
   2   6 -28    3.18   18.12
   2   7 -28    5.75   19.15
   2   8 -28   11.99   16.51
  -2   9  27   18.93   22.55
  -2   8  27   16.72   22.16
  -2   7  27   51.49   22.18
  -2   6  27   21.58   18.46
  -2   5  27    3.17   13.77
  -2   5  27    4.03   15.48
  -2   4  27   43.80   18.61
  -2   4  27   38.20   20.57
  -2   3  27   35.43   16.24
  -2   3  27   34.18   18.10
  -2   2  27   40.64   16.74
  -2   1  27    8.24   14.06
  -2   0  27   84.31   18.05
  -2  -1  27   68.18   19.27
   2   2 -27   47.73   15.46
  -2  -2  27   44.71   15.69
  -2  -3  27   65.79   21.74
   2   3 -27   39.13   14.76
  -2  -4  27   43.29   16.77
   2   4 -27   49.59   18.74
   2   5 -27   35.47   19.06
   2   6 -27   15.76   18.80
   2   7 -27   11.76   15.87
   2   8 -27   13.07   21.87
  -2  10  26   13.10   18.86
  -2   9  26   15.60   23.70
  -2   8  26   23.13   20.50
  -2   7  26   12.37   19.31
  -2   6  26   60.59   19.10
  -2   6  26   65.18   16.04
  -2   5  26   20.15   17.42
  -2   5  26    7.71   14.33
  -2   4  26    0.34   10.31
  -2   4  26   14.62   15.31
  -2   3  26   26.62   13.07
  -2   3  26   21.80   15.47
  -2   2  26   29.07   18.56
  -2   1  26   -5.70   17.38
  -2   0  26   11.68   15.04
  -2  -1  26    7.74   15.92
   2   2 -26   15.94   17.22
  -2  -2  26   17.65   13.95
   2   3 -26   34.75   17.54
  -2  -3  26   18.81   18.90
   2   4 -26   42.73   15.75
   2   5 -26    9.34   17.19
   2   6 -26    4.20   15.33
   2   7 -26   14.03   18.97
   2   8 -26    9.52   16.90
  -2  10  25   18.17   18.51
  -2   9  25   -0.51   21.15
  -2   8  25    6.62   15.82
  -2   7  25   17.05   15.46
  -2   6  25   16.13   14.83
  -2   6  25   13.07   14.69
  -2   5  25    5.91   13.95
  -2   5  25   18.39   14.75
  -2   4  25   49.02   13.72
  -2   4  25   54.92   16.00
  -2   3  25   48.98   13.70
  -2   3  25   42.17   15.73
  -2   2  25    5.40   15.57
  -2   2  25    8.17   11.00
  -2   1  25   75.39   16.83
  -2   0  25   29.76   16.78
  -2  -1  25   36.09   17.05
   2   2 -25   23.30   16.62
  -2  -2  25   26.81   17.41
   2   3 -25   15.51   13.05
  -2  -3  25   19.80   14.65
   2   4 -25   17.45   15.23
   2   5 -25    8.77   13.66
   2   6 -25   11.06   14.00
   2   7 -25   41.89   19.87
   2   8 -25   12.95   15.12
  -2  11  24   12.11   18.22
  -2  10  24   -6.76   16.46
  -2   9  24   19.12   20.54
  -2   8  24    6.83   13.77
  -2   7  24   46.70   16.61
  -2   6  24   13.02   17.61
  -2   6  24   12.92   14.68
  -2   5  24   32.45   11.88
  -2   5  24   62.53   16.84
  -2   4  24   12.95   13.61
  -2   4  24    9.95   13.42
  -2   3  24    3.30   12.58
  -2   3  24    5.16   12.36
  -2   2  24   19.85   15.22
  -2   2  24   -0.01   20.20
  -2   1  24   78.06   14.82
  -2   0  24    4.00   11.72
  -2  -1  24   28.90   15.78
   2   2 -24   16.97   12.53
  -2  -2  24    4.92   13.29
   2   3 -24   19.56   13.90
   2   4 -24   -0.32   15.01
   2   5 -24   46.03   20.08
   2   6 -24   15.41   16.24
   2   7 -24   16.41   15.06
   2   8 -24   17.12   17.01
  -2  11  23    8.94   18.38
  -2  10  23   25.31   19.05
  -2   9  23    3.89   18.40
  -2   8  23   61.40   18.16
  -2   7  23   53.21   17.55
  -2   7  23   46.81   12.83
  -2   6  23    8.86   12.20
  -2   6  23   20.12   18.55
  -2   5  23    6.77   12.13
  -2   5  23   -1.35    8.11
  -2   4  23  126.10   15.38
  -2   4  23  116.96   16.15
  -2   3  23   18.85   12.63
  -2   3  23   21.74   17.08
  -2   2  23   21.83   13.74
  -2   2  23   54.23   15.07
  -2   1  23   35.57   10.96
  -2   1  23   41.00   14.70
  -2   0  23  179.24   18.65
  -2  -1  23   11.93   11.27
  -2  -2  23   15.22   13.91
   2   2 -23   16.53   14.57
   2   3 -23   13.43   13.64
   2   4 -23   21.97   14.43
   2   5 -23   16.73   16.24
   2   6 -23    9.18   15.76
   2   7 -23   12.90   18.26
   2   8 -23  138.16   23.42
  -2  12  22   13.33   22.79
  -2  11  22   -0.62   23.98
  -2  10  22   21.14   18.24
  -2   9  22   25.53   18.71
  -2   8  22   22.18   17.80
  -2   7  22    9.70   12.52
  -2   7  22    9.70   16.22
  -2   6  22   52.09   15.82
  -2   6  22   42.26   14.54
  -2   5  22   12.42   13.14
  -2   5  22   18.18   15.27
  -2   4  22   37.08   12.71
  -2   4  22   50.92   17.21
  -2   3  22   66.53   11.49
  -2   3  22   77.27   18.09
  -2   2  22   89.32   14.41
  -2   2  22   91.55   13.92
  -2   1  22   36.32   14.44
  -2   1  22   13.95   11.62
  -2   0  22   35.38   15.72
  -2  -1  22   54.96   15.36
   2   2 -22   25.25   15.58
   2   3 -22   17.23   12.83
   2   4 -22   18.19   14.11
   2   5 -22   33.62   15.41
   2   6 -22   19.06   11.66
   2   7 -22    9.01   12.94
   2   8 -22   43.36   19.61
   2   8 -22   50.51   20.96
   2   9 -22    8.00   19.63
   2  10 -22   18.90   21.26
   2  11 -22    9.61   18.33
  -2  12  21   12.95   21.23
  -2  11  21   67.98   17.93
  -2  10  21   23.24   16.45
  -2   9  21   46.00   14.35
  -2   8  21   12.30   13.04
  -2   7  21   24.02   16.11
  -2   7  21   31.80   11.92
  -2   6  21   17.49   14.08
  -2   6  21   -3.09   12.94
  -2   5  21  276.21   15.53
  -2   5  21  212.13   17.29
  -2   4  21   48.49   16.43
  -2   4  21   36.38   12.33
  -2   3  21   66.48    9.00
  -2   3  21  123.74   15.09
  -2   2  21   51.85   12.52
  -2   2  21   52.42   11.69
  -2   1  21   15.20   10.66
  -2   1  21   10.56   10.29
  -2   0  21  157.57   14.24
  -2   0  21  141.50   10.67
  -2  -1  21   27.55   11.08
   2   2 -21   38.70   12.52
   2   3 -21   20.07   11.45
   2   4 -21    9.77   13.57
   2   5 -21   58.43   15.74
   2   6 -21   37.06   13.06
   2   6 -21   53.84   16.96
   2   7 -21   28.38   14.04
   2   7 -21   57.14   16.70
   2   8 -21    5.10   13.19
   2   8 -21   14.70   17.45
   2   9 -21   44.08   15.91
   2  10 -21   13.10   20.21
   2  11 -21   16.20   19.95
  -2  13  20    6.02   20.05
  -2  12  20   11.77   19.19
  -2  11  20    1.74   17.39
  -2  10  20   17.82   16.15
  -2   9  20    5.03   14.68
  -2   8  20   18.24   13.98
  -2   7  20   12.71   12.06
  -2   7  20   19.54   13.05
  -2   6  20   11.39   12.86
  -2   6  20   13.52   10.98
  -2   5  20   12.14   12.18
  -2   5  20   17.79   11.55
  -2   4  20  103.36   16.19
  -2   4  20   92.25   12.26
  -2   3  20  196.18   13.81
  -2   3  20  198.82   13.69
  -2   2  20   12.93    9.83
  -2   2  20   16.50   12.43
  -2   1  20    6.11    9.24
  -2   1  20   17.34   13.19
  -2   0  20   43.68   12.19
  -2   0  20   56.81   15.55
  -2  -1  20   63.22   13.09
   2   3 -20   33.98   12.87
   2   4 -20   23.27   12.84
   2   5 -20    6.24   12.71
   2   5 -20    3.59   11.76
   2   6 -20   86.83   17.12
   2   6 -20   82.45   14.31
   2   7 -20    8.12   15.28
   2   7 -20   19.05   14.88
   2   8 -20   15.17   17.93
   2   8 -20   10.51   14.95
   2   9 -20   78.38   24.71
   2  10 -20   20.65   19.53
   2  11 -20    6.55   17.97
  -2  13  19   10.06   16.28
  -2  12  19   35.62   20.58
  -2  11  19   11.98   19.01
  -2  10  19   23.95   17.83
  -2   9  19   16.46   13.04
  -2   8  19   25.09   13.77
  -2   8  19   10.28   10.98
  -2   7  19   28.98   13.25
  -2   7  19   37.61   12.59
  -2   6  19   44.20   12.81
  -2   6  19   48.26   14.03
  -2   5  19   17.15   11.12
  -2   5  19    5.68   12.70
  -2   4  19  131.03   10.97
  -2   4  19  118.93   12.87
  -2   3  19   24.76   13.38
  -2   3  19   44.59   12.14
  -2   2  19   22.54   10.61
  -2   2  19   14.71    8.12
  -2   1  19  106.61   13.56
  -2   1  19   93.71   13.21
  -2   0  19   18.49    8.90
  -2   0  19   14.06   10.96
   2   3 -19   19.16   13.25
   2   3 -19    8.11    9.64
   2   4 -19   42.16   10.40
   2   4 -19   29.02   10.27
   2   5 -19    2.18   10.73
   2   5 -19   12.45   12.54
   2   6 -19   17.83   15.00
   2   6 -19   19.62   13.12
   2   7 -19   20.91   15.32
   2   7 -19   18.26   14.14
   2   8 -19   10.10   14.51
   2   8 -19    6.71   14.90
   2   9 -19   23.49   18.88
   2  10 -19    6.27   20.66
   2  11 -19   22.96   23.27
  -2  13  18   28.27   25.45
  -2  12  18   23.75   20.22
  -2  11  18   16.61   14.92
  -2  10  18    9.68   13.53
  -2   9  18   13.96   13.12
  -2   8  18   22.30   11.84
  -2   8  18   20.84   11.73
  -2   7  18    7.18   11.36
  -2   7  18   11.84    9.14
  -2   6  18   24.57   11.03
  -2   6  18   29.34   12.20
  -2   5  18    6.28   10.11
  -2   5  18    7.65   10.77
  -2   4  18    4.33    8.58
  -2   4  18   15.34    9.97
  -2   3  18   13.75   10.45
  -2   3  18   14.80   10.09
  -2   2  18    2.75    8.91
  -2   2  18    9.20    8.31
  -2   1  18   53.03   10.32
  -2   1  18   52.36   11.23
  -2   0  18   94.19   10.88
  -2   0  18   99.38   15.77
  -2  -1  18   12.73    6.98
   2   2 -18    8.07    7.38
   2   3 -18   53.05   12.88
   2   3 -18   65.26   11.31
   2   4 -18    7.05   10.37
   2   4 -18   10.36    8.60
   2   5 -18   19.27   12.18
   2   5 -18   23.93   11.07
   2   6 -18   25.09   13.46
   2   6 -18   17.37   15.44
   2   7 -18   46.68   13.65
   2   7 -18   49.03   13.59
   2   8 -18   -1.07   13.28
   2   8 -18   -2.18   13.50
   2   9 -18    9.60   17.88
   2  10 -18   15.11   19.22
   2  11 -18   61.60   25.19
   2  12 -18    8.79   19.83
  -2  14  17    2.05   17.15
  -2  13  17   83.52   21.50
  -2  12  17    6.47   14.41
  -2  11  17   42.74   18.68
  -2  10  17   23.87   15.52
  -2   9  17    0.70   10.85
  -2   8  17   14.84   13.75
  -2   8  17   10.68   11.65
  -2   7  17   45.62    9.68
  -2   7  17   45.94   10.80
  -2   6  17   -0.77    9.61
  -2   6  17   10.41    8.27
  -2   5  17   61.89   11.85
  -2   5  17   71.09   11.42
  -2   4  17   12.25   10.75
  -2   4  17   24.03   11.25
  -2   3  17    7.40    9.31
  -2   3  17   19.31    9.58
  -2   2  17  168.88   12.36
  -2   2  17  186.86   13.78
  -2   1  17  194.92   11.50
  -2   1  17  178.32   10.53
  -2   0  17   20.61   11.00
  -2   0  17    3.17    6.94
   2   1 -17  291.91    9.67
  -2  -1  17  240.94    8.45
   2   2 -17   32.08    9.28
   2   3 -17   60.82   10.64
   2   3 -17   43.67   10.12
   2   4 -17   18.43    9.27
   2   4 -17   41.19   10.89
   2   5 -17    1.88   10.58
   2   5 -17   14.93   10.24
   2   6 -17  200.10   16.38
   2   6 -17  245.94   16.79
   2   7 -17   12.94   14.07
   2   7 -17   10.34   12.80
   2   8 -17    4.55   13.59
   2   8 -17    3.80   13.89
   2   9 -17   19.06   17.38
   2  10 -17  111.45   25.57
   2  11 -17   12.98   22.59
   2  12 -17   13.92   23.65
  -2  14  16   -1.39   13.44
  -2  13  16   11.96   19.53
  -2  12  16   10.07   17.98
  -2  11  16   31.22   14.29
  -2  10  16   10.32   14.71
  -2   9  16   47.25   14.74
  -2   8  16    8.33   11.03
  -2   8  16    8.37   12.37
  -2   7  16   25.47   11.37
  -2   7  16   19.79   11.99
  -2   6  16   64.93   11.83
  -2   6  16   41.17   13.90
  -2   5  16   84.43   11.88
  -2   5  16   87.80   11.22
  -2   4  16   99.25    9.92
  -2   4  16  103.39   12.28
  -2   3  16   19.53    9.92
  -2   3  16   21.26    9.44
  -2   2  16   55.61   10.95
  -2   2  16   23.93    8.15
  -2   1  16   12.04    7.80
  -2   1  16    7.30    8.26
   2   0 -16   54.01    6.82
  -2   0  16   46.77    9.21
  -2   0  16   59.72    8.93
   2   1 -16   64.34    9.07
  -2  -1  16   50.03    7.29
   2   2 -16   30.34    9.37
   2   3 -16   49.65   12.79
   2   3 -16   51.23    9.17
   2   4 -16   14.34   10.36
   2   4 -16    3.14    7.99
   2   5 -16   14.11    9.02
   2   5 -16   17.69   10.66
   2   6 -16    7.93    9.71
   2   6 -16   25.51   12.72
   2   7 -16   14.17   12.05
   2   7 -16    7.64   13.99
   2   8 -16    3.95   11.89
   2   8 -16    7.29   11.31
   2   9 -16   25.24   14.89
   2  10 -16   28.95   15.94
   2  11 -16   46.65   22.05
   2  12 -16   21.01   19.75
  -2  15  15   12.49   20.25
  -2  14  15   25.25   20.02
  -2  13  15    4.11   16.27
  -2  12  15   35.63   17.72
  -2  11  15   58.37   19.77
  -2  10  15   13.71   12.66
  -2   9  15   40.50   15.87
  -2   9  15   37.36   11.08
  -2   8  15  146.30   12.41
  -2   8  15  158.76   16.83
  -2   7  15   67.00   13.62
  -2   7  15   54.39   12.88
  -2   6  15   53.83   13.49
  -2   6  15   67.61    9.22
  -2   5  15  176.83   12.90
  -2   5  15  179.80   12.35
  -2   4  15   48.74   11.51
  -2   4  15   29.58   10.84
  -2   3  15   36.30    7.84
  -2   3  15   35.37    8.66
  -2   2  15   15.02    8.03
  -2   2  15   23.62   10.48
  -2   1  15  182.77    9.92
   2  -1 -15  198.18    6.73
  -2   1  15  194.29   11.03
  -2   0  15   22.61    9.15
   2   0 -15   15.60    5.98
   2   1 -15   12.19    7.46
  -2  -1  15    7.19    5.76
   2   2 -15   31.90    8.77
  -2  -2  15   26.20    6.73
   2   3 -15   29.46    9.97
   2   3 -15   11.87    8.07
   2   4 -15   13.83    9.45
   2   4 -15   22.72   10.12
   2   5 -15   44.53   11.74
   2   5 -15   33.95   11.90
   2   6 -15  117.48   14.28
   2   6 -15  132.23   16.57
   2   7 -15  267.52   20.02
   2   7 -15  227.47   16.91
   2   8 -15    7.35   12.09
   2   8 -15   15.12   12.30
   2   9 -15   13.32   14.27
   2  10 -15   26.90   19.11
   2  11 -15   12.68   21.41
   2  12 -15   82.43   25.52
  -2  15  14    7.70   17.85
  -2  14  14   17.24   20.64
  -2  13  14    4.41   15.74
  -2  12  14    4.99   14.62
  -2  11  14   -0.24   12.03
  -2  10  14   -3.88   14.40
  -2   9  14    8.87    9.03
  -2   9  14   37.11    9.40
  -2   8  14   13.74   11.20
  -2   8  14   17.35   10.97
  -2   7  14    2.18    5.00
  -2   7  14   17.04    9.97
  -2   6  14    4.09   10.72
  -2   6  14    5.22    7.64
  -2   5  14   96.65   13.43
  -2   5  14  112.10    8.59
  -2   4  14   12.14    9.42
  -2   4  14    6.77    5.56
  -2   3  14   43.15    9.49
  -2   3  14   39.10    7.31
   2  -2 -14   26.37    5.14
  -2   2  14   27.95    8.42
  -2   2  14   22.91    8.44
  -2   1  14   97.27   10.15
   2  -1 -14   99.76    5.94
  -2   1  14   93.08    8.83
  -2   0  14   25.55    7.91
   2   0 -14   22.33    6.08
  -2  -1  14    1.64    5.87
   2   1 -14   14.47    7.17
   2   2 -14   13.63    6.58
  -2  -2  14   21.14    6.81
   2   3 -14   22.04    9.51
   2   3 -14   38.33   11.91
   2   4 -14    7.48    9.56
   2   4 -14    7.51    9.15
   2   5 -14   61.72   11.68
   2   5 -14   74.88   11.33
   2   6 -14   55.64   13.02
   2   6 -14   64.37   14.44
   2   7 -14  114.27   16.18
   2   7 -14   80.87   16.30
   2   8 -14   23.24   12.95
   2   8 -14   12.38   10.92
   2   9 -14   10.99   16.16
   2  10 -14   24.70   18.24
   2  11 -14    7.76   17.75
   2  12 -14   16.19   20.99
  -2  15  13   25.82   17.07
  -2  14  13    1.05   17.62
  -2  13  13    6.39   14.71
  -2  12  13    3.18   12.38
  -2  11  13   36.47   13.79
  -2  10  13   41.69   13.54
  -2   9  13  201.21   15.51
  -2   9  13  194.90   12.55
  -2   8  13   17.94   11.46
  -2   8  13   11.82   13.01
  -2   7  13  576.49   13.75
  -2   7  13  545.38   16.66
  -2   6  13   74.57   10.34
  -2   6  13  100.47    9.18
  -2   5  13  236.89   10.30
  -2   5  13  218.76   10.92
  -2   4  13   12.22    9.55
  -2   4  13    7.25    6.78
  -2   3  13   21.84    8.84
  -2   3  13   14.61   10.28
   2  -3 -13    7.15    4.53
  -2   2  13  158.03   10.24
  -2   2  13  167.12   10.04
  -2   1  13   21.10    7.71
  -2   1  13   16.16    7.36
   2   0 -13   37.46    6.81
  -2   0  13   27.55    8.19
  -2  -1  13   66.95    6.92
   2   1 -13   66.96    8.46
  -2  -2  13  112.66    7.29
   2   2 -13  126.36    9.57
   2   3 -13   42.65    9.85
   2   3 -13   41.11   10.51
   2   4 -13   29.73   10.54
   2   4 -13   22.40    9.61
   2   5 -13   49.19   11.16
   2   5 -13   54.85   13.22
   2   6 -13  100.54   13.27
   2   6 -13   88.66   12.27
   2   7 -13   32.55   12.67
   2   7 -13   41.15   13.84
   2   8 -13    6.33   10.36
   2   8 -13    9.25   15.83
   2   9 -13   12.97   16.20
   2  10 -13  128.55   20.74
   2  11 -13   97.85   20.90
   2  12 -13   -4.80   23.03
   2  13 -13   13.41   21.01
  -2  14  12    8.35   17.14
  -2  13  12    5.34   11.30
  -2  12  12   18.21   16.46
  -2  11  12    2.37   11.97
  -2  10  12   12.67   11.55
  -2   9  12   24.05   11.29
  -2   9  12   17.23   10.52
  -2   8  12   24.72   10.79
  -2   8  12    9.22   10.62
  -2   7  12   99.60   14.02
  -2   7  12  104.36   12.15
  -2   6  12   14.35    8.33
  -2   6  12   13.64    7.54
  -2   5  12   24.72    8.54
  -2   5  12   29.98    8.38
  -2   4  12   97.59    8.10
  -2   4  12  102.37   11.79
  -2   3  12   37.82    9.34
  -2   3  12   22.52    5.91
   2  -3 -12   38.24    5.36
  -2   2  12   91.73    9.01
  -2   2  12   84.85    7.74
   2  -2 -12   92.21    4.77
   2  -1 -12  305.02    6.89
  -2   1  12  304.08   10.19
  -2   1  12  265.19   11.47
  -2   0  12  184.23    7.87
   2   0 -12  167.79    6.52
   2   1 -12    4.92    5.03
  -2  -1  12    6.26    5.97
  -2  -2  12  221.87    6.82
   2   2 -12  239.59    8.53
   2   3 -12   23.06    9.28
   2   3 -12   11.52    6.78
  -2  -3  12   17.24    5.68
   2   4 -12   49.79    9.60
   2   4 -12   27.04    8.87
   2   5 -12   83.03   10.55
   2   5 -12   76.86   10.72
   2   6 -12   24.40   13.35
   2   6 -12   22.17   11.30
   2   7 -12   13.41   10.44
   2   7 -12    6.76   10.51
   2   8 -12   11.36   11.43
   2   8 -12    7.21   12.31
   2   9 -12    8.40   12.76
   2  10 -12    5.39   15.87
   2  11 -12   20.99   18.49
   2  12 -12   16.12   18.36
   2  13 -12    6.95   19.02
  -2  14  11   67.35   19.04
  -2  13  11   19.40   17.30
  -2  12  11    8.55    9.34
  -2  11  11   44.66   14.28
  -2  10  11  115.26   14.10
  -2  10  11  108.93   16.63
  -2   9  11   12.24   13.16
  -2   9  11   19.43    9.90
  -2   8  11   97.35   11.35
  -2   8  11  118.25    9.44
  -2   7  11    8.10    7.77
  -2   7  11   12.82    7.84
  -2   6  11  623.51   15.14
  -2   6  11  687.27   13.87
  -2   5  11    9.07    7.23
  -2   5  11    6.44    8.28
  -2   4  11   29.94    7.24
  -2   4  11    9.71    8.03
  -2   3  11    3.89    6.06
  -2   3  11   19.64    9.08
  -2   2  11  405.03   11.02
   2  -2 -11  427.65    7.11
   2  -1 -11  115.70    5.48
  -2   1  11  102.28    7.28
  -2   0  11  608.46   10.82
   2   0 -11  625.07    9.94
   2   1 -11  273.10    7.95
  -2  -1  11  252.02    6.95
  -2  -2  11    5.38    4.14
   2   2 -11    4.91    6.16
   2   2 -11    7.43    6.35
  -2  -3  11   10.22    4.50
   2   3 -11    8.59    7.33
   2   3 -11   21.82    9.89
   2   4 -11   38.42    9.29
   2   4 -11   45.58   10.35
   2   5 -11   19.30    8.31
   2   5 -11   20.35   10.60
   2   6 -11  116.57   12.23
   2   6 -11  100.54   14.26
   2   7 -11    5.87    9.97
   2   7 -11   11.07   12.54
   2   8 -11   26.62   10.73
   2   8 -11   39.58   11.88
   2   9 -11   12.25   16.36
   2  10 -11   79.84   16.47
   2  11 -11    8.84   18.05
   2  12 -11   36.25   24.21
   2  13 -11   17.12   22.52
  -2  14  10    2.06   16.71
  -2  13  10   14.28   14.99
  -2  12  10   10.06   15.13
  -2  11  10    7.21    9.16
  -2  10  10    9.15   10.13
  -2  10  10   32.66   13.14
  -2   9  10  246.91   13.28
  -2   9  10  126.59   11.91
  -2   8  10   56.84   13.85
  -2   8  10   48.29    9.31
  -2   7  10    9.88    7.82
  -2   7  10   -0.08    4.83
  -2   6  10   19.09    9.87
  -2   6  10   44.14    9.43
  -2   5  10   92.79    7.58
  -2   5  10  124.07    8.86
  -2   4  10    4.53    5.43
  -2   4  10    6.84    6.78
  -2   3  10  118.59    7.66
  -2   3  10  126.88    7.23
   2  -2 -10   17.85    4.14
  -2   2  10   13.91    6.64
   2  -1 -10    8.14    4.50
  -2   1  10    8.40    4.30
  -2   0  10   18.46    5.10
   2   0 -10    2.50    3.73
   2   1 -10   62.85    5.89
  -2  -1  10   62.69    5.68
   2   2 -10   37.42    9.34
   2   2 -10   32.18    6.54
  -2  -2  10   28.04    5.17
   2   3 -10   53.78    9.93
   2   3 -10   35.29    8.05
  -2  -3  10   35.80    5.05
   2   4 -10    7.42    7.37
   2   4 -10    5.28    6.85
  -2  -4  10    7.28    4.27
   2   5 -10   31.89    9.85
   2   5 -10   13.56    7.48
   2   6 -10   13.11   10.03
   2   6 -10    7.93   12.10
   2   7 -10   52.24   10.93
   2   7 -10   43.13   11.85
   2   8 -10   15.60    9.68
   2   8 -10   17.31   12.80
   2   9 -10   21.61   14.07
   2  10 -10   16.67   17.66
   2  11 -10   11.69   15.30
   2  12 -10   22.94   20.99
   2  13 -10   22.45   25.47
  -2  13   9   36.65   17.72
  -2  12   9    8.51   12.59
  -2  11   9   35.76   13.25
  -2  10   9   21.23   11.27
  -2  10   9    2.92   11.71
  -2   9   9   23.67    9.92
  -2   9   9   -0.37    5.19
  -2   8   9   39.77    8.88
  -2   8   9   49.16   15.09
  -2   7   9   75.51    9.90
  -2   7   9   97.85   10.91
  -2   6   9   81.16    7.93
  -2   6   9   73.89   11.75
  -2   5   9   71.28    6.89
  -2   5   9   56.79    7.22
  -2   4   9   16.98    7.11
  -2   4   9   13.57    6.24
  -2   3   9   19.89    7.62
  -2   3   9   18.96    6.60
  -2   2   9   99.41    6.65
  -2   2   9  105.22    7.26
   2  -2  -9  102.24    4.77
  -2   1   9  154.28    6.92
   2  -1  -9  140.16    5.58
  -2   0   9  244.13    7.43
   2   0  -9  239.27    6.83
  -2  -1   9  259.08    7.65
   2   1  -9  251.71    8.51
   2   2  -9   22.68    7.16
  -2  -2   9   15.81    4.76
   2   3  -9   14.36    6.66
   2   3  -9   13.57    6.36
  -2  -3   9   14.86    4.95
   2   4  -9   11.99    7.74
   2   4  -9    6.33    6.31
   2   5  -9  107.39   11.49
   2   5  -9   75.56    8.78
   2   6  -9   14.13    9.43
   2   6  -9    9.92    8.98
   2   7  -9    8.85   10.30
   2   7  -9    8.66    9.44
   2   8  -9   63.08   11.18
   2   8  -9   60.81   13.49
   2   9  -9    2.98    9.82
   2  10  -9   27.15   15.85
   2  11  -9   37.10   20.42
   2  12  -9   32.26   15.68
   2  13  -9   49.92   25.77
  -2  13   8    8.95   14.98
  -2  12   8   21.44   14.83
  -2  11   8   22.09   11.38
  -2  10   8  142.26   14.34
  -2  10   8   45.63   12.67
  -2   9   8  115.11   10.66
  -2   9   8  116.07   13.10
  -2   8   8   74.40    7.95
  -2   8   8   70.77    9.86
  -2   7   8   11.04    7.91
  -2   7   8    5.82    5.99
  -2   6   8   16.88    6.60
  -2   6   8   18.05    9.52
  -2   5   8  257.81    8.02
  -2   5   8  260.48   10.72
  -2   4   8   18.60    5.74
  -2   4   8   19.84    7.90
  -2   3   8   28.27    5.34
  -2   3   8   38.10    7.77
  -2   2   8   63.40    9.28
  -2   2   8   25.34    5.49
  -2   1   8   96.06    6.31
   2  -1  -8   96.39    5.36
  -2   0   8  130.33    7.67
   2   0  -8  133.96    5.67
   2   1  -8   10.81    6.51
  -2  -1   8    0.30    5.57
   2   2  -8   65.69    8.37
   2   2  -8   68.10    7.89
  -2  -2   8   76.55    5.92
   2   3  -8  297.26   10.24
  -2  -3   8  281.01    7.05
  -2  -4   8   33.45    6.05
   2   4  -8   30.41    6.53
   2   4  -8   22.09    8.69
  -2  -5   8   16.49    4.91
   2   5  -8   22.30    9.27
   2   6  -8   13.43    8.02
   2   6  -8   21.32   12.25
   2   7  -8    7.03    8.95
   2   7  -8   13.00    9.55
   2   8  -8   59.60   13.67
   2   8  -8   54.56   10.36
   2   9  -8  119.76   19.94
   2  10  -8   55.21   17.00
   2  11  -8   12.49   16.27
   2  12  -8    2.59   17.94
   2  13  -8   14.17   18.45
  -2  13   7   10.05   14.61
  -2  12   7   38.07   11.39
  -2  11   7    1.65   11.53
  -2  11   7   12.58    9.21
  -2  11   7   14.62   13.02
  -2  10   7  119.32   11.64
  -2  10   7  128.21   11.24
  -2   9   7   16.64   10.02
  -2   9   7   83.90   10.82
  -2   8   7    7.02    7.00
  -2   8   7   10.55   10.47
  -2   7   7  280.88   13.76
  -2   7   7  255.46    9.85
  -2   6   7   39.53    6.31
  -2   6   7   36.95    9.77
  -2   5   7   19.06    6.10
  -2   5   7   19.27    6.72
  -2   4   7   38.38    4.93
  -2   4   7   40.96    7.19
  -2   3   7  201.37    6.45
  -2   3   7  209.04    7.96
  -2   2   7   55.90    4.74
  -2   2   7   61.07    6.52
  -2   1   7   33.58    7.06
   2  -1  -7   38.17    5.57
   2   0  -7  239.34    7.20
  -2   0   7  219.64    6.45
  -2  -1   7    8.41    4.77
   2   1  -7    4.67    4.25
   2   2  -7   75.82    6.06
   2   2  -7   84.38    6.46
   2   3  -7   21.18    5.88
   2   3  -7   17.15    7.54
  -2  -4   7   11.03    4.73
   2   4  -7   16.72    9.24
   2   4  -7   13.76    7.24
   2   5  -7   13.99    7.90
   2   5  -7    7.49    6.78
   2   6  -7   37.34   11.28
   2   6  -7   28.99    7.68
   2   7  -7   12.39   11.77
   2   7  -7   19.96   11.19
   2   8  -7   76.07   14.19
   2   8  -7   93.72   11.39
   2   9  -7   11.69   12.92
   2  10  -7   98.37   16.00
   2  11  -7   33.77   18.30
   2  12  -7    7.94   16.79
   2  13  -7   46.52   24.30
  -2  13   6    6.63   10.95
  -2  12   6    8.06   10.93
  -2  12   6   11.01   12.24
  -2  11   6    2.69   11.87
  -2  11   6    6.31   10.78
  -2  10   6    7.97   10.03
  -2  10   6    6.14   10.61
  -2   9   6    8.37    8.76
  -2   9   6   13.54    9.15
  -2   9   6   13.22   10.73
  -2   8   6    5.20    7.90
  -2   8   6   16.60    9.07
  -2   8   6   11.64    8.81
  -2   7   6   25.77    6.75
  -2   7   6   51.82    9.67
  -2   6   6   20.14    6.87
  -2   6   6   12.21    6.11
  -2   5   6   45.78    7.35
  -2   5   6   43.90    5.60
  -2   4   6   48.35    7.53
  -2   4   6   51.17    4.31
  -2   3   6  128.41    5.11
  -2   3   6  119.45    6.57
  -2   2   6   35.77    6.77
  -2   2   6   28.52    4.19
   2  -1  -6  211.83    6.11
  -2   1   6  213.13    7.28
   2   0  -6  614.22    9.34
  -2   0   6  595.06    9.60
  -2  -1   6  283.60    7.69
   2   1  -6  306.17    9.18
  -2  -2   6  372.45    6.96
   2   2  -6  389.28   10.27
   2   3  -6  228.07    7.16
  -2  -3   6  257.74    6.24
   2   3  -6  247.98    9.51
   2   4  -6   30.91    7.92
   2   4  -6   22.93    6.73
   2   5  -6    8.15    8.99
   2   5  -6    4.71    6.49
   2   6  -6   19.57    9.16
   2   6  -6   23.76   10.81
   2   7  -6   11.19    9.16
   2   7  -6   13.83   10.04
   2   8  -6   25.45    8.92
   2   8  -6   34.84   15.94
   2   9  -6    9.21   13.28
   2  10  -6   29.61   15.80
   2  11  -6   37.42   19.65
   2  12  -6    7.92   11.32
   2  13  -6   22.46   20.98
   2  14  -6   27.54   23.61
  -2  14   5    2.67   14.07
  -2  13   5   63.85   19.32
  -2  12   5   49.46   11.49
  -2  12   5   83.09   14.66
  -2  11   5    6.04   10.83
  -2  11   5   81.43   14.42
  -2  11   5   47.52   12.06
  -2  10   5    6.53    8.65
  -2  10   5   18.56   11.02
  -2  10   5   11.65    9.49
  -2   9   5   12.28    8.18
  -2   9   5   14.93   10.30
  -2   8   5  221.04   10.92
  -2   8   5  225.34   10.49
  -2   8   5  256.37   10.48
  -2   7   5   22.10    6.08
  -2   7   5    3.11    6.09
  -2   7   5   19.85    7.89
  -2   6   5  127.81    9.59
  -2   6   5   82.36    6.61
  -2   5   5  326.42    9.82
  -2   5   5  290.11    7.15
  -2   4   5  546.29   11.81
  -2   4   5  524.83    7.81
  -2   3   5   88.34    4.57
  -2   3   5   64.98    6.51
  -2   2   5  117.45    6.37
  -2   2   5  110.67    4.53
  -2   1   5  254.32    7.42
   2  -1  -5  236.02    6.04
   2   0  -5  113.52    6.13
  -2   0   5  102.98    4.73
  -2  -1   5   44.71    4.59
   2   1  -5   44.91    6.46
  -2  -2   5   70.06    5.48
   2   2  -5   62.14    5.16
   2   2  -5   64.33    6.37
   2   3  -5    9.00    5.97
   2   3  -5    2.31    3.68
   2   4  -5   80.56   11.26
   2   4  -5   75.00    7.19
   2   5  -5   14.03    8.31
   2   5  -5    5.78    6.48
   2   6  -5   17.42   10.91
   2   6  -5   32.39    8.84
   2   7  -5  185.21    9.97
   2   7  -5  141.34   11.33
   2   8  -5  247.55   16.96
   2   8  -5  209.07   11.75
   2   9  -5   13.83   14.17
   2  10  -5   18.36   12.81
   2  11  -5   22.40   15.50
   2  12  -5   88.15   17.52
   2  13  -5   22.75   21.25
   2  14  -5    9.08   19.40
  -2  14   4   18.43   15.48
  -2  13   4   15.04   17.11
  -2  12   4   10.62   12.14
  -2  11   4    6.36   10.56
  -2  11   4    8.30   10.06
  -2  10   4   10.15    8.58
  -2  10   4   10.57   10.15
  -2  10   4   25.10   12.70
  -2   9   4    7.36    8.25
  -2   9   4   12.27   11.17
  -2   9   4   10.48    8.56
  -2   8   4   13.82    8.12
  -2   8   4   11.49    8.65
  -2   7   4  204.89   11.10
  -2   7   4  224.95   11.40
  -2   6   4  218.48    8.20
  -2   6   4  264.95    9.60
  -2   5   4   54.49    6.04
  -2   5   4   55.08    6.40
  -2   4   4  111.54    4.49
  -2   4   4   71.72    6.86
  -2   3   4   99.28    7.96
  -2   2   4   69.09    7.90
   2  -1  -4   25.73    5.71
  -2   1   4   17.50    5.19
  -2   0   4 1926.15   13.76
   2   0  -4 1913.04   13.98
   2   1  -4  376.96    9.14
  -2  -1   4  358.03    7.83
   2   2  -4   21.27    7.57
   2   2  -4   13.15    3.01
   2   3  -4  141.14    5.76
   2   3  -4  142.77    7.56
   2   4  -4   13.30    7.91
   2   4  -4   10.00    5.79
   2   5  -4   23.30    6.84
   2   5  -4   28.99    6.24
   2   6  -4   17.57    9.89
   2   6  -4   10.89    6.36
   2   7  -4   12.31    8.39
   2   7  -4   15.47    8.35
   2   8  -4    7.69   11.68
   2   8  -4   17.98    8.34
   2   9  -4    9.76   11.98
   2  10  -4    6.36   12.85
   2  11  -4    5.16   14.15
   2  12  -4   16.82   17.18
   2  13  -4   10.75   20.05
   2  14  -4   28.51   17.34
  -2  15   3   13.24   18.65
  -2  14   3   40.49   18.33
  -2  13   3   29.06   13.01
  -2  12   3   63.36   13.04
  -2  11   3   41.78   15.41
  -2  11   3   28.93   12.03
  -2  10   3   17.12   11.03
  -2  10   3   52.66    7.71
  -2  10   3   85.18   10.74
  -2   9   3   97.40   12.06
  -2   9   3   79.86   11.76
  -2   8   3  178.29   10.47
  -2   8   3  196.29   11.50
  -2   7   3  264.90    9.26
  -2   7   3  295.90   10.37
  -2   6   3  359.77    9.83
  -2   6   3  382.58   10.46
  -2   5   3   28.36    4.50
  -2   5   3   33.66    6.84
  -2   4   3  223.24    5.23
  -2   4   3  229.74    7.56
  -2   3   3   23.49    5.31
  -2   2   3   31.93    5.93
  -2   1   3    7.91    4.10
  -2   0   3  451.91    7.58
   2   0  -3  450.89    7.98
  -2  -1   3  463.61    8.42
   2   1  -3  467.69    9.37
   2   2  -3    5.83    5.20
   2   2  -3   49.47    4.99
   2   3  -3  245.45    6.00
   2   3  -3  241.42    8.96
   2   4  -3   10.41    6.90
   2   4  -3    2.44    4.08
   2   5  -3   41.52    8.37
   2   5  -3   31.47    6.72
   2   6  -3   46.02   11.99
   2   6  -3   54.59    8.16
   2   7  -3   17.65    9.39
   2   7  -3   28.03   10.94
   2   8  -3   33.13   13.02
   2   8  -3   31.19   10.22
   2   9  -3   41.61   14.71
   2  10  -3   21.53   13.97
   2  11  -3   23.93   14.27
   2  12  -3   16.79   18.76
   2  13  -3   18.27   19.12
   2  14  -3   28.27   19.45
  -2  16   2    6.11   15.17
  -2  15   2    6.85   19.80
  -2  14   2    6.18   18.54
  -2  13   2   10.71   13.76
  -2  12   2   27.12   15.34
  -2  11   2   24.87    9.72
  -2  11   2   73.83   15.61
  -2  10   2   40.03   11.46
  -2  10   2   43.41   13.63
  -2   9   2   -0.66    8.90
  -2   9   2    5.01    8.31
  -2   8   2    6.90    8.25
  -2   8   2    2.12    7.19
  -2   7   2   52.89   10.28
  -2   7   2    3.28    5.75
  -2   7   2   32.62    7.86
  -2   7   2   30.11    8.38
  -2   6   2   10.68    6.06
  -2   6   2    9.07    7.53
  -2   6   2    7.35    6.30
  -2   6   2   14.49    6.63
  -2   5   2   66.34    8.10
  -2   5   2   77.28    6.44
  -2   5   2   57.34    6.32
  -2   4   2  160.61    8.73
  -2   4   2  148.55    6.44
  -2   3   2  534.91    9.11
  -2   2   2  141.79    5.20
  -2   1   2    6.74    4.25
  -2   0   2   90.63    4.28
   2   0  -2  100.02    4.40
   2   1  -2  502.05    9.08
   2   1  -2  520.78    9.25
   2   2  -2   28.94    5.87
   2   2  -2   19.62    2.88
   2   2  -2   25.70    7.11
   2   3  -2   38.51    8.07
   2   3  -2   32.47    5.01
   2   3  -2   38.73    7.38
   2   4  -2   15.12    6.35
   2   4  -2   20.78    5.08
   2   4  -2   17.80    7.98
   2   5  -2    3.34    4.59
   2   5  -2   17.01    7.99
   2   5  -2    3.79    5.98
   2   6  -2   15.12    8.16
   2   6  -2   10.57    8.29
   2   6  -2   20.23    8.56
   2   7  -2    7.26    7.20
   2   7  -2   10.44   10.41
   2   8  -2   10.93   10.12
   2   8  -2   20.44    9.67
   2   9  -2   93.30   14.37
   2  10  -2   -1.07   13.84
   2  11  -2   98.87   19.02
   2  12  -2   23.66   15.88
   2  13  -2   21.33   20.53
   2  14  -2   18.16   22.84
  -2  16   1   12.17   18.79
  -2  15   1   31.13   19.27
  -2  14   1   77.67   19.51
  -2  13   1   90.02   14.66
  -2  12   1  172.79   15.23
  -2  11   1   81.48   14.78
  -2  10   1   10.35   13.14
  -2  10   1    7.72    8.74
  -2   9   1   18.40    8.54
  -2   9   1   33.14   11.50
  -2   9   1   20.29   10.64
  -2   8   1   21.18    7.18
  -2   8   1   17.48    9.09
  -2   7   1    6.27    8.38
  -2   7   1    4.27    6.81
  -2   6   1   20.02    7.73
  -2   6   1   12.72    6.87
  -2   6   1   51.25    7.55
  -2   6   1   45.71    6.12
  -2   5   1  668.73   12.55
  -2   5   1  639.09   12.49
  -2   5   1  609.25   10.89
  -2   4   1  316.01    9.59
  -2   4   1  267.52    7.73
  -2   3   1  299.12    8.80
  -2   3   1  239.59    6.25
  -2   2   1   18.79    4.81
  -2   2   1   20.87    4.38
  -2   1   1    7.07    3.61
  -2   0   1   67.43    3.51
   2   0  -1   76.37    3.58
   2   0  -1   73.69    4.68
   2   1  -1  280.16    6.68
   2   1  -1  283.67    6.72
   2   2  -1  349.08    9.46
   2   2  -1  364.53    8.97
   2   3  -1  120.67    7.83
   2   3  -1  115.99    7.06
   2   3  -1  113.29    4.74
   2   4  -1  226.17    6.68
   2   4  -1  209.38   10.66
   2   5  -1  206.26    7.59
   2   5  -1  205.33   11.67
   2   5  -1  179.07    8.72
   2   6  -1   18.29    9.89
   2   6  -1    9.26    8.44
   2   6  -1   18.90    8.76
   2   7  -1   75.60   10.35
   2   7  -1   65.43   12.56
   2   7  -1   84.33   10.40
   2   8  -1   73.97   12.12
   2   8  -1   72.91   10.91
   2   8  -1   62.30   14.28
   2   9  -1   14.37   13.67
   2  10  -1   25.70   12.66
   2  11  -1   12.76   11.73
   2  12  -1   18.29   16.85
   2  13  -1   36.50   19.10
   2  14  -1   20.43   21.99
  -2  16   0   11.48   16.18
  -2  15   0   26.42   18.87
  -2  14   0   28.62   17.90
  -2  13   0    7.48   13.42
  -2  12   0   10.62   12.06
  -2  11   0    1.17   14.84
  -2  11   0   19.36   13.77
  -2  10   0   13.50    8.94
  -2  10   0   10.84   11.35
  -2   9   0    8.45   10.95
  -2   9   0   11.70    8.21
  -2   8   0   35.10   10.16
  -2   8   0   18.20    7.30
  -2   8   0   27.18    9.16
  -2   7   0    4.05    6.60
  -2   7   0    5.59    5.78
  -2   6   0  815.47   15.55
  -2   6   0  721.29   11.12
  -2   5   0    7.39    5.87
  -2   5   0    5.78    4.10
  -2   5   0   18.63    7.59
  -2   4   0   16.94    6.14
  -2   4   0    7.19    4.42
  -2   3   0    7.11    4.73
  -2   3   0    1.21    4.72
  -2   2   0  121.19    4.67
  -2   2   0  118.77    5.11
   2   0   0  720.04    7.44
   2   0   0  718.69    8.02
   2   1   0    9.72    5.37
   2   1   0    4.93    4.82
   2   2   0   65.81    8.44
   2   2   0   59.85    7.15
   2   3   0    7.93    4.87
   2   3   0   10.07    5.53
   2   3   0    5.47    3.59
   2   4   0    7.24    4.82
   2   4   0   18.62    8.12
   2   4   0   18.53    8.11
   2   5   0   13.28    7.90
   2   5   0   12.24    8.19
   2   5   0    2.24    4.96
   2   6   0  303.64    8.64
   2   6   0  320.39   13.03
   2   6   0  301.56   14.30
   2   7   0    8.29    6.75
   2   7   0   -5.39    7.16
   2   7   0    7.47   11.26
   2   8   0  111.66   17.55
   2   8   0  111.95   14.26
   2   9   0    9.35    9.35
   2   9   0    7.56   12.86
   2  10   0    9.78   13.87
   2  11   0    7.17   14.21
   2  12   0   48.72   18.18
   2  13   0   21.75   20.59
   2  14   0    3.80   17.36
  -2  16  -1   18.01   18.87
  -2  15  -1   12.01   15.57
  -2  14  -1   57.66   16.56
  -2  13  -1  124.10   20.14
  -2  12  -1  151.49   14.48
  -2  12  -1  188.86   17.47
  -2  11  -1   87.98   13.24
  -2  11  -1   82.14   15.09
  -2  10  -1    8.16    9.68
  -2  10  -1    6.81   11.91
  -2   9  -1   33.50   13.39
  -2   9  -1   28.47    9.57
  -2   9  -1   29.66   11.18
  -2   8  -1   33.63    7.48
  -2   8  -1   34.24   11.59
  -2   8  -1   45.67   11.92
  -2   7  -1    2.25    4.23
  -2   7  -1    4.49    6.31
  -2   6  -1   40.92    6.35
  -2   6  -1   43.38    8.29
  -2   6  -1   44.20    7.58
  -2   5  -1  630.77   11.99
  -2   5  -1  680.50   12.44
  -2   5  -1  631.34    9.21
  -2   4  -1  278.55    6.92
  -2   4  -1  270.14    8.57
  -2   4  -1  309.11    8.47
  -2   3  -1  282.76    6.18
  -2   3  -1  300.57    7.83
  -2   2  -1   15.92    3.08
  -2   2  -1   16.41    4.92
  -2   1  -1    8.68    2.95
   2   0   1   73.84    4.09
   2   0   1   79.24    4.70
   2   1   1  290.52    8.13
   2   1   1  292.18    6.57
   2   2   1  318.40    7.23
   2   2   1  351.75    8.76
   2   3   1  137.21    9.58
   2   3   1  110.35    6.87
   2   4   1  179.94    8.17
   2   4   1  215.02    9.03
   2   4   1  180.56    7.96
   2   5   1  200.78   12.00
   2   5   1  176.49   10.07
   2   6   1   19.45    9.46
   2   6   1   19.25   10.41
   2   6   1    9.27    7.08
   2   7   1   56.05    8.70
   2   7   1   69.59   11.01
   2   7   1   68.79   12.42
   2   8   1   66.12   14.42
   2   8   1   14.77    9.91
   2   9   1   15.30   15.24
   2   9   1   16.89   12.70
   2  10   1   48.86   16.15
   2  10   1   29.85   14.46
   2  11   1   14.12   13.25
   2  12   1   19.62   16.74
   2  13   1   16.05   16.51
   2  14   1   34.30   22.30
  -2  16  -2    7.84   19.91
  -2  15  -2   33.03   22.67
  -2  14  -2   38.30   19.76
  -2  13  -2    2.81   14.36
  -2  13  -2   10.48   12.60
  -2  12  -2   20.30   13.46
  -2  12  -2   10.92   11.14
  -2  11  -2   78.64   13.24
  -2  11  -2   61.28   15.12
  -2  10  -2   74.22   16.06
  -2  10  -2   54.29    9.72
  -2   9  -2   11.98    7.41
  -2   9  -2    9.53    9.17
  -2   8  -2    6.86    9.07
  -2   8  -2    7.03    6.51
  -2   8  -2   13.04   10.58
  -2   7  -2   31.59    6.35
  -2   7  -2   42.45    9.79
  -2   6  -2   10.84    6.78
  -2   6  -2    8.78    3.93
  -2   5  -2   78.71    9.03
  -2   5  -2   46.41    8.51
  -2   5  -2   79.02    5.90
  -2   4  -2  156.83    5.11
  -2   4  -2  138.79    6.94
  -2   3  -2  506.70    6.32
  -2   3  -2  492.01    9.35
  -2   2  -2  135.16    4.05
  -2   2  -2  134.93    5.40
   2  -1   2    8.05    2.79
  -2   1  -2    4.03    2.24
   2   0   2   90.75    3.80
   2   0   2   94.98    4.58
   2   1   2  530.91    8.48
   2   1   2  597.33    8.40
   2   2   2   13.22    5.78
   2   2   2   19.07    6.27
   2   3   2   17.45    5.02
   2   3   2   25.77    5.94
   2   3   2   35.63    8.64
   2   4   2   17.55    5.53
   2   4   2   27.98    8.21
   2   4   2   17.06    6.97
   2   5   2    3.14    7.69
   2   5   2    5.87    7.24
   2   5   2    3.74    6.52
   2   6   2    9.52    8.21
   2   6   2   14.06    7.90
   2   6   2   12.41    9.02
   2   7   2   10.27    9.00
   2   7   2   26.10   13.36
   2   7   2    8.68    8.03
   2   8   2   16.32   12.12
   2   8   2   15.81   11.22
   2   8   2    1.54    8.47
   2   9   2  101.56   13.46
   2   9   2   78.85   12.52
   2  10   2    4.67    9.00
   2  10   2    5.61   14.26
   2  11   2  142.15   20.01
   2  11   2   15.87   14.14
   2  12   2   24.61   17.49
   2  13   2   20.77   17.86
   2  14   2   11.25   20.38
  -2  16  -3    3.26   16.01
  -2  15  -3   29.41   16.95
  -2  14  -3   34.28   16.39
  -2  14  -3   49.34   17.27
  -2  13  -3   45.62   13.42
  -2  13  -3   55.96   19.30
  -2  12  -3   65.94   15.07
  -2  12  -3  102.39   17.53
  -2  11  -3   34.57   10.75
  -2  11  -3   48.99   13.00
  -2  10  -3  101.57   12.05
  -2  10  -3   69.22   12.14
  -2   9  -3   86.05   11.77
  -2   9  -3   91.32   13.44
  -2   8  -3  183.98   12.34
  -2   8  -3  170.90   11.23
  -2   8  -3  174.67    8.17
  -2   7  -3  263.76    7.08
  -2   7  -3  261.22   12.08
  -2   7  -3  169.11    9.51
  -2   6  -3  355.21    7.07
  -2   6  -3  414.73   12.59
  -2   6  -3  382.94   11.58
  -2   5  -3   31.38    3.98
  -2   5  -3   44.71    7.82
  -2   5  -3   34.31    6.59
  -2   4  -3  271.70    8.56
  -2   4  -3  242.97    5.08
  -2   4  -3  249.37    8.68
  -2   3  -3   33.00    6.41
   2  -2   3   38.02    5.27
  -2   2  -3   25.12    3.30
  -2   2  -3   32.24    5.72
   2  -1   3   10.34    3.61
  -2   1  -3    7.16    3.56
   2   0   3  418.54    6.29
   2   0   3  422.82    8.30
   2   1   3  777.61   12.07
   2   1   3  468.72    7.73
   2   2   3    7.76    5.24
   2   2   3    6.87    3.79
   2   2   3    7.85    5.27
   2   3   3  220.16    9.14
   2   3   3  218.20    7.02
   2   3   3  155.57    6.95
   2   4   3   11.94    6.74
   2   4   3   12.03    7.21
   2   4   3    8.71    7.04
   2   5   3   28.36    7.09
   2   5   3   32.68    7.76
   2   6   3   37.78   10.29
   2   6   3   39.10    9.61
   2   6   3   41.48    9.75
   2   7   3   15.77   10.59
   2   7   3   22.90    9.63
   2   7   3   22.03   10.85
   2   8   3   23.73   11.77
   2   8   3   24.59   11.33
   2   8   3   24.47   11.61
   2   9   3   24.81   10.77
   2   9   3   32.92   15.68
   2   9   3   38.84   14.28
   2  10   3   17.09   12.90
   2  10   3    8.32   12.09
   2  10   3   14.83   14.64
   2  11   3    4.51   14.45
   2  11   3   23.86   16.57
   2  12   3   -0.51   11.88
   2  12   3   13.89   16.85
   2  13   3   25.17   19.24
   2  14   3    6.96   17.15
  -2  15  -4   21.18   19.48
  -2  15  -4   10.47   14.78
  -2  14  -4   16.67   16.05
  -2  14  -4    8.52   14.53
  -2  13  -4   15.96   16.25
  -2  13  -4   15.83   15.65
  -2  12  -4   19.62   14.49
  -2  12  -4   16.72   12.82
  -2  11  -4    1.32   14.21
  -2  11  -4   23.14   14.00
  -2  10  -4   17.77   12.69
  -2  10  -4    4.10   11.85
  -2   9  -4    3.00    8.50
  -2   9  -4   19.62   11.23
  -2   8  -4    3.86    4.96
  -2   8  -4   11.49    8.35
  -2   8  -4   13.21   11.82
  -2   7  -4  202.68   10.96
  -2   7  -4  226.14   10.43
  -2   6  -4  248.00    9.48
  -2   6  -4  261.26   11.10
  -2   5  -4   61.16    7.90
  -2   5  -4   66.56    8.55
  -2   4  -4   28.77    7.46
  -2   4  -4   67.50    7.57
  -2   3  -4   94.71    6.48
  -2   2  -4   48.42    5.58
   2  -2   4  266.74    7.08
  -2   1  -4   19.95    3.39
   2  -1   4   18.35    4.84
   2   0   4 1764.43   10.68
   2   0   4 1878.31   15.37
   2   1   4  335.69    8.76
   2   1   4  370.20    6.68
   2   2   4   22.58    6.66
   2   2   4   14.57    6.82
   2   2   4   23.79    4.23
   2   3   4  129.39    6.69
   2   3   4  138.56    8.21
   2   3   4  130.25    7.49
   2   4   4    6.39    6.44
   2   4   4   11.96    7.50
   2   4   4    5.64    5.87
   2   5   4   21.63   10.10
   2   5   4   17.93    5.19
   2   6   4   11.63    9.22
   2   6   4   14.76    8.26
   2   7   4   17.01    9.53
   2   7   4   22.30    9.54
   2   8   4   21.41   11.30
   2   8   4   17.09   10.05
   2   9   4   13.69   13.62
   2   9   4   11.32   11.95
   2  10   4   13.39   11.36
   2  10   4   10.01   14.60
   2  10   4    9.48   12.07
   2  11   4   24.05   16.30
   2  11   4   12.89   16.04
   2  12   4   25.55   17.91
   2  12   4   17.46   20.35
   2  13   4   14.24   19.45
   2  14   4   17.18   15.29
  -2  15  -5   18.59   17.06
  -2  15  -5   43.61   19.72
  -2  14  -5   10.18   13.82
  -2  14  -5   12.13   16.95
  -2  13  -5   32.24   16.35
  -2  13  -5   48.04   16.18
  -2  12  -5   79.06   16.14
  -2  12  -5   61.12   14.52
  -2  11  -5   78.80   13.33
  -2  11  -5   82.48   11.18
  -2  10  -5   12.51   10.13
  -2  10  -5   21.75   12.14
  -2   9  -5   12.11    8.88
  -2   9  -5    5.62   10.23
  -2   8  -5  272.19   11.45
  -2   8  -5  316.78   14.31
  -2   7  -5   38.26   10.64
  -2   7  -5   20.06    4.43
  -2   7  -5   37.37   11.15
  -2   6  -5  165.35   10.62
  -2   6  -5  127.74    3.98
  -2   6  -5  145.75   10.06
  -2   5  -5  331.40   10.73
  -2   5  -5  322.97   10.16
  -2   4  -5  555.92   11.12
  -2   4  -5  502.80   11.35
  -2   3  -5  128.99    8.82
  -2   3  -5   88.24    7.14
  -2   2  -5  110.86    6.24
   2  -2   5  113.66    6.38
  -2   1  -5  239.98    7.09
   2  -1   5  239.49    7.66
   2   0   5   95.03    6.73
   2   0   5  103.06    5.66
   2   1   5   38.93    6.35
   2   1   5   45.20    3.93
   2   1   5   39.97    6.23
   2   2   5   55.13    6.56
   2   2   5   50.36    5.16
   2   3   5   12.36    6.59
   2   3   5    9.42    7.78
   2   4   5   79.82    7.87
   2   4   5   69.19    7.21
   2   5   5    5.57    8.92
   2   5   5    2.54    7.12
   2   6   5   16.18    9.51
   2   6   5   20.07   10.28
   2   6   5   14.71    8.86
   2   7   5  146.70   11.14
   2   7   5  159.28   14.88
   2   7   5  171.36   13.30
   2   8   5  214.76   13.33
   2   8   5  222.08   14.41
   2   8   5  226.39   12.54
   2   9   5   14.75   13.61
   2   9   5    5.48    9.95
   2   9   5   12.70   13.01
   2  10   5    8.55   13.81
   2  10   5    6.22   12.50
   2  11   5   28.79   15.90
   2  11   5   23.36   13.21
   2  12   5  107.91   19.34
   2  12   5   11.71   14.83
   2  13   5   16.17   16.19
   2  13   5   12.91   15.40
  -2  15  -6    2.13   15.32
  -2  15  -6   -7.22   21.54
  -2  14  -6   21.33   19.80
  -2  14  -6    2.67   14.75
  -2  13  -6   12.18   14.23
  -2  13  -6   10.72   15.10
  -2  12  -6    4.02   12.65
  -2  12  -6   12.55   14.21
  -2  11  -6    6.69   10.61
  -2  11  -6    5.76   11.49
  -2  10  -6    2.25    9.38
  -2  10  -6   13.70   13.57
  -2   9  -6    3.90   12.20
  -2   9  -6   14.68   11.52
  -2   8  -6    6.52    7.86
  -2   8  -6   -0.62    8.13
  -2   7  -6   49.38    8.40
  -2   7  -6   46.35    9.05
  -2   6  -6   17.45    9.25
  -2   6  -6   19.90    8.44
  -2   5  -6   52.34    8.32
  -2   5  -6   20.65    5.42
  -2   4  -6    9.38    4.97
  -2   4  -6   41.81    6.42
  -2   3  -6  115.41    6.96
  -2   3  -6   76.62    5.28
  -2   2  -6   28.79    6.31
   2  -2   6   26.10    5.37
   2  -1   6  198.94    9.01
  -2   1  -6  196.32    7.62
   2   0   6  536.86   11.33
   2   0   6  378.85    8.47
   2   1   6  272.07    9.57
   2   1   6  251.44    4.87
   2   2   6  357.37    9.72
   2   2   6  350.81   10.30
   2   2   6  380.38    7.11
   2   3   6  247.25    6.71
   2   3   6  263.99   11.09
   2   4   6   21.82    5.88
   2   4   6   26.24    7.30
   2   5   6    8.00    7.17
   2   5   6    7.19    6.61
   2   5   6    6.24    7.68
   2   6   6    7.87    8.80
   2   6   6   16.87    9.88
   2   6   6    7.13    5.75
   2   7   6   18.24   12.00
   2   7   6   22.63    9.92
   2   8   6   21.12   13.13
   2   8   6   27.28   13.56
   2   8   6   26.22   10.49
   2   9   6    1.03   11.71
   2   9   6   20.22   13.26
   2   9   6   19.82   13.53
   2  10   6   16.00   12.59
   2  10   6   30.92   15.32
   2  11   6   21.89   16.15
   2  11   6   37.71   15.48
   2  11   6    6.19   11.66
   2  12   6   12.46   17.06
   2  12   6   22.65   16.37
   2  13   6    2.11   16.36
  -2  15  -7    6.53   20.87
  -2  15  -7    4.00   17.25
  -2  14  -7   54.20   22.08
  -2  14  -7   63.79   22.76
  -2  13  -7    7.91   13.19
  -2  13  -7    4.24   20.10
  -2  12  -7   44.09   15.15
  -2  12  -7   70.50   15.73
  -2  11  -7   19.67   12.98
  -2  11  -7    7.24   12.80
  -2  10  -7  174.12   15.74
  -2  10  -7  142.12   12.67
  -2   9  -7  126.96   15.09
  -2   9  -7  131.43   15.52
  -2   8  -7    3.24    7.87
  -2   8  -7    7.67    8.43
  -2   7  -7  277.81   12.67
  -2   7  -7  165.75    9.27
  -2   6  -7   65.44   10.66
  -2   6  -7   43.95    8.90
  -2   5  -7   36.34    9.95
  -2   5  -7   19.33    6.45
  -2   4  -7   45.63    7.87
  -2   4  -7   45.26    7.01
  -2   3  -7  150.58    6.92
  -2   3  -7  204.76    7.98
  -2   2  -7   66.26    4.62
   2  -2   7   60.76    7.62
   2  -1   7   64.50    8.13
  -2   1  -7   38.02    6.32
   2   0   7  209.74    7.98
   2   0   7   92.78    5.71
   2   1   7    8.20    5.89
   2   1   7   14.58    8.05
   2   2   7  101.16    7.63
   2   2   7   82.74    4.23
   2   3   7    1.79    5.52
   2   3   7    6.74    5.82
   2   3   7   12.28    4.53
   2   4   7    3.04    7.22
   2   4   7    8.03    7.95
   2   4   7   13.44    5.85
   2   5   7   10.58    8.61
   2   5   7    6.84    6.91
   2   5   7    7.45    6.68
   2   6   7   47.68    8.49
   2   6   7   61.13   10.36
   2   7   7   11.17   10.49
   2   7   7    9.30    8.71
   2   7   7   16.30   11.27
   2   8   7   65.45   13.57
   2   8   7   72.60   12.03
   2   9   7   13.60   12.83
   2   9   7    7.41   12.16
   2  10   7   92.15   14.72
   2  10   7   85.18   18.53
   2  11   7   30.02   14.88
   2  11   7   18.96   16.55
   2  12   7   -2.02   19.77
   2  12   7    9.53   15.54
   2  13   7   33.28   18.78
   2  14   7   16.27   19.53
  -2  15  -8   29.68   21.99
  -2  15  -8    3.42   15.44
  -2  14  -8   15.14   20.28
  -2  14  -8   14.94   15.41
  -2  13  -8    4.67   18.37
  -2  13  -8    4.16   13.12
  -2  12  -8   20.13   13.90
  -2  12  -8   18.21   12.14
  -2  11  -8   12.27   14.52
  -2  11  -8    0.64   15.82
  -2  10  -8  152.24   15.88
  -2  10  -8  152.20   13.60
  -2   9  -8  126.39   12.59
  -2   9  -8  126.90   12.71
  -2   8  -8  107.29   13.49
  -2   8  -8   86.38   12.37
  -2   7  -8    6.87    7.96
  -2   7  -8   11.73    7.63
  -2   6  -8   23.60    7.51
  -2   6  -8   31.43    9.66
  -2   5  -8  290.38    9.52
  -2   5  -8  277.75   12.39
  -2   4  -8   20.44    7.17
  -2   4  -8   32.82    8.53
  -2   3  -8   48.81    7.83
  -2   3  -8   33.83    6.26
  -2   2  -8   15.77    6.16
   2  -2   8   20.39    8.25
  -2   1  -8   89.84    6.05
   2  -1   8   82.83    7.03
   2   0   8   82.80    6.41
   2   0   8  130.54    8.37
   2   1   8   10.08    5.12
   2   1   8   16.32    8.18
   2   2   8   67.13    4.45
   2   2   8    6.51    5.45
   2   2   8   69.42    8.29
   2   3   8  260.84    6.56
   2   3   8  266.58   11.53
   2   3   8  261.28   10.76
   2   4   8   17.83    7.54
   2   4   8   21.67    7.80
   2   4   8   13.84    6.05
   2   5   8   14.05    8.55
   2   5   8   16.93    8.27
   2   6   8    9.63   10.40
   2   6   8    8.54    7.57
   2   6   8    7.33    8.36
   2   7   8    6.63    9.03
   2   7   8    1.87    8.59
   2   8   8   40.71   12.43
   2   8   8   54.43   12.60
   2   8   8   53.57   12.95
   2   9   8  122.44   13.62
   2   9   8  126.51   19.66
   2   9   8  114.97   14.52
   2  10   8   44.47   11.73
   2  10   8   39.54   16.21
   2  11   8    1.01   18.72
   2  11   8   11.26   13.69
   2  12   8   10.76   15.04
   2  12   8   11.80   15.71
   2  13   8    8.72   18.29
   2  14   8   10.63   18.82
  -2  15  -9   31.00   17.03
  -2  15  -9   46.44   18.36
  -2  14  -9    9.68   17.60
  -2  14  -9    7.43   22.69
  -2  13  -9   67.15   19.95
  -2  13  -9   57.01   13.96
  -2  12  -9    9.32    8.44
  -2  12  -9    3.97   12.95
  -2  11  -9   94.08   16.60
  -2  11  -9   68.42   14.81
  -2  10  -9   28.22   13.95
  -2  10  -9   25.05   13.19
  -2   9  -9   36.46   11.48
  -2   9  -9    6.63    7.48
  -2   8  -9   32.86   10.80
  -2   8  -9   55.95   12.44
  -2   7  -9  122.99   12.52
  -2   7  -9  105.61   13.66
  -2   6  -9   70.76    9.58
  -2   6  -9   94.98   10.50
  -2   5  -9   78.40    9.68
  -2   5  -9   81.06    9.02
  -2   4  -9   11.37    6.92
  -2   4  -9    7.26    6.62
  -2   3  -9   29.68    7.71
  -2   3  -9   21.15    6.18
   2  -2   9   99.04    8.91
  -2   2  -9  113.30    8.55
   2  -1   9  138.88    9.21
   2  -1   9  123.56    5.38
   2   0   9  230.30    8.46
   2   0   9  226.93    8.94
   2   1   9   19.32    6.49
   2   1   9  205.56    8.35
   2   2   9   15.50    7.53
   2   2   9   15.73    7.39
   2   2   9   16.53    3.82
   2   3   9   11.57    5.11
   2   3   9   16.56    8.77
   2   4   9   17.59    9.69
   2   4   9    9.06    5.38
   2   4   9    8.18    5.82
   2   5   9   96.32   13.60
   2   5   9   82.28    8.06
   2   5   9   77.03   10.25
   2   6   9   16.35   11.04
   2   6   9    5.16    7.64
   2   6   9    6.36    6.99
   2   7   9    9.11    9.58
   2   7   9    9.09    9.03
   2   7   9   10.82    9.02
   2   8   9   55.02   12.98
   2   8   9   62.42   12.10
   2   9   9   10.46   13.67
   2   9   9   11.59   11.32
   2  10   9   17.57   16.49
   2  10   9   17.29   12.97
   2  11   9   34.77   19.19
   2  11   9   27.81   15.58
   2  12   9    2.43   14.85
   2  12   9   29.08   14.20
   2  13   9   29.16   18.76
   2  14   9    8.21   16.22
  -2  15 -10   46.61   18.49
  -2  15 -10   30.24   20.26
  -2  14 -10   15.89   19.96
  -2  14 -10    4.55   15.06
  -2  13 -10   29.89   17.26
  -2  13 -10   12.06   17.77
  -2  12 -10   -4.20   14.26
  -2  12 -10   15.38   12.68
  -2  11 -10    1.56   11.19
  -2  11 -10   12.89   14.30
  -2  10 -10   14.69   10.81
  -2  10 -10    6.93   11.35
  -2   9 -10  349.72   16.87
  -2   9 -10  352.82   13.68
  -2   8 -10   33.28   11.53
  -2   8 -10    2.92    7.38
  -2   7 -10    0.20    8.30
  -2   7 -10   22.02   12.29
  -2   6 -10   14.47    8.78
  -2   6 -10   14.92    8.50
  -2   5 -10  125.12   10.55
  -2   5 -10  122.60   10.33
  -2   4 -10    4.79    7.59
  -2   4 -10    8.83    6.74
  -2   3 -10  144.43    9.15
  -2   3 -10   62.02    7.66
   2  -2  10    5.26    6.46
  -2   2 -10    7.82    5.93
   2  -2  10    8.14    4.74
   2  -1  10   14.84    5.76
   2  -1  10    2.54    5.20
   2   0  10   11.29    6.48
   2   0  10   29.35    7.57
   2   1  10   77.26   10.14
   2   1  10   69.93    9.88
   2   2  10   27.22    2.89
   2   2  10   32.48    9.26
   2   3  10   44.41   11.11
   2   3  10   35.28    4.34
   2   3  10   39.02    9.30
   2   4  10   12.00    8.50
   2   4  10   13.32    6.89
   2   4  10    5.25    4.96
   2   5  10    5.75    9.50
   2   5  10   11.63    6.69
   2   5  10    6.72    7.84
   2   6  10   15.69   10.92
   2   6  10   11.31   11.00
   2   6  10    5.92    7.66
   2   7  10   49.40    8.65
   2   7  10   42.27   12.52
   2   8  10   12.25   11.91
   2   8  10   10.26   10.42
   2   9  10   18.31   15.49
   2   9  10   22.38   14.80
   2  10  10    5.92   13.13
   2  10  10    8.40   13.98
   2  11  10    8.52   14.64
   2  11  10   31.50   17.11
   2  12  10   12.81   13.92
   2  12  10    8.34   13.69
   2  13  10   38.82   20.93
   2  13  10   28.52   18.71
   2  14  10   17.09   16.74
  -2  15 -11    5.94   22.61
  -2  14 -11   73.58   22.42
  -2  14 -11   74.67   18.32
  -2  13 -11    8.01   18.83
  -2  13 -11    4.69   13.18
  -2  12 -11    1.75   11.72
  -2  12 -11    0.63   10.53
  -2  11 -11   54.18   14.74
  -2  11 -11   59.25   15.41
  -2  10 -11  145.02   18.98
  -2  10 -11  124.24   14.89
  -2   9 -11   16.69   14.10
  -2   9 -11   17.65   14.01
  -2   8 -11  135.43   13.92
  -2   8 -11  127.29   11.63
  -2   7 -11   11.14   10.57
  -2   7 -11    2.92    6.37
  -2   6 -11  671.19   16.78
  -2   6 -11  737.05   16.37
  -2   5 -11    2.27    5.53
  -2   5 -11   12.47    8.90
  -2   4 -11   18.78    6.72
  -2   4 -11   19.65    6.91
  -2   3 -11    0.75    6.16
  -2   3 -11    9.98    5.78
   2  -2  11  393.73   12.07
   2  -2  11   29.16    4.84
  -2   2 -11  396.43   12.12
   2  -1  11   96.24    6.85
   2  -1  11  142.78    9.63
   2   0  11  111.00    6.75
   2   0  11  571.03   13.14
   2   1  11  231.14    8.81
   2   1  11  227.29   10.80
   2   2  11    7.89    7.41
   2   2  11    3.00    6.19
   2   3  11   15.23    9.14
   2   3  11   19.41    9.93
   2   4  11   26.93    9.06
   2   4  11   47.29    6.03
   2   4  11   26.66    9.91
   2   5  11   21.92    6.56
   2   5  11   17.27    9.40
   2   6  11  113.24   14.57
   2   6  11   99.95   13.02
   2   7  11    6.72   10.30
   2   7  11   14.40   12.72
   2   8  11   40.60   16.44
   2   8  11   30.94   12.63
   2   9  11   11.16   14.50
   2   9  11    4.12   12.24
   2  10  11   32.88   14.78
   2  10  11   80.76   19.60
   2  11  11   29.64   16.03
   2  11  11    4.47   14.80
   2  12  11    3.75   13.63
   2  12  11   22.91   18.36
   2  13  11   18.96   19.16
   2  13  11   12.33   17.84
   2  14  11   18.57   19.28
  -2  14 -12    7.43   13.74
  -2  14 -12    2.68   20.54
  -2  13 -12    6.88   13.18
  -2  13 -12   15.42   18.66
  -2  12 -12   10.53   16.16
  -2  12 -12    3.98   11.76
  -2  11 -12    6.37   16.04
  -2  11 -12    2.33   13.42
  -2  10 -12   17.37   14.41
  -2  10 -12   23.22   12.71
  -2   9 -12   13.37   10.66
  -2   9 -12    1.77   10.67
  -2   8 -12   23.79   14.17
  -2   8 -12   28.22   11.88
  -2   7 -12  114.25   13.08
  -2   7 -12  104.40   13.17
  -2   6 -12   16.77    7.59
  -2   6 -12    6.09    9.22
  -2   5 -12   31.36    8.30
  -2   5 -12   43.02   13.94
  -2   4 -12  100.11   10.08
  -2   4 -12  107.29    8.05
  -2   3 -12   42.92    6.63
  -2   3 -12   46.44   10.36
   2  -3  12   47.39    9.35
   2  -2  12   75.79    5.85
  -2   2 -12   90.30    8.77
   2  -2  12   93.45    9.98
   2  -1  12  251.45    8.29
   2  -1  12  272.27   11.69
   2   0  12   51.10    6.41
   2   0  12  156.28    9.41
   2   1  12   18.90    8.04
   2   1  12    4.24    5.71
   2   2  12  153.42    9.10
   2   2  12  210.39   10.86
   2   3  12   13.41    8.25
   2   3  12   12.58    3.52
   2   3  12   18.36    8.34
   2   4  12   14.75    8.90
   2   4  12   18.68    9.17
   2   5  12   76.68   13.15
   2   5  12   88.14   12.61
   2   6  12   22.10   11.32
   2   6  12    8.92   11.73
   2   7  12    4.96    9.36
   2   7  12    3.15    9.35
   2   8  12   19.37   10.42
   2   8  12    1.59   10.63
   2   9  12    2.50   10.50
   2   9  12    5.73   14.40
   2  10  12    3.95   15.35
   2  10  12   -1.92   14.07
   2  11  12    4.02   13.17
   2  11  12   18.99   19.41
   2  12  12    8.95   15.54
   2  12  12    7.96   18.93
   2  13  12   -2.98   18.96
   2  13  12   -4.20   18.63
   2  14  12    0.51   19.88
  -2  14 -13   14.32   18.36
  -2  14 -13   11.48   16.07
  -2  13 -13    1.76   12.28
  -2  13 -13   10.10   14.93
  -2  12 -13   10.37   16.05
  -2  12 -13   20.52   17.36
  -2  11 -13   88.48   15.31
  -2  11 -13   89.10   17.62
  -2  10 -13  123.29   14.75
  -2  10 -13  105.05   13.01
  -2   9 -13  247.70   14.46
  -2   9 -13  186.79   16.87
  -2   8 -13    5.09    9.98
  -2   8 -13   13.69   11.34
  -2   7 -13  401.25   13.02
  -2   7 -13  579.33   17.47
  -2   6 -13   91.54   11.49
  -2   6 -13  111.51   11.59
  -2   5 -13  231.81   13.55
  -2   5 -13  260.15    9.88
  -2   4 -13    9.71    6.92
  -2   4 -13    8.53    9.55
  -2   3 -13    6.43    6.89
  -2   3 -13    3.97    5.76
   2  -2  13  137.56    6.24
   2  -2  13  161.38    9.01
  -2   2 -13  154.35   11.10
   2  -1  13   18.21    7.99
   2  -1  13    6.27    8.74
   2   0  13   22.48    6.53
   2   0  13   48.25   10.96
   2   1  13   65.48   10.66
   2   1  13   72.51    9.55
   2   2  13   88.28    8.42
   2   2  13   86.50    8.48
   2   3  13   38.38   11.58
   2   3  13   29.37   10.92
   2   4  13   43.81   11.59
   2   4  13   32.84   12.29
   2   5  13   21.64   11.33
   2   5  13   59.61   13.51
   2   6  13   78.44   13.70
   2   6  13   75.53   13.16
   2   7  13   36.98   12.83
   2   7  13   42.90   15.58
   2   8  13    2.28   10.46
   2   8  13    0.54   15.65
   2   9  13   19.01   14.91
   2   9  13    8.41   12.44
   2  10  13   93.84   18.87
   2  10  13   77.66   16.07
   2  11  13   66.59   19.31
   2  11  13   43.11   17.08
   2  12  13    3.85   14.42
   2  12  13   14.69   15.49
   2  13  13   10.94   16.17
   2  13  13   15.25   15.59
  -2  15 -14   13.82   16.00
  -2  14 -14   14.00   16.16
  -2  14 -14    1.99   17.69
  -2  13 -14   15.21   14.17
  -2  13 -14   18.62   20.47
  -2  12 -14    0.42    9.64
  -2  12 -14   13.44   16.08
  -2  11 -14    7.76   14.48
  -2  11 -14   17.64   15.54
  -2  10 -14   11.28   14.10
  -2  10 -14   27.00   18.34
  -2   9 -14   65.63   17.05
  -2   9 -14   54.99   14.14
  -2   8 -14    2.77   10.89
  -2   8 -14   12.08   10.65
  -2   7 -14    7.08    9.97
  -2   7 -14   17.63   10.76
  -2   6 -14    7.48    9.71
  -2   6 -14   13.92    9.23
  -2   5 -14  119.38   10.17
  -2   5 -14  110.44   12.10
  -2   4 -14   18.70    9.97
  -2   4 -14   10.51    7.77
  -2   3 -14   43.18    7.78
  -2   3 -14   49.07   10.74
   2  -3  14   36.82    8.63
   2  -2  14   38.31    8.83
  -2   2 -14   23.26    9.00
   2  -2  14   20.42    6.10
   2  -1  14   80.44    8.27
   2  -1  14   83.18    8.51
   2   0  14   18.61    8.36
   2   0  14   17.41    8.67
   2   1  14    1.66    6.89
   2   1  14   15.60    7.87
   2   2  14   19.21    9.61
   2   2  14   20.06   10.30
   2   3  14   25.72    9.74
   2   3  14   28.28    9.74
   2   4  14   -2.28    8.02
   2   4  14    9.31   10.95
   2   5  14   51.79   11.49
   2   5  14   50.61   10.34
   2   6  14   54.20   12.47
   2   6  14   55.27   12.78
   2   7  14   40.10   11.03
   2   7  14   81.75   14.80
   2   8  14   11.23   11.53
   2   8  14   11.70   11.77
   2   9  14    7.29   16.74
   2   9  14   12.84   13.02
   2  10  14   18.13   16.45
   2  10  14   14.40   17.71
   2  11  14   11.38   14.22
   2  11  14   23.69   14.82
   2  12  14   35.19   21.50
   2  12  14   21.85   15.46
   2  13  14   -1.34   17.01
   2  13  14   10.48   20.98
  -2  14 -15   23.82   16.88
  -2  14 -15   20.77   20.65
  -2  13 -15    5.92   14.72
  -2  13 -15    4.75   21.51
  -2  12 -15   46.63   19.44
  -2  12 -15   42.57   18.01
  -2  11 -15   70.09   17.53
  -2  11 -15   59.75   18.62
  -2  10 -15   20.24   14.48
  -2  10 -15    5.30   12.46
  -2   9 -15   32.74   13.28
  -2   9 -15   44.20   15.51
  -2   8 -15  138.88   12.57
  -2   8 -15  133.49   14.87
  -2   7 -15   60.61   14.81
  -2   7 -15   67.59   13.10
  -2   6 -15   59.21   14.51
  -2   6 -15   83.58   10.93
  -2   5 -15  237.33   13.14
  -2   5 -15  186.07   11.96
  -2   4 -15   47.70   11.00
  -2   4 -15   51.29    9.73
   2  -3  15   39.92   10.98
  -2   3 -15   43.87   11.60
  -2   3 -15   43.84    7.79
   2  -3  15   19.36    5.58
   2  -2  15   17.86    7.86
  -2   2 -15   17.21    7.65
   2  -2  15   12.78    9.57
   2  -1  15  151.40    8.44
   2  -1  15  167.95   12.13
   2   0  15   19.12   11.03
   2   0  15    3.46    6.25
   2   1  15    9.61   10.92
   2   1  15    6.18    6.63
   2   2  15   16.32    8.64
   2   2  15   23.88   11.04
   2   3  15   16.55    9.78
   2   3  15    6.55    8.52
   2   4  15   18.15    9.36
   2   4  15   15.55   10.49
   2   5  15   44.77   13.93
   2   5  15   27.68   10.96
   2   6  15   25.58   13.06
   2   6  15  105.19   11.85
   2   7  15  238.85   16.57
   2   7  15  207.66   14.22
   2   8  15    6.95   13.43
   2   8  15    4.01   12.60
   2   9  15    7.66   13.13
   2   9  15    8.70   15.27
   2  10  15    7.89   14.83
   2  10  15   19.27   17.93
   2  11  15   20.91   18.43
   2  11  15   11.06   20.94
   2  12  15   43.29   20.44
   2  12  15    9.43   19.09
   2  13  15    5.07   15.49
   2  13  15    7.50   19.16
  -2  14 -16    1.60   17.61
  -2  14 -16   -7.38   13.83
  -2  13 -16   10.34   15.97
  -2  13 -16    8.23   19.78
  -2  12 -16   14.21   19.03
  -2  12 -16    8.29   14.80
  -2  11 -16   43.93   16.60
  -2  11 -16   71.80   21.80
  -2  10 -16    9.93   13.36
  -2  10 -16   10.49   15.73
  -2   9 -16   53.36   16.27
  -2   9 -16   27.67   13.45
  -2   8 -16   24.79   13.14
  -2   8 -16    6.51   12.78
  -2   7 -16   19.13   12.22
  -2   7 -16    5.16    9.40
  -2   6 -16   38.88   12.46
  -2   6 -16   50.63   10.25
  -2   5 -16   98.07   11.94
  -2   5 -16  101.43   10.94
  -2   4 -16  105.14   10.94
  -2   4 -16  102.94   11.01
  -2   3 -16   23.70    9.13
   2  -3  16   27.15   11.26
   2  -2  16   52.02   12.98
  -2   2 -16   45.36   10.89
   2  -1  16    4.42    6.51
   2  -1  16    3.64    6.25
   2   0  16   38.32    9.74
   2   0  16   43.15   11.65
   2   1  16   67.53   13.99
   2   1  16   59.15   10.22
   2   2  16    8.09    9.85
   2   2  16   17.95    8.96
   2   3  16    6.29    9.65
   2   3  16   40.77   11.05
   2   4  16   17.29   10.97
   2   4  16   30.62   13.70
   2   5  16   20.42   10.28
   2   5  16   28.41   12.09
   2   6  16   12.29   11.80
   2   6  16    4.76    8.40
   2   7  16    3.84   10.07
   2   7  16   15.51   14.28
   2   8  16    9.34   12.97
   2   8  16   12.91   15.75
   2   9  16    9.83   15.89
   2   9  16    2.85   16.59
   2  10  16   17.94   16.91
   2  10  16   21.00   18.12
   2  11  16   18.09   17.11
   2  11  16   25.16   20.16
   2  12  16   11.72   14.85
   2  12  16   12.74   16.85
  -2  14 -17   -3.30   16.77
  -2  13 -17   63.97   16.24
  -2  13 -17   74.94   20.91
  -2  12 -17    1.89   14.59
  -2  12 -17    7.25   19.92
  -2  11 -17   75.93   19.10
  -2  11 -17   51.10   17.79
  -2  10 -17   48.36   18.82
  -2  10 -17   32.45   13.81
  -2   9 -17    2.79   13.76
  -2   9 -17    8.51   13.14
  -2   8 -17   11.62   14.38
  -2   8 -17    2.28   12.59
  -2   7 -17   65.58   15.50
  -2   7 -17   62.74   11.14
  -2   6 -17   19.22   12.70
  -2   6 -17    7.19   10.28
  -2   5 -17   80.96   14.17
  -2   5 -17   81.51    9.56
  -2   4 -17   11.87    7.34
  -2   4 -17    6.76    8.77
  -2   3 -17   13.09   10.93
   2  -3  17   22.32   11.40
   2  -2  17  161.44   10.52
  -2   2 -17  202.33   14.01
   2  -2  17  162.62   12.83
   2  -1  17  155.94    9.23
   2  -1  17  156.37   11.55
   2   0  17    5.98    8.12
   2   0  17   20.14   11.21
   2   1  17  163.17    9.35
   2   1  17  239.95   12.59
   2   2  17   35.48   13.98
   2   2  17   36.93   12.40
   2   3  17   68.37   14.28
   2   3  17   61.28   13.01
   2   4  17   14.69   11.05
   2   4  17   11.47   12.57
   2   5  17   10.39   10.61
   2   5  17    8.82    9.43
   2   6  17   48.93   13.97
   2   6  17  188.38   15.95
   2   7  17    6.29   12.11
   2   7  17    5.90   12.15
   2   8  17   -3.45   13.58
   2   8  17   12.98   13.78
   2   9  17   17.91   17.33
   2   9  17   -0.41   10.93
   2  10  17   88.75   19.67
   2  10  17  107.84   20.70
   2  11  17    2.03   14.64
   2  11  17    9.48   15.37
   2  12  17   16.74   21.10
   2  12  17   28.90   19.31
  -2  14 -18    3.91   19.48
  -2  13 -18   15.86   21.90
  -2  13 -18   27.79   16.65
  -2  12 -18    5.21   16.58
  -2  12 -18    7.77   14.14
  -2  11 -18   38.74   21.71
  -2  11 -18   30.05   14.57
  -2  10 -18    7.15   17.52
  -2  10 -18   21.46   13.26
  -2   9 -18   16.22   15.56
  -2   9 -18    8.54   14.17
  -2   8 -18   28.53   16.29
  -2   8 -18   21.72   13.76
  -2   7 -18   12.78   11.33
  -2   7 -18   20.93   13.16
  -2   6 -18   24.50   13.16
  -2   6 -18   39.96   13.76
  -2   5 -18   10.45    9.40
  -2   5 -18   11.36   11.04
  -2   4 -18   14.15   12.05
   2  -4  18   55.81   16.69
  -2   3 -18    1.24    7.93
   2  -3  18   15.16   10.79
   2  -2  18    9.63    8.86
   2  -2  18   17.16   11.67
  -2   2 -18    8.90   10.52
   2  -1  18   43.59   11.19
   2  -1  18   37.36   10.29
   2   0  18   76.09   10.75
   2   0  18   84.69   14.96
   2   1  18   12.29   10.45
   2   1  18   11.74   10.73
   2   2  18   19.47   11.34
   2   2  18    9.71    9.38
   2   3  18   59.25   14.36
   2   3  18   46.92   12.82
   2   4  18    1.88    9.76
   2   4  18   15.07   12.13
   2   5  18   14.35   11.34
   2   5  18   27.58   12.96
   2   6  18    9.66   10.21
   2   6  18    1.39   10.28
   2   7  18   38.43   18.58
   2   7  18   18.32   13.05
   2   8  18    2.76   15.90
   2   8  18   16.79   15.53
   2   9  18   10.10   15.65
   2   9  18   23.77   16.51
   2  10  18   14.91   17.37
   2  10  18    5.29   13.89
   2  11  18   47.33   22.33
   2  11  18   13.70   16.47
   2  12  18   14.16   19.03
   2  12  18   -5.77   21.58
  -2  14 -19   27.51   18.33
  -2  13 -19   16.96   17.88
  -2  13 -19   21.11   16.48
  -2  12 -19   30.36   19.82
  -2  12 -19   37.94   17.28
  -2  11 -19   11.40   15.37
  -2  11 -19   11.35   15.98
  -2  10 -19   35.96   19.44
  -2  10 -19   48.10   19.00
  -2   9 -19   39.11   20.09
  -2   9 -19   18.79   15.75
  -2   8 -19   48.28   16.49
  -2   8 -19   26.28   13.06
  -2   7 -19   27.01   13.76
  -2   7 -19   23.72   12.66
  -2   6 -19   33.80   15.03
  -2   6 -19   50.43   10.78
  -2   5 -19    8.16   12.92
  -2   4 -19  139.34   14.20
   2  -4  19  141.49   12.82
  -2   3 -19   32.62   11.40
   2  -3  19   35.69   15.15
  -2   2 -19   17.51   10.32
   2  -2  19   21.90   11.75
   2  -1  19   65.33    9.22
   2  -1  19  100.18   13.77
   2   0  19   14.27   10.22
   2   0  19    8.59    7.96
   2   1  19   49.30   12.07
   2   1  19   62.20   15.18
   2   2  19   15.30   12.52
   2   2  19    4.03    8.56
   2   3  19    6.40   11.12
   2   3  19    5.30    9.03
   2   4  19   40.25   12.60
   2   4  19   41.42   14.40
   2   5  19   12.91   13.85
   2   5  19   12.60   13.32
   2   6  19   23.60   15.02
   2   6  19   15.98   12.09
   2   7  19   11.77   12.56
   2   7  19   14.13   13.39
   2   8  19   13.87   12.96
   2   8  19   11.73   16.08
   2   9  19   20.64   17.32
   2   9  19   20.47   16.85
   2  10  19    4.30   19.38
   2  10  19   22.01   18.13
   2  11  19   16.74   17.74
   2  11  19   10.96   16.38
   2  12  19   23.39   22.10
  -2  13 -20    0.79   18.26
  -2  13 -20    5.29   15.54
  -2  12 -20   16.38   18.53
  -2  12 -20    1.45   17.26
  -2  11 -20   19.46   20.71
  -2  11 -20    9.16   20.03
  -2  10 -20    0.95   13.06
  -2  10 -20   15.11   16.59
  -2   9 -20   27.85   17.06
  -2   9 -20   20.15   17.85
  -2   8 -20    3.50   13.03
  -2   8 -20    1.57   13.59
  -2   7 -20    8.42   14.14
  -2   6 -20    9.36   14.30
   2  -5  20   22.58   14.40
  -2   5 -20    2.49    9.74
  -2   4 -20   92.76   15.50
   2  -4  20   85.92   13.86
   2  -3  20  208.72   15.96
  -2   3 -20  220.57   15.62
   2  -2  20   13.77   12.94
  -2   2 -20   14.95   16.02
   2  -1  20    6.53    8.76
   2  -1  20    2.76    9.99
   2   0  20   37.26   11.20
   2   0  20   39.52   12.70
   2   1  20   74.58   15.36
   2   1  20   61.60   15.16
   2   2  20   55.62   13.55
   2   2  20   63.43   15.95
   2   3  20   36.86   15.15
   2   3  20   33.89   13.56
   2   4  20   26.18   12.55
   2   4  20   26.64   11.33
   2   5  20   17.00   14.26
   2   5  20    9.26   16.41
   2   6  20   76.92   14.60
   2   6  20   51.18   13.98
   2   7  20   16.11   13.03
   2   7  20   16.76   12.57
   2   8  20   13.04   16.83
   2   8  20   11.41   14.34
   2   9  20   52.92   18.40
   2   9  20   32.68   15.79
   2  10  20   20.34   16.10
   2  10  20    7.81   16.22
   2  11  20   16.35   17.83
   2  11  20    4.26   16.33
  -2  13 -21   74.78   24.99
  -2  13 -21   43.05   16.61
  -2  12 -21   17.59   19.54
  -2  12 -21   10.11   15.97
  -2  11 -21   77.11   22.50
  -2  11 -21   66.95   20.02
  -2  10 -21   36.61   19.06
  -2  10 -21   28.87   16.60
  -2   9 -21   54.31   18.67
  -2   8 -21   22.34   17.08
  -2   7 -21   35.15   16.85
  -2   6 -21   -0.54   11.22
  -2   5 -21  273.37   20.61
   2  -5  21  285.58   21.89
  -2   4 -21   29.59   11.74
   2  -4  21   60.52   17.56
  -2   3 -21   93.91   15.89
   2  -3  21  109.27   14.69
   2  -2  21   52.04   12.94
  -2   2 -21   57.71   15.00
   2  -1  21   15.64   12.56
   2   0  21  130.98   14.77
   2   0  21  125.54   15.86
   2   1  21   27.38   14.92
   2   1  21   21.46   13.27
   2   2  21   23.09   10.29
   2   2  21   35.92   15.21
   2   3  21   24.72   11.05
   2   3  21   21.81   13.17
   2   4  21   39.41   17.89
   2   4  21   23.11   13.62
   2   5  21   30.97   10.82
   2   5  21   65.39   16.41
   2   6  21   20.81   13.48
   2   6  21   39.31   13.46
   2   7  21   56.47   18.59
   2   7  21   29.40   13.03
   2   8  21    1.59   15.24
   2   8  21    1.92   16.71
   2   9  21    8.32   15.81
   2   9  21   49.25   18.66
   2  10  21    3.02   17.87
   2  10  21    5.39   17.80
   2  11  21    9.78   16.61
  -2  13 -22   12.51   22.03
  -2  12 -22   15.55   20.84
  -2  12 -22    7.74   17.92
  -2  11 -22   12.56   21.39
  -2  10 -22   17.15   16.19
  -2   9 -22   28.97   16.78
  -2   8 -22   12.47   16.24
  -2   7 -22    1.72   14.30
  -2   6 -22   54.18   18.09
   2  -6  22   55.41   19.75
  -2   5 -22    2.78   11.81
   2  -5  22   39.10   14.63
  -2   4 -22   20.17   10.94
   2  -4  22   22.59   12.89
  -2   3 -22   75.99   12.85
   2  -3  22   86.29   17.07
  -2   2 -22   79.52   16.13
   2  -2  22   66.03   16.03
   2  -1  22   11.82   14.40
   2   0  22   44.41   12.52
   2   0  22   62.31   17.43
   2   1  22   43.46   12.41
   2   1  22   46.97   15.63
   2   2  22   14.17   13.10
   2   2  22   19.24   13.42
   2   3  22   13.44   13.93
   2   3  22   21.98   14.42
   2   4  22    2.85   10.80
   2   4  22    8.94   11.57
   2   5  22   15.68   15.26
   2   5  22   14.96   12.78
   2   6  22    7.81   15.51
   2   6  22    8.04   11.42
   2   7  22    6.31   14.59
   2   7  22   -2.64   14.41
   2   8  22   27.49   18.23
   2   8  22   34.34   17.02
   2   9  22    1.56   17.87
   2   9  22   11.12   14.66
   2  10  22    4.44   22.46
   2  10  22    2.44   19.37
   2  11  22   10.86   20.54
  -2  12 -23   69.10   22.79
  -2  11 -23    0.71   16.00
  -2  10 -23   23.94   16.69
  -2   9 -23    6.66   17.23
  -2   8 -23   54.11   21.02
  -2   7 -23   59.35   16.70
  -2   6 -23    7.74   13.95
   2  -6  23   47.32   18.48
  -2   5 -23    7.74   12.81
   2  -5  23   11.39   17.69
  -2   4 -23  106.02   15.11
   2  -4  23   83.47   16.74
  -2   3 -23   10.70   11.65
   2  -3  23   11.34   12.59
   2  -2  23   26.51   13.02
  -2   2 -23   28.57   15.14
   2  -1  23   31.86   15.51
   2   0  23  133.77   12.88
   2   0  23  130.82   17.85
   2   1  23    8.91   10.79
   2   1  23    9.39   12.31
   2   2  23    7.75   11.42
   2   2  23    9.66   13.13
   2   3  23   14.33   14.81
   2   3  23   23.83   16.45
   2   4  23   31.40   18.11
   2   4  23   30.28   14.70
   2   5  23    7.32   13.71
   2   5  23    1.76   16.03
   2   6  23    4.37   13.92
   2   6  23    8.12   16.91
   2   7  23    4.27   19.19
   2   7  23    6.53   12.03
   2   8  23  106.36   20.48
   2   8  23  101.53   15.62
   2   9  23   25.80   19.64
   2   9  23    7.16   16.30
   2  10  23   11.18   20.86
   2  10  23   10.80   19.28
   2  11  23   26.84   23.32
  -2  11 -24   16.75   17.24
  -2  10 -24    6.80   17.69
  -2   9 -24   10.72   16.07
  -2   8 -24    9.98   15.50
  -2   7 -24   59.49   20.79
   2  -7  24   68.28   20.73
  -2   6 -24   11.97   16.07
   2  -6  24    4.23   14.33
  -2   5 -24   61.64   14.84
   2  -5  24   66.76   20.36
  -2   4 -24   16.48   14.35
   2  -4  24   19.13   13.10
   2  -3  24   17.83   16.64
  -2   3 -24    0.66   11.00
  -2   2 -24   19.69   14.91
   2  -2  24   13.48   13.29
  -2   1 -24   82.01   15.63
   2  -1  24  110.23   15.64
   2   0  24   20.36   14.57
   2   1  24   23.97   15.20
   2   1  24    5.24   10.17
   2   2  24   10.44   11.28
   2   2  24    4.44   13.26
   2   3  24   -0.49   12.23
   2   3  24   20.44   14.50
   2   4  24   11.18   13.40
   2   4  24   24.29   18.00
   2   5  24   28.10   14.51
   2   5  24   31.35   19.13
   2   6  24   20.13   21.29
   2   6  24    9.72   15.12
   2   7  24   15.83   14.52
   2   7  24   22.55   17.55
   2   8  24   15.33   20.10
   2   8  24   18.84   17.26
   2   9  24  -12.02   16.18
   2   9  24    3.48   16.69
   2  10  24    6.72   16.81
  -2  11 -25   25.72   15.73
  -2  10 -25   24.15   20.14
  -2   9 -25   44.24   20.56
  -2   8 -25   29.04   22.80
  -2   7 -25   14.34   15.69
   2  -7  25   36.27   23.11
   2  -6  25   29.49   15.99
  -2   6 -25   15.83   14.57
  -2   5 -25    7.37   12.20
   2  -5  25   20.19   15.19
   2  -4  25   61.03   22.27
  -2   4 -25   46.88   14.99
  -2   3 -25   58.74   18.80
   2  -3  25   38.31   13.36
  -2   2 -25    1.00   10.33
   2  -2  25    5.36   15.24
   2  -1  25   55.68   12.31
  -2   1 -25   71.17   15.93
   2   0  25   51.97   17.77
   2   1  25   16.29   13.65
   2   1  25   21.01   13.54
   2   2  25   16.85   14.32
   2   2  25   14.53   17.02
   2   3  25   37.04   16.41
   2   3  25   17.83   17.95
   2   4  25   27.70   16.80
   2   4  25   12.97   13.33
   2   5  25   15.24   18.09
   2   5  25   29.93   19.10
   2   6  25   10.14   16.19
   2   6  25   14.08   17.75
   2   7  25   29.49   18.48
   2   7  25   32.56   18.96
   2   8  25    6.86   17.00
   2   8  25   23.13   18.11
   2   9  25   16.64   21.76
   2   9  25    3.38   19.99
   2  10  25   12.29   18.96
  -2  10 -26   11.56   17.72
  -2   9 -26   12.41   19.86
  -2   8 -26   39.02   21.16
   2  -8  26   17.08   18.68
  -2   7 -26   17.96   16.46
   2  -7  26    3.52   17.25
  -2   6 -26   94.45   21.16
   2  -6  26  112.73   26.63
  -2   5 -26    5.07   15.01
   2  -5  26    7.67   19.23
  -2   4 -26   17.73   16.90
   2  -4  26    0.59   13.94
  -2   3 -26   28.93   16.42
   2  -3  26   24.15   15.00
  -2   2 -26   51.50   17.24
   2  -2  26   22.21   18.21
   2  -1  26   16.85   17.28
  -2   1 -26   10.64   16.70
   2   0  26    8.35   13.63
   2   1  26    8.70   13.83
   2   2  26   13.78   14.90
   2   2  26    6.83   13.11
   2   3  26   37.38   16.63
   2   3  26   21.10   17.59
   2   4  26   40.93   16.16
   2   4  26   31.60   15.20
   2   5  26   11.10   13.46
   2   5  26   19.54   17.01
   2   6  26    9.56   16.21
   2   6  26    6.68   15.01
   2   7  26    7.13   16.29
   2   7  26   -1.18   17.34
   2   8  26   24.73   22.10
   2   8  26   11.85   20.93
   2   9  26   18.69   19.10
  -2  10 -27   19.70   23.87
   2  -9  27   27.54   24.36
  -2   9 -27   11.66   24.67
  -2   8 -27   20.69   17.75
   2  -8  27   41.23   18.95
  -2   7 -27   46.10   20.57
   2  -7  27   62.09   21.33
   2  -6  27   33.26   20.92
  -2   6 -27   14.94   17.20
  -2   5 -27    0.90   15.20
   2  -5  27    5.61   20.08
  -2   4 -27   35.19   18.70
   2  -4  27   60.14   21.95
  -2   3 -27   23.10   17.46
   2  -3  27   32.99   19.25
   2  -2  27   38.84   17.95
  -2   2 -27   26.94   15.61
   2  -1  27    4.01   14.12
  -2   1 -27   13.83   12.12
   2   0  27   70.94   17.98
   2   1  27   79.68   20.32
   2   2  27   45.12   16.75
   2   2  27   33.60   15.23
   2   3  27   44.14   17.08
   2   3  27   49.84   18.88
   2   4  27   61.07   17.92
   2   4  27   22.43   15.82
   2   5  27   32.19   19.32
   2   5  27   52.93   22.04
   2   6  27   10.89   19.29
   2   6  27   16.30   20.11
   2   7  27   31.27   21.33
   2   7  27   16.51   16.31
   2   8  27   -4.54   17.02
   2   8  27   24.32   18.51
   2   9  27    7.62   18.56
  -2   9 -28    8.26   18.89
   2  -9  28   -0.63   24.91
  -2   8 -28   -4.20   14.69
   2  -8  28   13.38   19.11
  -2   7 -28   -2.67   19.37
   2  -7  28   11.96   23.58
  -2   6 -28   11.57   20.85
   2  -6  28    3.47   15.01
  -2   5 -28   28.34   16.54
   2  -5  28   26.36   18.27
   2  -4  28    2.12   16.34
  -2   4 -28    8.80   15.69
  -2   3 -28   13.49   14.12
   2  -3  28   -9.21   20.31
  -2   2 -28    6.03   16.22
   2  -2  28   12.67   18.99
  -2   1 -28   17.07   15.10
   2  -1  28   12.77   15.09
   2   0  28   27.64   17.93
   2   1  28   34.63   17.94
   2   2  28    8.71   18.17
   2   3  28   29.03   16.18
   2   3  28   33.19   19.33
   2   4  28    7.41   15.74
   2   4  28    1.03   16.71
   2   5  28    6.04   18.72
   2   5  28    8.64   16.62
   2   6  28   18.52   19.96
   2   6  28   10.44   20.42
   2   7  28   12.95   21.13
   2   7  28    3.01   19.49
   2   8  28    1.47   20.70
  -2   8 -29   13.46   21.03
   2  -8  29   22.05   27.71
  -2   7 -29   66.09   24.63
   2  -7  29   58.48   24.45
   2  -6  29    4.86   18.43
  -2   6 -29   18.90   20.58
  -2   5 -29    8.71   20.30
   2  -5  29   36.84   24.70
  -2   4 -29   10.85   19.39
   2  -4  29   21.17   20.03
   2  -3  29   43.37   17.10
  -2   3 -29   48.67   19.98
  -2   2 -29   25.20   19.79
   2  -2  29   12.45   17.20
  -2   1 -29   31.57   14.82
   2  -1  29   58.87   21.28
   2   0  29   84.47   24.29
   2   1  29   49.55   16.26
   2   2  29   28.11   17.07
   2   3  29   34.48   17.90
   2   3  29    6.45   15.79
   2   4  29   18.83   15.13
   2   4  29   44.67   19.34
   2   5  29   26.22   19.26
   2   5  29   38.60   21.47
   2   6  29    4.02   16.12
   2   6  29   12.91   20.24
   2   7  29   10.14   19.73
   2  -7  30   32.52   25.26
  -2   7 -30    6.55   21.25
   2  -6  30   17.28   24.97
  -2   6 -30    9.47   20.63
   2  -5  30    6.04   18.16
  -2   5 -30   28.26   20.55
   2  -4  30   18.31   16.83
  -2   4 -30    5.60   17.43
  -2   3 -30   -6.70   15.83
   2  -3  30   -5.19   20.16
  -2   2 -30   23.69   20.83
   2  -2  30   12.98   16.41
  -2   1 -30   21.40   20.18
   2  -1  30   16.62   16.17
  -2   0 -30   35.80   22.19
   2   0  30   41.06   22.03
   2   1  30   28.74   16.94
   2   2  30   10.94   18.51
   2   3  30   14.88   20.62
   2   4  30   -1.32   16.79
   2   4  30   17.99   20.37
   2   5  30   30.32   20.69
   2   5  30   17.01   18.61
   2   6  30    8.35   19.01
   2   6  30    8.65   21.72
  -2   6 -31   65.16   23.87
   2  -6  31   87.51   24.53
   2  -5  31   16.33   24.47
  -2   5 -31   15.09   18.84
  -2   4 -31    7.27   17.48
   2  -4  31    7.48   24.05
   2  -3  31    5.32   22.68
  -2   3 -31    8.35   20.90
   2  -2  31   11.71   20.50
  -2   2 -31    7.10   17.84
   2  -1  31   11.09   16.81
  -2   1 -31   25.33   20.45
  -2   0 -31   20.63   21.67
   2   0  31   19.69   20.47
   2   1  31   41.34   22.53
   2   2  31    9.49   16.60
   2   3  31   29.59   15.98
   2   4  31   11.82   16.79
   2   4  31   29.55   22.39
   2   5  31    3.99   19.51
   2   5  31   30.82   21.74
  -2   5 -32   -3.38   23.13
   2  -4  32    0.30   20.64
  -2   4 -32    7.88   22.96
   2  -3  32  -13.80   20.07
  -2   3 -32   22.85   23.62
   2  -2  32   34.39   20.90
  -2   2 -32   11.35   16.70
  -2   1 -32   60.47   22.97
   2  -1  32   70.41   22.92
   2   0  32   14.75   17.96
  -2   0 -32   24.23   21.69
   2   1  32    8.49   21.98
   2   2  32   13.73   20.57
   2   3  32    7.53   21.43
   2   4  32   14.89   18.08
   2   5  32   36.07   23.28
   2  -3  33    0.70   20.89
  -2   2 -33   14.26   23.76
   2  -2  33    2.23   22.78
   2  -1  33    9.48   21.88
  -2   1 -33    7.59   20.29
   2   0  33    4.14   16.95
  -2   0 -33   18.05   22.47
  -2  -1 -33   14.27   19.52
   2   1  33   21.01   19.56
   2   2  33   10.80   22.69
  -3   1  34   21.29   19.62
  -3   0  34   13.90   20.09
  -3   2  33   15.79   20.81
  -3   1  33   23.47   23.55
  -3   0  33   -3.34   23.31
   3   1 -33   33.26   22.88
  -3  -1  33   22.19   22.11
  -3  -2  33    7.07   24.34
  -3   6  32   13.59   22.41
  -3   2  32   27.70   19.27
  -3   1  32   31.25   22.86
  -3   0  32    1.42   15.66
  -3  -1  32   35.13   21.14
   3   1 -32   33.26   22.03
   3   2 -32    7.83   22.35
  -3  -2  32   10.57   23.04
   3   3 -32    9.15   25.17
  -3  -3  32   21.80   24.07
   3   4 -32   16.78   24.28
  -3   7  31   29.52   22.38
  -3   6  31    0.83   16.00
  -3   5  31   18.43   19.42
  -3   3  31    3.82   18.50
  -3   2  31   21.36   18.50
  -3   1  31    8.56   20.63
  -3   0  31   32.49   19.39
   3   1 -31   12.60   20.86
  -3  -1  31   30.71   23.23
   3   2 -31   15.91   21.79
  -3  -2  31   19.95   22.88
  -3  -3  31   24.39   21.87
   3   3 -31   14.77   15.93
   3   4 -31   31.75   22.02
  -3  -4  31   21.42   19.67
   3   5 -31   33.24   21.10
  -3   8  30   11.43   18.78
  -3   7  30    5.06   18.23
  -3   6  30    9.05   21.94
  -3   5  30   57.01   20.95
  -3   3  30   16.62   17.70
  -3   2  30   30.34   17.34
  -3   1  30  -10.91   19.08
  -3   0  30  177.90   21.59
   3   1 -30    9.94   15.88
  -3  -1  30    6.69   19.73
   3   2 -30   74.17   23.47
  -3  -2  30   74.13   21.66
   3   3 -30    6.15   19.92
  -3  -3  30    8.14   22.33
   3   4 -30    5.18   16.64
  -3  -4  30   17.24   19.34
   3   5 -30   -1.39   16.58
   3   6 -30    0.95   15.32
  -3   8  29   12.88   21.14
  -3   7  29   22.60   20.92
  -3   6  29   34.16   17.38
  -3   5  29    9.20   18.75
  -3   4  29   -2.00   14.70
  -3   3  29    2.77   17.89
  -3   2  29    4.19   14.96
  -3   1  29    7.64   18.25
  -3   0  29   15.81   15.44
   3   1 -29   12.57   16.28
  -3  -1  29   16.48   20.82
   3   2 -29   26.65   19.57
  -3  -2  29   45.74   20.81
  -3  -3  29   35.96   21.61
   3   3 -29   31.43   19.96
  -3  -4  29   10.28   18.76
   3   4 -29   17.87   19.98
   3   5 -29    0.32   35.04
   3   6 -29    1.06   15.70
  -3   9  28   31.96   23.73
  -3   8  28   24.21   21.27
  -3   7  28   18.65   20.94
  -3   6  28   -3.34   18.49
  -3   5  28   19.13   18.82
  -3   4  28   36.02   20.08
  -3   4  28   22.29   17.70
  -3   3  28   22.94   16.96
  -3   2  28    5.75   18.08
  -3   1  28   22.21   17.94
  -3   0  28   13.36   16.24
  -3  -1  28   64.37   22.28
  -3  -2  28    4.85   15.31
   3   2 -28    5.62   14.96
   3   3 -28   11.56   16.30
  -3  -3  28   27.09   23.65
   3   4 -28   11.84   16.23
   3   5 -28   30.08   19.45
   3   6 -28   15.09   17.73
  -3   9  27   14.16   22.62
  -3   8  27   51.62   20.68
  -3   7  27    9.41   18.76
  -3   6  27   23.33   19.56
  -3   5  27    3.27   14.92
  -3   4  27   14.74   13.91
  -3   4  27   26.45   16.89
  -3   3  27   18.59   15.20
  -3   3  27   11.30   15.22
  -3   2  27    3.57   16.66
  -3   1  27   40.52   18.58
  -3   0  27   10.07   15.31
  -3  -1  27   17.18   15.01
  -3  -2  27   19.14   15.55
   3   2 -27    2.35   18.14
   3   3 -27   -0.56   15.03
  -3  -3  27   21.75   21.93
   3   4 -27    9.99   14.99
   3   5 -27   17.74   18.46
   3   6 -27   12.01   18.77
  -3  10  26   43.62   23.68
  -3   9  26    4.91   18.07
  -3   8  26   33.43   23.09
  -3   7  26    7.24   19.30
  -3   6  26   19.79   18.79
  -3   5  26   23.27   16.90
  -3   4  26   56.66   16.24
  -3   4  26   77.75   22.62
  -3   3  26   12.07   11.96
  -3   3  26   27.54   15.14
  -3   2  26   13.83   16.18
  -3   1  26   17.99   15.60
  -3   0  26   68.29   18.90
  -3  -1  26   13.43   14.40
   3   2 -26   20.33   15.78
  -3  -2  26   17.00   15.23
   3   3 -26    7.81   12.92
   3   4 -26   46.56   19.19
   3   5 -26   60.87   18.91
   3   6 -26    2.02   13.63
  -3  10  25    5.76   21.94
  -3   9  25   41.85   19.32
  -3   8  25   18.40   17.78
  -3   7  25   63.24   15.56
  -3   6  25    5.31   17.73
  -3   5  25   38.04   18.65
  -3   5  25   41.71   16.13
  -3   4  25   62.86   15.67
  -3   4  25   64.94   16.36
  -3   3  25    6.70   14.65
  -3   3  25    4.34   12.32
  -3   2  25   53.34   14.88
  -3   2  25   61.02   15.69
  -3   1  25    9.87   14.71
  -3   0  25   26.44   13.65
  -3  -1  25   17.45   14.27
   3   2 -25    2.92   12.31
  -3  -2  25   43.41   20.66
   3   3 -25   11.89   14.68
   3   4 -25   34.87   17.09
   3   5 -25    7.24   15.85
   3   6 -25   11.01   17.65
  -3  11  24   -2.22   24.89
  -3  10  24    4.78   20.59
  -3   9  24   13.00   20.32
  -3   8  24    0.36   16.61
  -3   7  24   32.63   18.25
  -3   6  24    8.47   13.02
  -3   5  24   42.10   13.45
  -3   5  24   55.38   15.65
  -3   4  24    3.87   11.91
  -3   4  24    7.98   11.24
  -3   3  24   76.28   13.71
  -3   3  24   60.47   15.63
  -3   2  24    1.56   11.68
  -3   2  24   10.61   11.02
  -3   1  24    2.79   11.41
  -3   0  24   18.43   16.09
  -3  -1  24   35.79   14.06
   3   2 -24   12.71   11.87
   3   3 -24    8.21   10.99
   3   4 -24   23.51   16.80
   3   5 -24   49.54   15.49
   3   6 -24   21.75   18.24
  -3  11  23   -5.16   22.72
  -3  10  23   10.80   20.52
  -3   9  23   10.11   19.11
  -3   8  23   19.37   15.30
  -3   7  23   15.64   14.65
  -3   6  23   57.27   20.56
  -3   5  23    8.54   11.96
  -3   5  23   11.13   12.06
  -3   4  23   29.26   14.76
  -3   4  23   15.43   10.34
  -3   3  23   10.33   11.90
  -3   3  23   10.15   13.53
  -3   2  23    9.40   13.14
  -3   2  23   23.44   12.61
  -3   1  23  141.44   15.57
  -3   0  23   18.06   17.46
  -3  -1  23   24.16   13.62
   3   2 -23   40.68   16.71
   3   3 -23    3.81   13.01
   3   4 -23   13.08   12.22
   3   5 -23   21.70   15.53
   3   6 -23    7.02   16.15
   3   7 -23   94.76   15.69
   3   9 -23   25.90   20.99
   3  10 -23   19.19   24.31
  -3  12  22   16.22   18.99
  -3  11  22   12.52   20.77
  -3  10  22   19.88   20.30
  -3   9  22   10.56   17.79
  -3   8  22   19.36   18.59
  -3   7  22    7.19   13.67
  -3   6  22   24.05   12.52
  -3   6  22   25.05   12.55
  -3   5  22   47.63   13.99
  -3   5  22   62.22   11.82
  -3   4  22  216.26   13.41
  -3   4  22  239.28   14.81
  -3   3  22   37.60   10.73
  -3   3  22   52.36   16.69
  -3   2  22   -2.45   10.24
  -3   2  22   14.12   11.95
  -3   1  22   16.31   10.45
  -3   1  22   18.74   14.09
  -3   0  22   35.13   13.57
   3   2 -22   12.86   11.08
   3   3 -22   14.37   14.22
   3   4 -22   69.41   16.98
   3   5 -22   17.24   15.13
   3   6 -22   24.77   14.75
   3   7 -22   22.12   15.43
   3   8 -22   21.45   18.41
   3   9 -22   21.37   20.04
   3  10 -22   36.23   18.52
  -3  12  21   39.56   18.60
  -3  11  21   14.96   16.65
  -3  10  21   15.08   18.10
  -3   9  21    5.38   16.60
  -3   8  21   12.37   17.16
  -3   7  21   14.50   15.83
  -3   6  21    7.45   11.32
  -3   6  21    5.48   13.84
  -3   5  21   -2.08    9.69
  -3   5  21   18.63   11.59
  -3   4  21   14.66   13.10
  -3   4  21    4.62   10.15
  -3   3  21   11.07   10.51
  -3   3  21   16.35   13.23
  -3   2  21   15.77   10.79
  -3   2  21   19.03   12.40
  -3   1  21   19.48   11.32
  -3   1  21   10.77   10.54
  -3   0  21   34.26   15.68
   3   2 -21   75.05   15.80
   3   3 -21   11.70   11.38
   3   4 -21   15.70   11.76
   3   5 -21    8.22   13.20
   3   6 -21   94.67   17.88
   3   6 -21   95.36   17.15
   3   7 -21   16.21   13.73
   3   7 -21   17.99   16.83
   3   8 -21   65.24   15.23
   3   9 -21    5.18   16.39
   3  10 -21    9.66   18.33
  -3  13  20   -0.60   16.90
  -3  12  20   14.74   22.79
  -3  11  20    8.80   16.75
  -3  10  20    6.30   17.64
  -3   9  20   11.53   17.58
  -3   8  20   13.77   14.67
  -3   7  20   18.03   12.72
  -3   6  20   58.94   10.95
  -3   6  20   55.20   12.44
  -3   5  20  141.36   14.84
  -3   5  20  164.67   16.05
  -3   4  20   66.73   14.40
  -3   4  20   64.35   12.43
  -3   3  20   52.61   12.40
  -3   3  20   55.26   13.01
  -3   2  20   22.58    9.11
  -3   2  20   37.12   12.26
  -3   1  20   20.35   13.94
  -3   1  20    8.82   10.01
  -3   0  20   -1.50    8.48
  -3   0  20   22.19   13.20
   3   2 -20   33.32   12.87
   3   3 -20   94.33   14.28
   3   4 -20    8.27    9.74
   3   4 -20   30.97   14.33
   3   5 -20  144.80   16.36
   3   5 -20  102.47   16.17
   3   6 -20    9.40   12.84
   3   6 -20    3.08   14.74
   3   7 -20   37.95   17.40
   3   7 -20   47.33   16.52
   3   8 -20   17.39   18.58
   3   9 -20    0.79   13.37
   3  10 -20   -0.55   14.23
   3  11 -20    0.63   22.43
  -3  13  19   27.65   21.42
  -3  12  19   25.46   20.83
  -3  11  19   25.48   19.10
  -3  10  19   10.69   12.50
  -3   9  19    1.72   18.93
  -3   8  19   75.17   14.90
  -3   7  19   21.61   12.91
  -3   6  19    6.60   10.43
  -3   6  19    2.10   12.76
  -3   5  19    3.17   11.46
  -3   5  19   12.68   11.73
  -3   4  19   30.53   11.44
  -3   4  19   38.96   13.35
  -3   3  19    7.68   10.76
  -3   3  19    7.44   10.65
  -3   2  19  124.69   13.18
  -3   2  19  124.64   11.31
  -3   1  19  267.43   12.78
  -3   1  19  239.30   12.77
  -3   0  19    8.22    8.86
  -3   0  19   15.93   10.47
   3   3 -19   10.32   11.61
   3   3 -19   18.00   10.77
   3   4 -19   43.55   15.41
   3   4 -19    8.35   10.13
   3   5 -19    7.66   10.96
   3   5 -19    6.02   13.48
   3   6 -19   94.79   15.23
   3   6 -19   94.22   17.58
   3   7 -19   72.44   21.50
   3   7 -19   51.38   16.25
   3   8 -19   18.89   18.43
   3   9 -19    8.29   18.77
   3  10 -19   -1.97   17.91
   3  11 -19   -7.59   19.62
  -3  14  18   54.19   22.53
  -3  13  18   10.23   21.45
  -3  12  18   19.14   16.93
  -3  11  18   31.70   18.19
  -3  10  18   13.70   14.29
  -3   9  18   15.85   14.43
  -3   8  18   14.58   11.82
  -3   7  18   15.17   12.04
  -3   7  18    0.46   11.34
  -3   6  18   89.73   13.31
  -3   6  18   88.73   10.27
  -3   5  18  103.76   14.86
  -3   5  18  110.58   13.59
  -3   4  18   23.77   13.03
  -3   4  18   29.30   10.99
  -3   3  18   11.47   10.33
  -3   3  18   12.60   10.83
  -3   2  18   23.70   12.79
  -3   2  18    7.43    8.21
  -3   1  18   27.43    9.43
  -3   1  18   28.94   12.03
  -3   0  18   25.76    8.80
   3   1 -18   55.14    8.90
   3   2 -18  128.27   11.63
   3   3 -18   29.78   10.18
   3   3 -18   40.66   12.64
   3   4 -18   95.54   14.96
   3   4 -18  124.02   15.97
   3   5 -18   36.26   14.45
   3   5 -18   24.16   13.30
   3   6 -18  169.57   17.74
   3   6 -18  148.63   14.77
   3   7 -18    9.59   12.83
   3   7 -18    2.30   15.14
   3   8 -18   27.87   16.88
   3   9 -18   26.42   19.90
   3  10 -18   24.18   17.07
   3  11 -18   24.12   19.51
  -3  14  17   -2.92   16.53
  -3  13  17    7.85   18.71
  -3  12  17   17.49   18.47
  -3  11  17   54.76   15.30
  -3  10  17   12.56   11.43
  -3   9  17    4.13   12.59
  -3   8  17    9.50   11.56
  -3   7  17    3.93   12.04
  -3   7  17    7.18    9.07
  -3   6  17  128.16   17.45
  -3   6  17   82.94   11.64
  -3   5  17   12.68    9.33
  -3   5  17   -0.15    7.60
  -3   4  17   11.59    8.39
  -3   4  17   31.42   15.36
  -3   3  17  137.67   12.14
  -3   3  17  137.07   12.24
  -3   2  17   14.90    9.32
  -3   2  17   12.11    8.81
  -3   1  17    7.19    7.29
  -3   1  17   21.38   12.73
   3   0 -17  253.14    9.83
  -3   0  17  225.78    9.90
  -3  -1  17    1.83    7.25
   3   1 -17    0.10    5.64
   3   2 -17    7.21    9.05
   3   3 -17   18.84   10.49
   3   3 -17   26.13   11.01
   3   4 -17    7.04   12.02
   3   4 -17   20.01   13.07
   3   5 -17   29.84   13.73
   3   5 -17   33.59   14.01
   3   6 -17   16.14   12.00
   3   6 -17   11.84   14.97
   3   7 -17   37.03   15.79
   3   7 -17   31.77   13.44
   3   8 -17   44.97   19.50
   3   9 -17    6.66   14.99
   3  10 -17    0.91   16.27
   3  11 -17   13.86   23.50
  -3  14  16   -3.71   17.22
  -3  13  16   18.18   14.76
  -3  12  16    6.32   15.10
  -3  11  16   11.53   16.47
  -3  10  16   44.72   15.50
  -3   9  16   26.57   12.69
  -3   8  16   19.83   10.65
  -3   7  16   81.44   12.90
  -3   7  16   73.13   10.76
  -3   6  16  114.30   11.60
  -3   6  16  132.24   11.68
  -3   5  16  159.14   11.59
  -3   5  16  184.86   14.01
  -3   4  16   29.04   11.52
  -3   4  16   36.72    7.87
  -3   3  16   15.59   10.28
  -3   3  16   19.60    8.75
  -3   2  16   69.25   10.57
  -3   2  16   72.87   11.44
  -3   1  16   53.43   10.80
   3  -1 -16   62.76    8.85
  -3   1  16   62.95   10.95
   3   0 -16   70.90    9.04
  -3   0  16   78.11   11.30
  -3  -1  16   14.04    8.09
   3   1 -16    6.22    7.61
   3   2 -16    5.40    8.25
   3   3 -16   86.97   12.59
   3   3 -16   47.21   10.08
   3   4 -16   21.29    9.02
   3   4 -16   21.15   11.30
   3   5 -16    9.25    9.67
   3   5 -16   15.93   12.45
   3   6 -16    8.46   12.59
   3   6 -16   30.48   12.84
   3   7 -16   80.75   15.76
   3   7 -16   67.01   14.04
   3   8 -16   16.05   17.06
   3   9 -16    9.36   13.67
   3  10 -16   -5.29   20.46
   3  11 -16   23.83   20.45
  -3  15  15   12.55   19.00
  -3  14  15    7.90   19.08
  -3  13  15   15.75   19.11
  -3  12  15    3.12   15.57
  -3  11  15   35.19   17.57
  -3  10  15    8.77   10.62
  -3   9  15   18.41   14.05
  -3   8  15   46.41   12.03
  -3   7  15    9.00    9.12
  -3   7  15    3.02   10.21
  -3   6  15   93.19   11.32
  -3   6  15   76.37   15.68
  -3   5  15    4.47    7.71
  -3   5  15   13.14   12.82
  -3   4  15   15.36   11.33
  -3   4  15   21.75   10.18
  -3   3  15   12.01    7.55
  -3   3  15    8.82    8.48
   3  -2 -15  130.19    7.66
  -3   2  15  108.37    9.33
  -3   2  15  105.04    9.84
  -3   1  15    2.17    6.58
   3  -1 -15    4.57    5.52
   3   0 -15    2.86    6.62
  -3   0  15   16.45    9.15
   3   1 -15   76.58    9.54
  -3  -1  15   68.80    7.86
  -3  -2  15    7.60    7.76
   3   2 -15    6.28    9.88
   3   3 -15   16.08   11.30
   3   3 -15   23.70   11.88
   3   4 -15   16.95   11.31
   3   4 -15    9.76   10.32
   3   5 -15   92.00   13.50
   3   5 -15  104.93   13.75
   3   6 -15   60.67   13.61
   3   6 -15   79.03   16.13
   3   7 -15   54.78   15.83
   3   7 -15   68.52   16.05
   3   8 -15   13.15   17.02
   3   9 -15   13.42   15.27
   3  10 -15   34.37   19.85
   3  11 -15   53.48   23.62
   3  12 -15   58.28   25.14
  -3  15  14   15.41   20.63
  -3  14  14   45.32   21.92
  -3  13  14   10.52   16.27
  -3  12  14   38.57   18.28
  -3  11  14   35.38   16.92
  -3  10  14    2.06    8.72
  -3   9  14    7.70   11.76
  -3   8  14    2.35    6.43
  -3   7  14    3.85   12.02
  -3   7  14    7.59    8.68
  -3   6  14  105.98   10.29
  -3   6  14  125.28    8.59
  -3   5  14   12.24    8.76
  -3   5  14    8.80    7.36
  -3   4  14  211.41   15.79
  -3   4  14  204.87   10.84
  -3   3  14   12.96    7.74
   3  -3 -14    8.47    5.66
  -3   3  14   12.75    9.77
  -3   2  14  279.80   11.69
   3  -2 -14  272.35    7.04
  -3   2  14  288.78   10.34
   3  -1 -14    6.50    5.55
  -3   1  14    7.81    7.78
  -3   0  14   71.48    9.56
   3   0 -14   55.11    7.70
  -3  -1  14   34.23    8.23
   3   1 -14   42.52    8.93
  -3  -2  14  125.46    8.27
   3   2 -14  145.96   10.51
   3   3 -14   14.95    9.78
   3   3 -14    4.10    9.30
   3   4 -14   20.27    9.85
   3   4 -14    8.06   11.36
   3   5 -14   83.82   12.59
   3   5 -14   85.98   15.80
   3   6 -14   51.82   10.75
   3   6 -14   62.37   11.50
   3   7 -14   10.23   10.52
   3   7 -14    4.88   12.74
   3   8 -14   18.40   15.93
   3   9 -14   -0.19   22.02
   3  10 -14   78.55   21.81
   3  11 -14   12.21   21.03
   3  12 -14   25.75   24.45
  -3  15  13   19.82   19.35
  -3  14  13   29.58   17.38
  -3  13  13   14.93   16.55
  -3  12  13   14.98   14.15
  -3  11  13   -3.38   14.49
  -3  10  13   85.02   15.91
  -3   9  13    6.18    9.55
  -3   8  13   34.07   12.47
  -3   8  13   25.83    8.61
  -3   7  13   12.75   11.77
  -3   7  13    7.92    8.02
  -3   6  13  165.52   10.55
  -3   6  13  146.71   11.66
  -3   5  13   71.82    9.48
  -3   5  13   83.91   12.77
  -3   4  13    8.87    6.72
  -3   4  13   14.34    8.43
  -3   3  13  156.34   10.72
   3  -3 -13  172.99    7.26
  -3   3  13  150.55    9.03
  -3   2  13   17.82    8.84
  -3   2  13    7.49    7.02
   3  -2 -13    8.88    5.18
   3  -1 -13  100.93    7.52
  -3   1  13   84.26    9.31
  -3   0  13    4.58    6.19
   3   0 -13    6.63    7.04
  -3  -1  13    7.39    5.49
   3   1 -13    6.65    6.77
   3   2 -13   86.33   10.29
  -3  -2  13   85.64    9.04
   3   3 -13   30.91   10.24
   3   3 -13    8.04    8.48
   3   4 -13   35.02   10.98
   3   4 -13   19.47    9.41
   3   5 -13  123.13   16.19
   3   5 -13   90.37   12.29
   3   6 -13  205.26   14.49
   3   6 -13  209.37   14.15
   3   7 -13   44.47   11.46
   3   7 -13   47.85   13.84
   3   8 -13   62.02   16.40
   3   9 -13   14.66   16.86
   3  10 -13   20.52   20.22
   3  11 -13   17.98   17.25
   3  12 -13   29.19   19.41
  -3  14  12    7.15   16.52
  -3  13  12   22.52   13.98
  -3  12  12    6.80   16.19
  -3  11  12  126.50   18.64
  -3  10  12   19.93   11.49
  -3   9  12   10.20   12.19
  -3   8  12   21.57    8.42
  -3   8  12    7.10    9.49
  -3   7  12   10.47    8.13
  -3   7  12    4.23    6.99
  -3   6  12   15.41   11.82
  -3   6  12    6.05    6.60
  -3   5  12  343.39    9.35
  -3   5  12  321.38   11.39
  -3   4  12   39.99    7.92
  -3   4  12   49.63    6.45
  -3   3  12   60.44   10.20
   3  -3 -12   58.50    6.07
  -3   3  12   42.53    7.00
   3  -2 -12   97.07    6.44
  -3   2  12  103.90    8.11
  -3   2  12  111.56   10.14
  -3   1  12  391.33   10.97
   3  -1 -12  425.76    9.07
  -3   0  12   15.84    7.33
   3   0 -12   12.73    5.54
  -3  -1  12  433.15    9.40
   3   1 -12  438.62   11.25
   3   2 -12   13.83    7.60
  -3  -2  12    8.99    6.05
   3   2 -12    5.49    7.35
   3   3 -12  129.99    9.98
   3   3 -12  170.70   11.55
  -3  -3  12  153.58    7.14
   3   4 -12    7.03    8.07
   3   4 -12   21.90    9.02
   3   5 -12   19.39   10.22
   3   5 -12    8.74    9.44
   3   6 -12   28.95   10.38
   3   6 -12   24.66   12.44
   3   7 -12   74.76   16.64
   3   7 -12   53.33   14.88
   3   8 -12   19.81   15.84
   3   9 -12    4.30   13.50
   3  10 -12   82.71   19.11
   3  11 -12  110.75   21.50
   3  12 -12   16.98   18.03
  -3  14  11   16.67   16.38
  -3  13  11   18.39   14.24
  -3  12  11    7.75   14.14
  -3  11  11    4.82    8.91
  -3  10  11    4.44    9.59
  -3   9  11    1.05    7.59
  -3   8  11    8.73    8.53
  -3   8  11   12.29    8.15
  -3   7  11  197.93   11.52
  -3   7  11  184.06   10.50
  -3   6  11   11.84    7.58
  -3   6  11    4.68    6.95
  -3   5  11   81.19   12.43
  -3   5  11   60.10    6.53
  -3   4  11  101.23    7.02
  -3   4  11  107.58   10.33
   3  -3 -11  159.38    7.64
  -3   3  11  148.93    7.51
  -3   3  11  165.13   10.36
  -3   2  11   19.69    6.61
  -3   2  11   19.06    7.59
   3  -2 -11   10.97    4.83
  -3   1  11   96.44    8.54
   3  -1 -11  102.22    6.35
   3   0 -11   31.84    7.29
  -3   0  11   28.28    8.28
   3   1 -11  335.86    9.98
  -3  -1  11  307.19    9.19
   3   2 -11   23.65    8.37
  -3  -2  11   18.84    5.33
   3   2 -11   23.48    8.32
   3   3 -11    8.02    6.97
  -3  -3  11    6.11    6.09
   3   4 -11    9.50    7.81
   3   4 -11   10.38    9.42
   3   5 -11  144.29   10.36
   3   5 -11  142.62   11.63
   3   6 -11   28.63   12.36
   3   6 -11   17.40    9.09
   3   7 -11   10.13    9.85
   3   7 -11   14.30   11.60
   3   8 -11   16.34   15.26
   3   9 -11   15.01   15.92
   3  10 -11   11.98   17.57
   3  11 -11   50.56   19.12
   3  12 -11   13.93   20.55
  -3  14  10   19.32   15.02
  -3  13  10   14.67   16.17
  -3  12  10   56.41   18.24
  -3  11  10   40.79   12.03
  -3  10  10  239.53   12.80
  -3   9  10    6.97    8.11
  -3   9  10    0.87    9.74
  -3   8  10   76.50    9.73
  -3   8  10   57.91   11.82
  -3   7  10    7.40    7.26
  -3   7  10    3.64    7.33
  -3   6  10    9.66    5.70
  -3   6  10   10.49   10.48
  -3   5  10   46.79   10.62
  -3   5  10   39.73    6.62
  -3   4  10   19.52    6.51
  -3   4  10   20.63    8.70
  -3   3  10    1.02    4.05
  -3   3  10    4.06    6.74
   3  -2 -10   16.38    5.77
  -3   2  10   12.26    7.15
  -3   2  10   12.79    5.84
  -3   1  10    7.17    6.03
   3  -1 -10   18.14    6.23
  -3   0  10   80.03    5.85
   3   0 -10   84.67    6.46
   3   1 -10    6.88    5.49
  -3  -1  10    4.57    5.35
   3   2 -10    7.50    5.91
   3   2 -10   10.81    8.32
   3   3 -10   18.32    6.88
   3   3 -10   12.64    7.85
   3   4 -10   12.36   10.07
   3   4 -10   18.75    8.90
   3   5 -10   11.52    7.81
   3   5 -10   17.83   10.91
   3   6 -10   69.49    9.08
   3   6 -10   90.90   15.61
   3   7 -10   47.67   10.55
   3   7 -10   52.67   13.88
   3   8 -10  123.28   14.64
   3   9 -10   14.82   12.54
   3  10 -10   29.69   18.06
   3  11 -10   10.57   19.38
   3  12 -10   15.88   18.44
  -3  13   9    3.26   10.75
  -3  12   9   11.55   14.51
  -3  11   9    9.09   11.66
  -3  10   9    9.24   10.95
  -3   9   9   10.95    8.02
  -3   9   9    9.16   11.23
  -3   8   9   87.35   13.40
  -3   8   9  101.86    9.30
  -3   7   9    1.01    7.73
  -3   7   9   18.58    9.47
  -3   6   9   23.05    6.22
  -3   6   9   19.32    9.42
  -3   5   9   73.23    6.83
  -3   5   9   59.10    8.72
  -3   4   9    7.75    5.35
  -3   4   9    8.52    7.13
  -3   3   9   38.91    8.99
  -3   3   9   25.04    4.96
   3  -2  -9   13.74    5.70
  -3   2   9   20.07    7.77
  -3   2   9   12.57    4.91
  -3   1   9   46.12    8.10
   3  -1  -9   35.89    6.07
   3   0  -9   35.66    6.51
  -3   0   9   30.39    5.23
  -3  -1   9   11.30    5.60
   3   1  -9   16.37    6.24
  -3  -2   9  282.00    7.92
   3   2  -9  236.16    8.06
   3   2  -9  288.11    9.89
   3   3  -9   33.25    7.51
   3   3  -9   25.29    7.19
   3   4  -9   40.31    6.57
   3   4  -9   45.67   10.94
  -3  -4   9   43.70    6.57
   3   5  -9   20.21   12.31
   3   5  -9   16.27    8.01
   3   6  -9   89.26   13.01
   3   6  -9   83.02    9.03
   3   7  -9   14.01    8.81
   3   7  -9   17.75   10.40
   3   8  -9   -0.37   11.28
   3   9  -9    6.08   16.04
   3  10  -9    0.20   14.22
   3  11  -9   12.36   17.87
   3  12  -9   13.79   17.87
   3  13  -9   27.86   23.32
  -3  13   8   80.23   16.00
  -3  12   8   13.52   14.35
  -3  11   8  237.69   17.10
  -3  10   8   70.52   14.75
  -3   9   8   52.73    9.31
  -3   9   8   50.83   11.86
  -3   8   8   10.29   11.56
  -3   8   8    6.73    8.04
  -3   7   8   26.80    8.70
  -3   7   8   12.57    9.41
  -3   6   8    8.55    6.16
  -3   6   8    9.95    8.66
  -3   5   8   93.16    9.89
  -3   5   8   93.20    6.87
  -3   4   8    8.70    4.18
  -3   4   8   17.65    7.54
  -3   3   8  139.56    9.99
  -3   3   8  111.40    5.21
   3  -2  -8   30.58    5.99
  -3   2   8   15.49    5.62
  -3   1   8   42.85    5.06
   3  -1  -8   41.42    5.84
  -3   0   8    9.72    5.75
   3   0  -8   18.01    6.12
   3   1  -8   23.92    6.21
  -3  -1   8   30.82    6.26
   3   2  -8   14.72    5.45
  -3  -2   8   18.89    6.37
   3   2  -8   21.26    8.63
   3   3  -8   40.70   10.56
  -3  -3   8   35.77    6.33
   3   4  -8   14.14    6.67
   3   4  -8   15.55   10.55
  -3  -4   8   15.03    4.79
  -3  -5   8   22.65    7.00
   3   5  -8   20.79    9.38
   3   5  -8   19.94    7.67
   3   6  -8   21.61    9.75
   3   6  -8   21.25    8.85
   3   7  -8  172.06   14.38
   3   8  -8   17.93   11.90
   3   9  -8   15.31   15.74
   3  10  -8    0.98   14.12
   3  11  -8   10.04   14.78
   3  12  -8   17.18   15.32
   3  13  -8   26.20   24.35
  -3  13   7    3.92   12.08
  -3  12   7    0.56   12.09
  -3  11   7   21.27   15.22
  -3  10   7   26.07   12.94
  -3   9   7   93.49   12.22
  -3   9   7   48.38    8.81
  -3   8   7   29.36    7.67
  -3   8   7   40.64   10.38
  -3   7   7   38.24    7.53
  -3   7   7   35.06    9.59
  -3   6   7  140.71    9.41
  -3   6   7  140.93    6.99
  -3   5   7    9.41    4.64
  -3   5   7   24.38    9.80
  -3   4   7   21.21    3.21
  -3   4   7   10.51    6.61
  -3   3   7   31.26    7.29
  -3   3   7   35.03    4.72
  -3   2   7   38.60    8.58
  -3   1   7    8.43    6.04
   3  -1  -7    7.28    5.59
   3   0  -7  140.71    7.37
  -3   0   7  141.58    6.91
  -3  -1   7   57.64    5.15
   3   1  -7   51.71    6.52
   3   2  -7  123.09    6.15
  -3  -2   7  131.20    6.44
   3   2  -7  125.72    8.84
   3   3  -7    7.66    5.32
  -3  -3   7    7.99    6.23
   3   3  -7    0.72    5.56
   3   4  -7   36.54    7.11
  -3  -4   7   41.02    6.28
   3   5  -7   96.34    9.57
   3   5  -7   83.05   11.26
   3   6  -7    9.28    7.86
   3   6  -7   13.09   11.32
   3   7  -7    4.24   11.20
   3   8  -7   30.61   13.01
   3   9  -7   13.43   12.56
   3  10  -7   25.89   14.85
   3  11  -7   14.49   16.17
   3  12  -7   33.13   22.71
   3  13  -7   49.50   24.21
  -3  12   6   33.34   11.67
  -3  11   6    3.61    9.99
  -3  10   6    8.28   11.11
  -3   9   6    7.36    7.59
  -3   9   6    7.72   10.98
  -3   8   6    5.93    5.98
  -3   8   6    2.46    8.23
  -3   7   6    4.82    6.62
  -3   7   6   18.48    9.94
  -3   6   6   56.46    5.75
  -3   6   6   68.06    7.50
  -3   5   6   17.01    4.37
  -3   5   6   23.71    9.27
  -3   4   6  276.33    5.45
  -3   4   6  280.47    9.77
  -3   3   6  316.25    9.50
  -3   3   6  266.98    5.36
  -3   2   6   24.73    7.81
  -3   1   6    3.45    4.37
   3  -1  -6    7.94    5.08
   3   0  -6   59.18    6.56
  -3   0   6   76.30    6.40
  -3  -1   6  236.72    7.33
   3   1  -6  239.52    8.93
  -3  -2   6   67.78    5.88
   3   2  -6   62.55    5.25
   3   2  -6   65.23    7.76
   3   3  -6   27.82    5.11
   3   3  -6   30.24    8.23
  -3  -3   6   36.10    6.35
   3   4  -6    9.26    5.96
   3   4  -6    2.82    6.24
   3   5  -6    6.94    8.35
   3   5  -6    7.41    6.56
   3   6  -6    9.29   10.75
   3   6  -6    4.78    7.37
   3   7  -6    8.68   10.23
   3   8  -6  153.97   15.19
   3   9  -6   10.84   11.08
   3  10  -6   66.29   16.04
   3  11  -6    2.86   14.25
   3  12  -6   80.31   26.71
   3  13  -6    4.65   19.37
  -3  12   5    9.05   11.71
  -3  11   5   16.70   11.88
  -3  10   5   18.86   10.43
  -3  10   5   11.11    9.27
  -3   9   5   80.70   12.03
  -3   9   5   51.79    9.22
  -3   8   5    7.84    5.65
  -3   8   5   22.99   12.47
  -3   7   5   12.59    5.66
  -3   7   5  290.88   12.86
  -3   6   5   11.98    5.15
  -3   6   5    3.57    6.44
  -3   5   5   44.47    5.10
  -3   5   5   36.39    7.04
  -3   4   5   57.75    7.55
  -3   4   5   52.82    3.71
  -3   3   5  194.36    8.99
  -3   2   5   49.77    6.30
   3  -1  -5  144.89    5.96
  -3   1   5   62.08    5.60
   3   0  -5  156.44    7.88
  -3   0   5  155.30    7.39
  -3  -1   5   59.69    6.37
   3   1  -5   60.02    7.11
   3   2  -5   17.29    4.78
  -3  -2   5   20.08    5.57
   3   2  -5   16.09    6.68
   3   3  -5   14.75    5.59
   3   3  -5    2.75    6.50
   3   4  -5    5.30    5.58
   3   4  -5    8.74    6.75
   3   5  -5   52.74    6.91
   3   5  -5   58.45    8.62
   3   6  -5  187.02   10.02
   3   6  -5  171.26   15.67
   3   7  -5    5.74   10.18
   3   8  -5   75.42   16.76
   3   9  -5   47.62   14.23
   3  10  -5   43.91   18.62
   3  11  -5    3.67   14.23
   3  12  -5    7.17   17.29
   3  13  -5   15.59   23.77
  -3  12   4   14.14   12.00
  -3  11   4    6.49    9.12
  -3  10   4    8.10    8.06
  -3  10   4   42.65   12.83
  -3   9   4   18.31   11.55
  -3   9   4    5.41    6.98
  -3   8   4   16.08    7.99
  -3   8   4   18.94   10.17
  -3   7   4  101.89    7.93
  -3   7   4  170.63    9.31
  -3   6   4   85.67    8.12
  -3   6   4   30.13    6.16
  -3   5   4   24.40    4.29
  -3   5   4  125.63    8.31
  -3   4   4    3.68    5.06
  -3   3   4  474.92    9.71
  -3   2   4  951.59   11.80
   3  -1  -4   10.72    5.08
  -3   1   4   19.14    7.31
   3   0  -4  291.48    8.74
  -3   0   4  280.82    7.94
  -3  -1   4  176.14    7.70
   3   1  -4  188.89    8.47
   3   2  -4   39.41    4.58
   3   2  -4   20.13    7.05
   3   3  -4   17.12    4.94
   3   3  -4   21.86    7.60
   3   4  -4   60.39   10.58
   3   4  -4   51.41    6.26
   3   5  -4  130.24   10.80
   3   5  -4  138.08    7.41
   3   6  -4   93.35   10.62
   3   6  -4   91.96    9.52
   3   7  -4   39.90   10.87
   3   8  -4   21.62   12.34
   3   9  -4   43.61   13.37
   3  10  -4    6.74   13.90
   3  11  -4   77.87   17.22
   3  12  -4    9.84   15.81
   3  13  -4  107.66   27.96
  -3  11   3   19.69   10.33
  -3  10   3   15.67   12.00
  -3   9   3   22.41   10.35
  -3   8   3   10.67    6.60
  -3   8   3   22.12    9.34
  -3   7   3    4.67    5.21
  -3   7   3   27.10    8.21
  -3   6   3    6.20    4.14
  -3   6   3   50.62    7.28
  -3   5   3   25.19    4.60
  -3   5   3   59.52    8.56
  -3   4   3  336.55    9.84
  -3   3   3   41.53    8.05
  -3   2   3    3.63    4.42
  -3   1   3  162.19    9.33
   3  -1  -3  125.38    8.27
  -3   0   3  171.52    7.03
   3   0  -3  188.74    6.97
   3   1  -3    6.16    5.00
  -3  -1   3    3.99    4.84
   3   1  -3    7.32    4.23
   3   2  -3    3.29    4.50
   3   2  -3    9.00    7.42
   3   3  -3    4.88    6.72
   3   3  -3    7.82    3.90
   3   4  -3  363.39    7.84
   3   4  -3  376.42   12.23
   3   5  -3   85.78    8.31
   3   5  -3   94.10   11.96
   3   6  -3   11.21   11.32
   3   6  -3    4.07    6.23
   3   7  -3  158.03   12.52
   3   8  -3   86.72   14.74
   3   9  -3   25.32   13.67
   3  10  -3   32.26   16.96
   3  11  -3   11.93   18.77
   3  12  -3   14.43   18.12
   3  13  -3   19.22   15.59
  -3  12   2   41.37   14.24
  -3  11   2   29.25   11.71
  -3  11   2   38.74   14.06
  -3  10   2   23.14   12.27
  -3  10   2   12.28    9.06
  -3   9   2   25.09    9.56
  -3   9   2   17.73    8.57
  -3   8   2  117.68    7.98
  -3   8   2  143.07   12.58
  -3   7   2   68.47    9.25
  -3   7   2   55.62   10.48
  -3   6   2  473.03   11.93
  -3   6   2  424.63   10.44
  -3   5   2  565.91   11.65
  -3   5   2  471.12   10.10
  -3   4   2  240.49    8.33
  -3   4   2  274.42    9.16
  -3   3   2  376.85    7.97
  -3   2   2    9.82    4.61
   3  -1  -2  350.73    8.74
   3  -1  -2  221.05    5.70
  -3   1   2  344.40    9.03
   3   0  -2   41.36    4.83
  -3   0   2   41.94    5.48
   3   0  -2   42.71    5.85
   3   1  -2  523.64   10.17
   3   1  -2  543.98   11.23
   3   2  -2  131.22    8.05
   3   2  -2  166.63    9.17
   3   3  -2  137.64    9.24
   3   3  -2  149.89    4.41
   3   3  -2  162.73    8.69
   3   4  -2  194.55    8.96
   3   4  -2  229.04    6.09
   3   4  -2  230.94   10.42
   3   5  -2    6.71    7.34
   3   5  -2    7.33    8.24
   3   5  -2    1.06    4.16
   3   6  -2   95.02   12.62
   3   6  -2  103.33   13.80
   3   6  -2  109.34    8.83
   3   7  -2   14.43   11.61
   3   7  -2   13.24    8.82
   3   8  -2    3.66   10.90
   3   9  -2   39.62   15.62
   3  10  -2   19.69   14.12
   3  11  -2   17.62   16.64
   3  12  -2   69.06   24.83
   3  13  -2   45.69   22.38
  -3  13   1   48.14   16.26
  -3  12   1   26.56   15.93
  -3  11   1   18.53   15.24
  -3  10   1   14.85   11.06
  -3  10   1    7.71    7.62
  -3   9   1   14.73    8.16
  -3   9   1    6.94    8.86
  -3   8   1    9.28    8.78
  -3   8   1    9.79    7.37
  -3   8   1   15.07   10.53
  -3   7   1   21.02    8.64
  -3   7   1   14.04    9.02
  -3   6   1   47.40    9.32
  -3   6   1   32.64    5.97
  -3   5   1   20.06    6.10
  -3   5   1   17.99    6.71
  -3   4   1   22.51    6.59
  -3   4   1   18.23    4.77
  -3   3   1   14.71    5.65
  -3   3   1   12.23    3.85
  -3   2   1  635.32    9.21
  -3   2   1  600.60   10.35
  -3   1   1 2162.39   16.02
   3   0  -1  246.46    7.30
   3   0  -1  245.99    7.50
   3   1  -1  174.58    7.62
   3   1  -1  194.57    8.19
   3   2  -1    8.78    6.16
   3   2  -1    2.64    4.83
   3   3  -1   56.11    8.57
   3   3  -1   43.97    7.68
   3   3  -1   51.62    4.05
   3   4  -1   26.14   10.03
   3   4  -1   20.27    4.52
   3   4  -1   26.20    7.50
   3   5  -1   15.44   11.04
   3   5  -1    8.41    8.40
   3   5  -1    2.86    5.07
   3   6  -1   15.31    6.08
   3   6  -1   14.24    8.53
   3   6  -1   24.56   11.14
   3   7  -1    5.47    9.43
   3   7  -1   19.62   12.40
   3   8  -1    9.48   13.22
   3   8  -1    4.59    9.47
   3   9  -1   19.73   16.67
   3  10  -1   16.70   13.60
   3  11  -1   20.50   14.76
   3  12  -1    5.76   14.07
   3  13  -1   11.73   22.64
  -3  14   0   18.18   15.64
  -3  13   0   86.10   16.67
  -3  12   0   11.24   11.89
  -3  12   0   -1.10   11.51
  -3  11   0   37.32   12.24
  -3  11   0   31.26    9.41
  -3  10   0    1.87    7.79
  -3  10   0    7.42   11.47
  -3   9   0  280.12   12.05
  -3   9   0  200.71    8.60
  -3   9   0  284.23   13.29
  -3   8   0    6.85    9.38
  -3   8   0   10.98    8.38
  -3   7   0   72.54    8.60
  -3   7   0   77.75    7.67
  -3   6   0    5.84    5.84
  -3   6   0   -0.25    4.83
  -3   5   0  401.33    9.11
  -3   5   0  405.20   10.41
  -3   4   0    7.38    5.33
  -3   4   0    3.24    4.00
  -3   3   0   95.76    8.22
  -3   3   0   65.68    5.76
  -3   2   0   12.37    6.13
  -3   2   0    5.39    3.67
  -3   1   0  376.79    8.62
   3  -1   0  378.71    6.12
   3   0   0    7.15    3.05
   3   0   0    3.98    4.58
   3   1   0  155.43    7.56
   3   1   0  182.78    7.93
   3   2   0   20.17    8.36
   3   2   0    2.24    4.19
   3   3   0   24.28    7.58
   3   3   0   29.33    7.63
   3   4   0   10.15    7.54
   3   4   0   12.11    7.62
   3   5   0  643.54   16.52
   3   5   0  645.38   15.09
   3   6   0    8.10    9.13
   3   6   0    4.05    7.92
   3   7   0   10.03    9.49
   3   7   0   13.71   11.17
   3   8   0    9.83   10.89
   3   8   0   12.08   12.29
   3   9   0   16.71   13.43
   3   9   0    7.73   10.96
   3  10   0    3.37   14.98
   3  11   0   19.56   16.41
   3  12   0   15.30   19.49
   3  13   0  101.02   23.93
   3  14   0    7.24   18.83
  -3  14  -1    4.46   14.93
  -3  13  -1   46.55   19.40
  -3  13  -1   12.49   11.79
  -3  12  -1   36.78   17.90
  -3  12  -1    6.41   11.14
  -3  11  -1   17.79   12.92
  -3  11  -1   22.16   14.12
  -3  10  -1   14.37   12.05
  -3  10  -1   11.74    9.91
  -3   9  -1   24.19   11.21
  -3   9  -1   31.98   12.72
  -3   8  -1   13.00   10.62
  -3   8  -1    6.13    5.63
  -3   7  -1   15.32    9.13
  -3   7  -1   19.80    6.41
  -3   7  -1   13.80    9.54
  -3   6  -1   49.94    7.16
  -3   6  -1   44.77    8.22
  -3   5  -1   17.19    5.71
  -3   5  -1   17.60    6.36
  -3   4  -1   22.27    5.62
  -3   4  -1   13.59    3.99
  -3   3  -1   19.98    5.08
  -3   3  -1   10.50    4.50
  -3   2  -1  584.58    9.32
  -3   2  -1  582.19    8.17
   3  -1   1 2235.09   12.72
   3   0   1  230.55    7.12
   3   0   1  227.46    7.40
   3   1   1  188.11    8.29
   3   1   1  236.04    8.23
   3   2   1    9.70    5.04
   3   2   1   24.10    7.71
   3   3   1   31.55    6.30
   3   3   1   41.22    7.29
   3   4   1   29.76    8.78
   3   4   1   21.67    7.56
   3   5   1    6.84    9.36
   3   5   1   11.04    9.21
   3   6   1   22.68   12.17
   3   6   1   25.23   11.94
   3   7   1   22.64   11.50
   3   7   1   23.51   10.05
   3   8   1    2.14    8.45
   3   8   1   22.00   15.54
   3   9   1    3.86   12.43
   3   9   1    1.22   12.52
   3  10   1   33.84   14.10
   3  10   1    9.85   12.89
   3  11   1   38.73   16.74
   3  12   1    6.77   14.85
   3  13   1    7.93   20.23
   3  14   1   26.19   22.80
  -3  15  -2   15.45   17.89
  -3  14  -2   51.42   19.49
  -3  14  -2   50.19   20.84
  -3  13  -2   22.44   15.51
  -3  13  -2    1.84   14.27
  -3  12  -2   85.46   15.80
  -3  12  -2   81.11   17.92
  -3  11  -2   28.55   10.92
  -3  11  -2   39.85   14.37
  -3  10  -2   15.22   12.30
  -3  10  -2    9.91   10.80
  -3   9  -2   30.01   11.79
  -3   9  -2   30.37    7.89
  -3   9  -2   26.80   11.13
  -3   8  -2  122.18    7.71
  -3   8  -2  143.24    9.67
  -3   7  -2   51.10    6.47
  -3   7  -2   72.07   10.40
  -3   7  -2   50.88    9.90
  -3   6  -2  463.08   12.90
  -3   6  -2  480.39    9.16
  -3   5  -2  468.24    8.92
  -3   5  -2  461.94   11.05
  -3   4  -2  250.57    7.76
  -3   4  -2  271.03    6.60
  -3   3  -2  416.06    9.51
  -3   3  -2  372.59    7.08
   3  -3   2  407.65    6.74
  -3   2  -2    8.61    3.84
  -3   2  -2   12.12    5.70
  -3   1  -2  357.66    6.08
   3  -1   2  339.99    7.30
   3   0   2   46.93    6.28
   3   0   2   35.80    5.66
   3   1   2  539.72   10.46
   3   1   2  529.76   10.25
   3   2   2  141.05    6.90
   3   2   2  141.88    9.40
   3   3   2  165.20   12.09
   3   3   2  145.44    8.10
   3   4   2  209.55    9.26
   3   4   2  255.55   10.29
   3   5   2   16.89    8.63
   3   5   2   15.82    9.45
   3   6   2   84.28   12.31
   3   6   2  110.36    9.64
   3   7   2   16.49   13.16
   3   7   2   20.99   10.77
   3   8   2    6.66   10.97
   3   8   2    9.47   13.02
   3   9   2    8.83   12.19
   3   9   2   35.52   13.41
   3  10   2   11.44   13.82
   3  10   2   19.01   16.16
   3  11   2   14.51   14.67
   3  11   2   11.77   13.93
   3  12   2   60.87   21.39
   3  13   2   34.87   20.17
   3  14   2   16.92   23.20
  -3  15  -3   25.88   19.77
  -3  14  -3   19.58   14.16
  -3  14  -3    8.70   15.95
  -3  13  -3   91.25   18.23
  -3  13  -3   92.52   18.75
  -3  12  -3    4.52   14.41
  -3  12  -3   23.82   13.62
  -3  11  -3   18.66   13.14
  -3  11  -3   10.99    9.68
  -3  10  -3   12.05   12.77
  -3  10  -3   13.61   12.00
  -3   9  -3   25.02   11.75
  -3   9  -3   24.96   10.88
  -3   8  -3    2.41    4.13
  -3   8  -3    4.34   10.09
  -3   7  -3   28.44    5.79
  -3   7  -3   43.81   10.91
  -3   7  -3   28.10    9.14
  -3   6  -3   59.71    6.60
  -3   6  -3   60.09    6.70
  -3   5  -3   28.04    5.24
  -3   5  -3   24.94    6.21
  -3   4  -3  301.96    6.66
  -3   4  -3  286.46    8.74
  -3   3  -3   38.48    4.16
  -3   3  -3   33.65    4.67
   3  -2   3    7.56    4.35
  -3   2  -3    6.26    4.47
   3  -1   3  121.65    5.42
  -3   1  -3  130.99    4.56
   3   0   3  200.30    7.06
   3   0   3  204.34    8.14
   3   1   3   23.93    6.15
   3   1   3    5.42    5.99
   3   2   3   13.51    8.03
   3   2   3   15.35    5.59
   3   3   3   17.72    8.60
   3   3   3   16.22    6.74
   3   4   3  332.69   11.47
   3   4   3  362.49   10.79
   3   5   3   83.11   11.10
   3   5   3   86.88    8.13
   3   6   3   19.06   11.15
   3   6   3   21.52   11.31
   3   7   3   46.73    8.78
   3   7   3  172.64   13.01
   3   8   3   72.30   13.72
   3   8   3  101.18   14.16
   3   9   3    3.10   11.70
   3   9   3   24.89   14.03
   3  10   3   32.17   18.16
   3  10   3   28.53   15.16
   3  11   3    6.93   16.51
   3  11   3   12.47   17.36
   3  12   3    8.47   15.32
   3  12   3   16.68   16.97
   3  13   3   39.43   19.30
   3  14   3    6.44   16.36
  -3  15  -4   12.79   16.44
  -3  15  -4    6.46   18.11
  -3  14  -4   15.84   19.73
  -3  14  -4   21.35   19.31
  -3  13  -4    7.83   11.71
  -3  13  -4   11.33   15.46
  -3  12  -4   25.11   12.63
  -3  12  -4   11.64   12.34
  -3  11  -4   -1.93   10.67
  -3  11  -4    2.04    7.14
  -3  10  -4   55.62   17.09
  -3  10  -4   23.86   11.33
  -3   9  -4   10.86   10.61
  -3   9  -4   17.54   11.83
  -3   8  -4   35.35    6.09
  -3   8  -4   35.28   10.39
  -3   8  -4   31.63    8.96
  -3   7  -4  150.54    6.19
  -3   7  -4  182.92   11.50
  -3   7  -4  165.42   11.33
  -3   6  -4  103.90   10.10
  -3   6  -4   98.35   10.10
  -3   6  -4   94.63    6.09
  -3   5  -4  117.30    5.23
  -3   5  -4  190.77   11.67
  -3   4  -4   15.47    4.52
  -3   4  -4   13.15    5.32
  -3   3  -4  438.64   10.22
  -3   3  -4  401.11    7.53
   3  -3   4  402.04    7.80
  -3   2  -4  896.52   11.48
   3  -2   4  856.96   10.28
   3  -1   4    9.87    6.18
  -3   1  -4    7.93    4.83
  -3   0  -4  266.78    5.43
   3   0   4  281.04    8.96
   3   1   4  168.27    7.90
   3   1   4  177.34    6.21
   3   2   4    7.58    5.88
   3   2   4   15.90    5.39
   3   3   4   14.23    6.70
   3   3   4    7.64    6.47
   3   4   4   58.04    9.24
   3   4   4   43.01    8.49
   3   5   4  113.47   12.66
   3   5   4  138.77    7.98
   3   5   4  116.04   10.80
   3   6   4   80.22   12.28
   3   6   4   85.85    9.60
   3   6   4   79.32   10.27
   3   7   4   46.26   12.60
   3   7   4   44.51   13.40
   3   8   4   42.90   15.57
   3   8   4   26.87   12.58
   3   9   4   25.84   13.47
   3   9   4   43.54   13.73
   3  10   4   17.24   13.88
   3  10   4   10.21   13.91
   3  11   4   66.21   19.62
   3  11   4   95.19   16.58
   3  12   4   10.19   17.67
   3  12   4    7.68   18.53
   3  13   4  108.18   24.71
  -3  16  -5    4.69   16.73
  -3  16  -5   11.96   16.56
  -3  15  -5   24.96   16.99
  -3  15  -5   36.92   20.65
  -3  14  -5   -5.14   17.87
  -3  14  -5   10.30   14.65
  -3  13  -5   18.45   13.85
  -3  13  -5   20.87   16.52
  -3  12  -5   18.46   12.55
  -3  12  -5   20.18   15.01
  -3  11  -5    5.94   11.11
  -3  11  -5   14.49   11.99
  -3  10  -5   16.18   10.26
  -3  10  -5   10.68    9.28
  -3   9  -5   98.70   14.50
  -3   9  -5   73.98   13.89
  -3   8  -5   12.78    8.09
  -3   8  -5    7.74    9.09
  -3   7  -5  303.83   11.52
  -3   7  -5  281.54   13.98
  -3   7  -5  292.83    6.19
  -3   6  -5    8.11    6.83
  -3   6  -5   20.37    8.53
  -3   6  -5    7.22    3.66
  -3   5  -5   57.54    8.47
  -3   5  -5   44.36    5.13
  -3   4  -5   65.05    8.51
  -3   4  -5   55.21    4.52
  -3   3  -5  162.67    5.23
  -3   3  -5  175.00    7.83
   3  -3   5  171.70    7.43
   3  -2   5   43.13    5.42
  -3   2  -5   59.57    7.04
  -3   1  -5   95.07    5.58
   3  -1   5   61.08    6.71
   3   0   5  147.88    7.04
   3   0   5  157.68    5.89
   3   1   5   43.25    6.93
   3   1   5   55.24    5.34
   3   2   5   34.73    8.85
   3   2   5   48.81    6.05
   3   3   5   10.85    6.78
   3   3   5    5.92    5.45
   3   4   5   10.62    7.26
   3   4   5    8.80    7.36
   3   4   5    9.95    9.16
   3   5   5   52.28    9.89
   3   5   5   42.42    9.70
   3   5   5   42.78    9.38
   3   6   5  186.97   16.15
   3   6   5  188.77   10.98
   3   6   5  165.07   11.55
   3   7   5   12.04   11.89
   3   7   5   -0.32    7.92
   3   7   5   14.12   10.72
   3   8   5   66.02   15.68
   3   8   5   58.38   13.32
   3   8   5   50.57    8.98
   3   9   5   38.78   13.49
   3   9   5   54.10   15.37
   3  10   5   33.83   17.14
   3  10   5   25.34   17.09
   3  11   5   21.64   15.03
   3  11   5   22.86   16.82
   3  12   5    2.20   17.02
   3  12   5   23.14   17.68
   3  13   5    4.49   17.04
  -3  16  -6   12.37   16.66
  -3  15  -6    8.12   16.01
  -3  15  -6   20.77   21.08
  -3  14  -6   22.19   17.30
  -3  14  -6   27.75   19.53
  -3  13  -6   -3.55   13.77
  -3  13  -6    0.24   11.75
  -3  12  -6   29.24   12.40
  -3  12  -6   42.88   15.08
  -3  11  -6    7.71   11.31
  -3  11  -6    7.57   13.06
  -3  10  -6   11.88   13.68
  -3  10  -6    1.26    7.50
  -3   9  -6    9.53   11.28
  -3   9  -6   17.40   10.64
  -3   8  -6   11.90   10.54
  -3   8  -6   14.24   10.89
  -3   7  -6    2.39    3.48
  -3   7  -6    2.60    6.63
  -3   7  -6    4.85    8.87
  -3   6  -6   71.45    4.12
  -3   6  -6   75.33   11.34
  -3   6  -6  122.94   11.26
  -3   5  -6   13.49    3.53
  -3   5  -6   19.90    8.76
  -3   4  -6  282.25    6.16
  -3   4  -6  302.89   10.71
  -3   3  -6  313.28    9.50
   3  -3   6  273.79    7.46
   3  -2   6   22.13    6.45
  -3   2  -6   18.49    5.72
  -3   1  -6    8.16    4.57
   3  -1   6    5.21    3.75
   3   0   6   56.10    4.31
   3   0   6   48.46    6.67
   3   1   6  228.00    9.11
   3   1   6  233.73    6.30
   3   2   6   61.88    7.36
   3   2   6   74.15    5.97
   3   3   6   33.57    7.19
   3   3   6   30.65    5.79
   3   3   6   10.16    7.04
   3   4   6    6.94    8.50
   3   4   6   -0.23    4.85
   3   4   6    7.62    6.90
   3   5   6    5.70    9.25
   3   5   6    9.72    8.50
   3   6   6    4.71    7.58
   3   6   6    0.16   12.00
   3   7   6   16.46   13.82
   3   7   6   13.60   11.94
   3   8   6  124.27   15.10
   3   8   6  148.50   11.62
   3   9   6   26.43   16.37
   3   9   6   20.43   13.33
   3  10   6   89.82   19.34
   3  10   6  109.15   16.91
   3  11   6    4.64   14.77
   3  11   6   16.49   14.76
   3  12   6   15.28   16.57
   3  13   6    8.32   17.03
  -3  16  -7    9.01   16.92
  -3  15  -7   17.45   17.09
  -3  15  -7    8.77   16.14
  -3  14  -7   18.10   18.44
  -3  14  -7    5.63   18.23
  -3  13  -7   18.80   14.47
  -3  13  -7    0.33   14.95
  -3  12  -7   19.05   15.02
  -3  12  -7   10.71   11.37
  -3  11  -7   27.63   12.87
  -3  11  -7   14.64   10.85
  -3  10  -7   20.60   10.33
  -3  10  -7   16.78   12.59
  -3   9  -7   82.79   12.30
  -3   9  -7   82.62   12.82
  -3   8  -7   36.68    9.58
  -3   8  -7   54.06    9.51
  -3   7  -7   46.79   12.73
  -3   7  -7   54.80   12.88
  -3   6  -7  147.90    3.81
  -3   6  -7  152.30   10.89
  -3   6  -7  141.78   10.16
  -3   5  -7   11.92    3.90
  -3   5  -7   16.99    8.02
  -3   4  -7   45.55    9.90
  -3   4  -7   17.62    4.52
  -3   3  -7   46.31    7.06
   3  -3   7   37.65    7.49
   3  -2   7   40.78    7.16
  -3   2  -7   37.54    6.30
  -3   1  -7    6.50    4.11
   3  -1   7    8.11    4.99
   3   0   7  135.59    4.99
   3   0   7  130.89    7.71
   3   1   7   45.44    7.73
   3   1   7   54.55    4.77
   3   2   7  129.02    8.48
   3   2   7  123.93    6.55
   3   2   7  103.81    8.24
   3   3   7   21.94    9.64
   3   3   7   25.56    8.11
   3   4   7   39.38   10.06
   3   4   7   -1.13    3.52
   3   4   7   41.54    7.67
   3   5   7   81.38    8.49
   3   5   7   71.08    9.81
   3   5   7   79.64   10.08
   3   6   7    6.15    6.79
   3   6   7    3.74    7.61
   3   7   7   11.55   11.63
   3   7   7   18.45   10.82
   3   7   7   12.73    9.63
   3   8   7   37.86   13.82
   3   8   7   47.82   14.09
   3   8   7   52.26   14.42
   3   9   7   12.08   13.01
   3   9   7   17.29   14.09
   3   9   7   15.69   12.27
   3  10   7   23.83   16.68
   3  10   7   24.27   15.80
   3  11   7    9.38   15.53
   3  12   7   -0.43   15.08
   3  13   7   -0.96   12.79
  -3  16  -8   -8.63   18.83
  -3  15  -8    2.08   18.54
  -3  15  -8   18.55   22.74
  -3  14  -8   34.85   16.55
  -3  14  -8   17.97   19.66
  -3  13  -8  112.84   16.13
  -3  13  -8  124.50   23.07
  -3  12  -8   -0.82   12.45
  -3  12  -8   13.58   13.50
  -3  11  -8   95.69   13.44
  -3  11  -8  275.38   19.52
  -3  10  -8   80.89   16.07
  -3  10  -8   94.75   15.48
  -3   9  -8   67.81   12.52
  -3   9  -8   55.98   12.69
  -3   8  -8    2.58   10.77
  -3   8  -8    7.20    7.64
  -3   7  -8   33.40   10.42
  -3   7  -8   44.83   12.89
  -3   6  -8   11.74    8.20
  -3   6  -8    9.65    8.21
  -3   5  -8   95.30    4.24
  -3   5  -8  108.30   10.81
  -3   4  -8   13.10    6.90
  -3   4  -8    7.40    3.36
  -3   3  -8  130.32    8.48
   3  -3   8  127.67    7.70
   3  -2   8   14.42    5.56
  -3   2  -8   98.18    6.01
   3  -1   8   37.11    9.11
  -3   1  -8   50.55    6.11
   3   0   8   20.32    4.36
   3   0   8   16.68    7.42
   3   1   8   22.66    4.18
   3   1   8   30.70    8.09
   3   2   8   11.51    3.91
   3   2   8   16.76    8.76
   3   3   8   13.41    7.24
   3   3   8   39.24   10.93
   3   3   8   27.03    5.72
   3   4   8   12.93    6.44
   3   4   8    9.51    7.76
   3   5   8   10.33    6.88
   3   5   8   25.08   11.72
   3   5   8   38.19    8.99
   3   6   8   26.50   11.69
   3   6   8   33.71   11.61
   3   6   8   18.31   12.74
   3   7   8  169.73   16.10
   3   7   8  189.84   13.47
   3   8   8    9.41   13.11
   3   8   8   19.55   14.27
   3   8   8   21.54   12.76
   3   9   8    9.94   13.00
   3   9   8   10.83   12.37
   3   9   8   23.11   12.32
   3  10   8   20.64   15.09
   3  10   8    4.02   12.74
   3  11   8   20.30   17.72
   3  12   8   25.40   19.10
   3  13   8    4.85   17.48
  -3  16  -9   29.57   20.06
  -3  15  -9   22.63   21.20
  -3  15  -9   11.83   17.53
  -3  14  -9   14.25   14.95
  -3  14  -9   24.94   16.25
  -3  13  -9    1.49   14.82
  -3  13  -9   18.29   15.70
  -3  12  -9    9.24   12.77
  -3  12  -9    5.33   16.38
  -3  11  -9    4.98   11.67
  -3  11  -9    7.17   11.51
  -3  10  -9    6.70   12.03
  -3  10  -9   18.26   15.42
  -3   9  -9    5.37   10.65
  -3   9  -9    4.66    9.46
  -3   8  -9   91.00   11.67
  -3   8  -9   26.86    9.09
  -3   7  -9   11.73    9.08
  -3   7  -9    5.80    7.99
  -3   6  -9   17.94    9.39
  -3   6  -9   22.38    8.69
  -3   5  -9   65.56    3.83
  -3   5  -9   61.73    8.94
  -3   4  -9   22.24   10.57
  -3   3  -9   40.66    7.51
   3  -3   9   30.27    8.18
   3  -2   9    6.94    5.71
  -3   2  -9   10.02    4.92
  -3   1  -9   37.10    6.98
   3  -1   9   31.40    7.62
   3   0   9   49.70    8.91
   3   0   9   37.13    4.29
   3   1   9   12.23    6.11
   3   1   9   12.20    4.41
   3   1   9    7.53    5.79
   3   2   9  236.18   10.32
   3   2   9  269.50   11.24
   3   2   9  252.41    6.15
   3   3   9   40.02   11.05
   3   3   9   34.28    6.50
   3   4   9   46.50    7.09
   3   4   9   38.60   10.80
   3   5   9   20.76   10.36
   3   5   9   12.68   10.91
   3   5   9   14.23    7.29
   3   6   9   80.84    8.58
   3   6   9   66.95    9.57
   3   7   9    9.47   12.42
   3   7   9   15.36    9.14
   3   7   9   22.71   13.17
   3   8   9    3.54   11.74
   3   8   9    0.72   10.36
   3   8   9    6.22    9.73
   3   9   9    7.26   14.56
   3   9   9    1.68   12.36
   3  10   9    4.10   17.38
   3  10   9   -0.21    9.40
   3  11   9   -2.00   16.79
   3  11   9   12.01   13.17
   3  12   9   37.06   21.73
   3  13   9    6.61   19.92
  -3  16 -10    5.50   18.00
  -3  15 -10   19.60   20.42
  -3  15 -10    5.52   19.09
  -3  14 -10   52.10   18.55
  -3  14 -10   15.70   17.12
  -3  13 -10   20.91   16.59
  -3  13 -10   25.70   17.41
  -3  12 -10   69.95   18.84
  -3  12 -10   66.92   17.88
  -3  11 -10   34.39   14.68
  -3  11 -10   46.89   16.22
  -3  10 -10  367.92   19.65
  -3  10 -10  362.30   17.73
  -3   9 -10   10.17   11.53
  -3   9 -10   15.38   11.66
  -3   8 -10   60.07   11.03
  -3   8 -10   17.72   10.85
  -3   7 -10    9.62    8.61
  -3   7 -10    3.70    6.14
  -3   6 -10   13.95    9.51
  -3   6 -10   13.00    8.22
  -3   5 -10   34.04    3.60
  -3   5 -10   37.62   10.07
  -3   4 -10   14.18    7.27
  -3   3 -10    6.58    6.88
   3  -3  10   22.75    9.26
  -3   2 -10   31.26    8.58
   3  -2  10   14.84    7.45
   3  -1  10   13.80    6.47
  -3   1 -10   15.15    6.32
   3   0  10   74.42    3.64
   3   0  10   81.16    9.04
   3   1  10    2.32    5.22
   3   1  10    3.09    6.34
   3   1  10    9.34    4.60
   3   2  10    7.19    6.25
   3   2  10   10.36    4.79
   3   2  10    7.41    6.88
   3   3  10   22.37    8.43
   3   3  10   15.86    5.61
   3   4  10   12.42    8.05
   3   4  10   22.60   10.78
   3   4  10   24.42    6.37
   3   5  10   12.70    8.87
   3   5  10   10.26   12.34
   3   6  10   20.27    9.74
   3   6  10   79.21   15.35
   3   6  10   77.59    8.91
   3   7  10   45.90   14.14
   3   7  10   50.17   13.56
   3   8  10  113.53   17.80
   3   8  10   78.56   13.11
   3   9  10   12.30   14.16
   3   9  10   10.63   12.32
   3  10  10   13.10   15.68
   3  10  10    0.34    9.53
   3  11  10    3.64   13.83
   3  11  10    3.87   15.84
   3  12  10   -1.49   17.65
   3  13  10   13.64   16.57
  -3  16 -11   21.80   19.29
  -3  15 -11    7.32   20.93
  -3  15 -11    9.81   17.47
  -3  14 -11   11.96   18.73
  -3  14 -11   -2.27   13.66
  -3  13 -11   82.53   18.44
  -3  13 -11   52.11   17.41
  -3  12 -11   55.49   16.95
  -3  12 -11   37.29   16.75
  -3  11 -11   14.43   14.81
  -3  11 -11   12.82   12.89
  -3  10 -11    8.30   10.62
  -3  10 -11   11.38   12.01
  -3   9 -11   16.41   13.18
  -3   9 -11   51.83   15.09
  -3   8 -11    9.90    8.25
  -3   8 -11    6.12    9.95
  -3   7 -11  191.47   13.73
  -3   7 -11  232.66   12.21
  -3   6 -11   15.92    9.85
  -3   6 -11   14.21    8.76
  -3   5 -11   87.09   10.56
  -3   4 -11  128.42   11.03
   3  -4  11  169.23   12.89
  -3   3 -11  143.25   11.61
   3  -3  11  157.60   12.65
  -3   2 -11   14.19    8.28
   3  -2  11   22.39    7.90
  -3   1 -11   86.50    7.29
   3  -1  11   76.92    7.43
   3   0  11   26.66    4.21
   3   0  11   30.51    8.59
   3   1  11  248.43    9.88
   3   1  11  270.13   10.80
   3   2  11   31.69   10.20
   3   2  11   26.89    4.35
   3   3  11    7.01    7.52
   3   3  11    6.83    7.41
   3   3  11    2.37    4.90
   3   4  11    2.56    8.29
   3   4  11    6.66    5.72
   3   4  11    7.23    8.91
   3   5  11  144.73   11.87
   3   5  11  155.17   14.17
   3   6  11   13.38   10.28
   3   6  11   41.12   15.27
   3   7  11   27.29   13.58
   3   7  11   13.26   11.19
   3   8  11    9.28   11.71
   3   8  11    5.92   11.92
   3   9  11   28.93   14.15
   3   9  11   18.08   12.55
   3  10  11    1.19   11.30
   3  10  11    8.91   11.67
   3  11  11   31.87   20.13
   3  11  11   59.72   19.91
   3  12  11    3.14   15.62
   3  13  11   21.73   19.37
  -3  15 -12    4.97   19.55
  -3  15 -12   25.87   22.15
  -3  14 -12    1.33   16.49
  -3  14 -12    8.60   17.42
  -3  13 -12   35.17   15.27
  -3  13 -12    9.04   14.12
  -3  12 -12    6.40   12.11
  -3  12 -12   21.49   15.72
  -3  11 -12   81.69   15.50
  -3  11 -12   80.72   15.17
  -3  10 -12    3.79   10.36
  -3  10 -12   13.31   12.46
  -3   9 -12   -1.39    9.24
  -3   9 -12   19.91   12.16
  -3   8 -12   21.36   10.03
  -3   8 -12   20.27   10.36
  -3   7 -12   11.44   11.82
  -3   7 -12   21.64   11.67
  -3   6 -12    8.85    9.58
  -3   6 -12    6.39    5.83
  -3   5 -12  310.71   13.27
   3  -4  12   52.92    9.37
  -3   4 -12   48.62    9.29
   3  -3  12   56.85   10.60
  -3   3 -12   44.97   10.68
  -3   2 -12   96.36    9.94
   3  -2  12   95.55    9.09
  -3   1 -12  374.90   10.92
   3  -1  12  370.57   12.82
   3  -1  12  320.32    9.01
   3   0  12   12.12    3.33
   3   0  12   16.37    9.67
   3   1  12  394.38   11.71
   3   1  12  378.77   12.36
   3   1  12  385.78    5.62
   3   2  12    3.52    7.07
   3   2  12    8.11    7.14
   3   2  12    3.06    3.39
   3   3  12   40.51    8.91
   3   3  12  134.79   12.11
   3   4  12    7.34    8.48
   3   4  12    3.23    8.83
   3   5  12   13.40   10.24
   3   5  12   16.29   10.33
   3   6  12   17.78   12.78
   3   6  12   12.43    9.36
   3   7  12   51.89   12.28
   3   7  12   37.79   11.85
   3   8  12   21.94   12.15
   3   8  12   38.32   16.96
   3   9  12   12.08   13.92
   3   9  12   12.97   14.96
   3  10  12   52.44   14.81
   3  10  12   39.53   19.30
   3  11  12   89.87   20.69
   3  11  12   60.06   20.06
   3  12  12    9.00   16.61
   3  12  12    5.04   14.29
   3  13  12   15.40   18.78
  -3  15 -13    2.59   14.17
  -3  14 -13   20.19   20.29
  -3  14 -13    3.36   15.60
  -3  13 -13    7.00   15.99
  -3  13 -13    5.10   15.37
  -3  12 -13   12.09   13.71
  -3  12 -13   10.23   14.16
  -3  11 -13   38.31   19.27
  -3  11 -13   40.57   18.21
  -3  10 -13   69.15   15.99
  -3  10 -13   16.91   10.34
  -3   9 -13   15.74   13.22
  -3   9 -13    5.83   10.50
  -3   8 -13   20.25   11.98
  -3   8 -13   24.16   13.45
  -3   7 -13   16.59   12.39
  -3   7 -13    9.53   10.69
  -3   6 -13  186.17   15.51
  -3   6 -13  173.51   10.23
  -3   5 -13   85.74   11.12
  -3   4 -13    8.66    7.64
   3  -4  13   14.97   10.25
  -3   3 -13  174.33   12.62
   3  -3  13  144.63   12.20
  -3   2 -13    6.16    7.75
   3  -2  13    6.86    7.48
   3  -1  13   83.43    8.65
   3  -1  13   53.68    6.66
   3   0  13   13.48    8.66
   3   0  13   41.42   10.57
   3   0  13   14.29    3.53
   3   1  13   -1.64    7.11
   3   1  13    5.09    9.59
   3   2  13   42.32   10.38
   3   2  13   68.24   11.76
   3   3  13   15.60   11.01
   3   3  13   10.57   10.21
   3   4  13   39.27   12.28
   3   4  13   26.90   13.69
   3   5  13   63.08   12.02
   3   5  13   71.92   11.33
   3   6  13  136.20   12.42
   3   6  13  191.68   17.69
   3   7  13   13.58   10.13
   3   7  13   45.96   15.89
   3   8  13   44.25   15.69
   3   8  13   60.96   15.37
   3   9  13   14.56   16.04
   3   9  13   19.27   16.64
   3  10  13   24.02   18.30
   3  10  13   17.64   14.84
   3  11  13   14.58   17.04
   3  11  13    6.17   14.61
   3  12  13   20.56   21.23
   3  12  13   13.36   20.81
   3  13  13   -3.42   15.91
  -3  15 -14   20.44   20.00
  -3  14 -14   36.08   16.89
  -3  14 -14   72.51   26.41
  -3  13 -14   30.19   22.84
  -3  13 -14   37.08   18.30
  -3  12 -14   38.72   19.05
  -3  12 -14   19.66   14.29
  -3  11 -14   29.47   15.10
  -3  11 -14   45.69   20.38
  -3  10 -14   32.29   13.01
  -3  10 -14   15.97   14.52
  -3   9 -14   12.78   13.31
  -3   9 -14   26.60   14.10
  -3   8 -14   10.41   11.48
  -3   8 -14    7.51    8.27
  -3   7 -14   11.30    9.65
  -3   7 -14   20.52   11.62
  -3   6 -14  112.78    9.60
  -3   6 -14  119.03   12.57
  -3   5 -14   28.59   10.39
  -3   4 -14  199.53   13.01
   3  -4  14  223.37   14.13
  -3   3 -14   14.92    7.61
   3  -3  14   13.64    9.46
  -3   2 -14  236.85    9.63
   3  -2  14  239.43   13.15
   3  -1  14   14.54    8.71
   3  -1  14   21.12    9.32
   3   0  14   59.96    9.07
   3   0  14   60.86   11.27
   3   1  14   36.12   10.48
   3   1  14   32.00    9.78
   3   2  14  119.42   13.38
   3   2  14   90.51   12.06
   3   3  14   12.44   10.31
   3   3  14    4.95   10.06
   3   4  14   -1.17    8.96
   3   4  14   10.00    9.04
   3   5  14   72.95   15.16
   3   5  14   93.53   12.30
   3   6  14   68.79   15.95
   3   6  14   54.98   15.27
   3   7  14    3.85   14.04
   3   7  14    4.48   13.73
   3   8  14    5.30   15.40
   3   8  14    2.01   12.87
   3   9  14    8.63   10.98
   3   9  14   11.63   17.80
   3  10  14   44.22   19.13
   3  10  14   20.66   14.36
   3  11  14    2.30   19.82
   3  11  14   20.31   19.69
   3  12  14   23.52   19.81
   3  12  14    9.76   16.50
  -3  15 -15    3.43   17.39
  -3  14 -15   16.38   17.91
  -3  14 -15   14.06   16.62
  -3  13 -15    3.15   11.83
  -3  13 -15   10.03   15.90
  -3  12 -15    3.06   13.71
  -3  12 -15   10.33   18.08
  -3  11 -15   -2.90   13.13
  -3  11 -15    3.82   11.34
  -3  10 -15   16.62   15.39
  -3  10 -15   18.10   16.26
  -3   9 -15    6.50   13.03
  -3   9 -15    6.74   14.73
  -3   8 -15   47.99   13.56
  -3   8 -15   53.70   15.69
  -3   7 -15    5.63    8.80
  -3   7 -15   -0.82    7.14
  -3   6 -15   74.11   14.13
  -3   6 -15  100.44   12.12
  -3   5 -15   13.35   10.66
  -3   4 -15   14.75    8.80
   3  -4  15   23.39   11.22
  -3   3 -15   14.45    8.82
   3  -3  15   17.21   11.28
  -3   2 -15   99.98   11.60
   3  -2  15  127.87   11.63
   3  -2  15   99.90    8.28
   3  -1  15    3.59    6.54
   3  -1  15    4.42    8.78
   3   0  15    9.52    8.89
   3   0  15   14.99   10.51
   3   1  15   53.54   11.99
   3   1  15   11.23    7.53
   3   2  15    9.68    7.77
   3   2  15   -1.67   10.12
   3   3  15   14.38   12.93
   3   3  15   40.03   13.99
   3   4  15   26.19   14.29
   3   4  15    4.86    9.92
   3   5  15   46.45   11.38
   3   5  15  114.58   11.88
   3   6  15   56.19   14.25
   3   6  15   28.72   12.14
   3   7  15   37.49   14.27
   3   7  15   66.34   17.34
   3   8  15    5.44   12.30
   3   8  15   -0.28   11.09
   3   9  15   13.04   14.17
   3   9  15   12.87   15.64
   3  10  15   26.53   17.03
   3  10  15   22.23   17.59
   3  11  15   36.15   17.02
   3  11  15    8.49   15.63
   3  12  15   17.97   18.61
   3  12  15   13.70   19.52
  -3  14 -16   22.04   21.84
  -3  14 -16   14.77   18.80
  -3  13 -16   24.74   17.22
  -3  13 -16   53.21   18.58
  -3  12 -16   70.98   18.94
  -3  12 -16   60.00   20.73
  -3  11 -16   41.07   17.37
  -3  11 -16   22.64   13.47
  -3  10 -16   56.98   17.83
  -3  10 -16   82.03   17.49
  -3   9 -16   14.45   13.78
  -3   9 -16   47.48   15.75
  -3   8 -16   24.75   11.67
  -3   8 -16   28.51   13.37
  -3   7 -16  115.91   15.48
  -3   7 -16   73.75   14.87
  -3   6 -16  121.23   14.66
  -3   6 -16  111.58   10.93
  -3   5 -16  145.03   12.75
   3  -5  16  180.25   13.64
  -3   4 -16   21.16    8.98
   3  -4  16   41.86   10.34
   3  -3  16   20.41   10.40
  -3   3 -16    7.95    9.82
   3  -2  16   59.14    9.99
  -3   2 -16   70.46   12.11
   3  -2  16   63.00    8.07
   3  -1  16   48.25   10.31
   3  -1  16   39.32    8.81
   3   0  16   20.26    8.02
   3   0  16   66.40   12.09
   3   1  16    3.65    9.39
   3   1  16   12.40   10.25
   3   2  16   18.81   12.30
   3   2  16   15.94   10.42
   3   3  16   20.00    9.61
   3   3  16   89.03   17.02
   3   4  16    5.83    9.24
   3   4  16   37.03   13.47
   3   5  16    4.95   10.09
   3   5  16    9.84   10.52
   3   6  16   22.97   14.79
   3   6  16   -0.22    7.34
   3   7  16   20.64   13.22
   3   7  16   59.61   12.57
   3   8  16    5.00   14.68
   3   8  16    7.20   16.83
   3   9  16   32.25   18.19
   3   9  16   16.96   19.98
   3  10  16   19.00   16.56
   3  10  16    3.45   18.06
   3  11  16   13.02   20.04
   3  11  16   13.26   20.83
   3  12  16   11.59   21.14
   3  12  16   13.41   17.02
  -3  14 -17    7.39   16.73
  -3  14 -17   -1.18   20.67
  -3  13 -17   14.27   19.73
  -3  13 -17    3.15   13.65
  -3  12 -17   16.57   18.54
  -3  12 -17    9.52   17.44
  -3  11 -17   39.83   18.43
  -3  11 -17   54.13   15.58
  -3  10 -17   13.44   14.18
  -3  10 -17    3.55   11.57
  -3   9 -17   12.46   13.01
  -3   9 -17    6.97   11.53
  -3   8 -17    8.79   14.54
  -3   8 -17   15.42   12.83
  -3   7 -17   11.48   11.12
  -3   7 -17    3.46   10.57
  -3   6 -17   35.80    8.25
  -3   6 -17  135.35   16.77
  -3   5 -17   12.34    9.78
   3  -5  17   31.19   14.21
   3  -4  17   28.69   13.63
  -3   4 -17   14.05   10.12
  -3   3 -17  160.74   16.33
   3  -3  17  140.29   14.35
   3  -2  17   13.44   11.41
  -3   2 -17   11.81    9.85
   3  -2  17   17.81    8.98
   3  -1  17    8.98    8.12
   3  -1  17   16.15   11.01
   3   0  17  187.17   11.16
   3   0  17  228.43   12.41
   3   1  17    8.19    9.95
   3   1  17   15.32    8.98
   3   2  17   14.93    9.96
   3   2  17    1.08    6.85
   3   3  17   16.64    9.28
   3   3  17   16.39   15.25
   3   4  17    7.42   10.44
   3   4  17   15.42   12.33
   3   5  17    2.04   11.75
   3   5  17   11.53   13.09
   3   6  17    5.38   14.10
   3   6  17    2.93   10.39
   3   7  17   28.63   15.35
   3   7  17   36.06   18.60
   3   8  17   28.60   17.28
   3   8  17   39.79   17.98
   3   9  17   15.99   13.92
   3   9  17   28.44   17.74
   3  10  17   18.30   18.65
   3  10  17    9.65   14.89
   3  11  17   15.44   17.56
   3  11  17   13.18   20.49
   3  12  17   31.26   22.94
  -3  14 -18   46.91   19.26
  -3  14 -18   12.50   19.65
  -3  13 -18   12.33   15.61
  -3  13 -18   10.96   20.43
  -3  12 -18   24.23   20.35
  -3  12 -18   53.32   22.61
  -3  11 -18   16.95   15.73
  -3  11 -18   28.38   19.58
  -3  10 -18   12.20   14.85
  -3  10 -18   20.60   16.71
  -3   9 -18   15.21   13.17
  -3   9 -18   11.60   15.16
  -3   8 -18   28.18   13.81
  -3   8 -18   20.32   12.46
  -3   7 -18   15.41   11.45
  -3   7 -18    9.00   11.48
  -3   6 -18   84.50   14.62
  -3   5 -18   88.68   12.41
   3  -5  18  116.46   19.22
  -3   4 -18   26.86   12.32
   3  -4  18   17.72   10.49
  -3   3 -18    3.72    7.37
   3  -3  18    9.98   14.97
  -3   2 -18    3.15    8.49
   3  -2  18    1.52    5.43
   3  -1  18   12.28    7.93
   3  -1  18   31.69   13.71
   3   0  18   24.26    9.80
   3   0  18   22.42    9.12
   3   1  18   40.64   10.46
   3   1  18   60.59   15.76
   3   2  18  131.38   15.61
   3   2  18  138.53   14.40
   3   3  18   31.78   11.35
   3   3  18   35.14   14.22
   3   4  18   87.06   14.05
   3   4  18   54.79   13.60
   3   5  18   26.65   12.05
   3   5  18   18.36   14.00
   3   6  18  124.19   18.04
   3   6  18  144.74   17.86
   3   7  18    9.64   10.75
   3   7  18    8.77   12.71
   3   8  18    9.55   16.69
   3   8  18   19.82   14.58
   3   9  18   -3.33   15.29
   3   9  18   17.18   19.84
   3  10  18    4.58   16.14
   3  10  18    0.82   12.75
   3  11  18   16.82   20.48
   3  11  18    1.37   16.79
  -3  14 -19   30.55   20.55
  -3  13 -19   33.28   16.87
  -3  13 -19    3.01   17.63
  -3  12 -19   19.75   18.09
  -3  12 -19    5.22   15.99
  -3  11 -19    6.44   16.88
  -3  11 -19   10.73   17.73
  -3  10 -19   -1.40   11.68
  -3  10 -19    1.93   15.67
  -3   9 -19    8.40   17.52
  -3   9 -19   20.78   16.50
  -3   8 -19   56.80   15.18
  -3   8 -19   86.39   15.56
  -3   7 -19   10.48   14.60
  -3   7 -19   19.48   11.74
  -3   6 -19   14.05   13.64
   3  -6  19   24.37   13.83
  -3   5 -19    8.03    8.51
   3  -5  19   26.11   14.60
  -3   4 -19   28.91   13.68
   3  -4  19   22.61   12.46
  -3   3 -19    6.54    9.19
   3  -3  19    8.75    9.83
   3  -2  19  121.44   11.71
  -3   2 -19  117.90   12.28
   3  -1  19  190.47   10.73
   3  -1  19  276.26   16.37
   3   0  19    3.12    9.04
   3   0  19   11.20    9.91
   3   1  19    8.29   11.33
   3   1  19    8.41   11.22
   3   2  19   25.10   12.91
   3   2  19   14.92   13.21
   3   3  19   11.57    9.95
   3   3  19   10.44   12.59
   3   4  19   15.72   11.56
   3   4  19   18.01   12.29
   3   5  19   29.71   15.87
   3   5  19   -0.59    9.02
   3   6  19   86.84   15.97
   3   6  19   73.98   17.95
   3   7  19   34.02   11.44
   3   7  19   71.85   18.78
   3   8  19    6.19   13.46
   3   8  19   17.98   14.89
   3   9  19   17.83   16.28
   3   9  19    5.45   15.65
   3  10  19   -2.51   18.44
   3  10  19   13.27   18.32
   3  11  19    0.69   23.03
   3  11  19   16.57   17.06
  -3  13 -20    2.23   15.02
  -3  13 -20   12.36   22.34
  -3  12 -20   -1.77   17.21
  -3  12 -20    5.47   18.96
  -3  11 -20    5.78   17.63
  -3  11 -20   11.84   17.61
  -3  10 -20   14.80   15.17
  -3  10 -20    9.89   14.00
  -3   9 -20    9.04   15.40
  -3   9 -20   10.51   13.69
  -3   8 -20    6.15   16.90
  -3   7 -20   21.54   15.82
  -3   6 -20   51.53   15.88
   3  -6  20   98.78   16.70
  -3   5 -20  153.69   17.13
   3  -5  20  158.22   15.78
  -3   4 -20   51.19   12.43
   3  -4  20   91.56   18.11
  -3   3 -20   64.68   15.98
   3  -3  20   41.35   12.51
  -3   2 -20   25.65   12.55
   3  -2  20   11.57   12.52
   3  -1  20    9.15    8.77
  -3   1 -20   11.93   11.77
   3   0  20   10.90   11.33
   3   0  20    9.56    9.02
   3   1  20   32.67   11.25
   3   1  20   29.19   12.45
   3   2  20   16.55   11.34
   3   2  20   18.91   10.78
   3   3  20    9.89   10.61
   3   3  20   67.08   12.39
   3   4  20   13.30   14.31
   3   4  20   17.98   14.59
   3   5  20   91.14   16.03
   3   5  20  106.20   16.21
   3   6  20   10.06   16.16
   3   6  20   -1.40   13.77
   3   7  20   13.06   13.07
   3   7  20   37.15   14.83
   3   8  20    7.43   15.93
   3   8  20    6.34   11.26
   3   9  20    7.16   14.28
   3   9  20    0.77   18.31
   3  10  20   14.48   20.27
   3  10  20   14.56   15.28
   3  11  20    8.29   18.18
  -3  13 -21   23.51   20.87
  -3  13 -21   23.44   21.35
  -3  12 -21   26.09   20.31
  -3  12 -21   48.33   22.78
  -3  11 -21   11.45   17.12
  -3  11 -21    8.87   18.83
  -3  10 -21   10.10   15.19
  -3   9 -21   16.51   18.08
  -3   8 -21   34.50   17.90
  -3   7 -21    7.89   12.90
   3  -7  21   43.24   18.46
  -3   6 -21    2.94   12.40
   3  -6  21   44.74   17.44
  -3   5 -21    4.95   11.61
   3  -5  21   25.32   16.88
  -3   4 -21    3.40    9.74
   3  -4  21    4.78   11.58
  -3   3 -21   21.89   14.12
   3  -3  21   16.32   11.10
  -3   2 -21   24.18   14.84
   3  -2  21   15.37   14.00
   3  -1  21    7.19    8.77
  -3   1 -21   10.24   10.58
   3   0  21   13.26   11.28
   3   0  21   14.66   13.78
   3   1  21    6.11    7.64
   3   1  21   17.93   13.10
   3   2  21   59.53   14.32
   3   2  21   68.21   14.78
   3   3  21   27.79   15.46
   3   3  21   17.38   12.26
   3   4  21   45.68   16.77
   3   4  21   17.54   14.11
   3   5  21    2.53   12.43
   3   5  21    6.91   11.55
   3   6  21   44.72   13.62
   3   6  21   73.11   18.17
   3   7  21   -3.15   12.08
   3   7  21   23.61   15.71
   3   8  21   74.50   25.18
   3   8  21   63.51   17.94
   3   9  21    8.27   16.45
   3   9  21   11.25   19.88
   3  10  21   -0.22   30.74
   3  10  21    5.03   20.70
  -3  13 -22   20.73   17.56
  -3  12 -22    2.75   17.66
  -3  11 -22   10.27   18.17
  -3  10 -22    2.75   16.62
  -3   9 -22    3.63   14.82
  -3   8 -22    9.72   13.92
  -3   7 -22   13.26   11.16
   3  -7  22   13.34   13.81
  -3   6 -22   36.09   12.94
   3  -6  22   50.65   19.38
   3  -5  22   65.41   14.07
  -3   5 -22   55.40   17.20
  -3   4 -22  221.93   16.85
   3  -4  22  231.31   22.29
  -3   3 -22   27.54   13.02
   3  -3  22   42.76   11.78
   3  -2  22   16.02   14.49
  -3   2 -22   19.18   14.84
  -3   1 -22    4.73    9.27
   3  -1  22   17.56   11.84
   3   0  22   24.06   13.20
   3   0  22   18.68   13.28
   3   1  22   13.21   11.66
   3   1  22   -5.14   14.06
   3   2  22   12.87   13.40
   3   2  22   13.97   13.32
   3   3  22    7.00   13.53
   3   3  22   16.66   15.56
   3   4  22   43.23   16.22
   3   4  22   66.76   15.67
   3   5  22   29.29   16.66
   3   5  22    8.79   12.10
   3   6  22   29.70   14.34
   3   6  22    2.27   14.71
   3   7  22   -1.07   16.15
   3   7  22   25.97   19.44
   3   8  22   18.34   20.26
   3   8  22   26.07   20.39
   3   9  22   20.20   16.87
   3   9  22   11.82   19.77
   3  10  22   20.60   22.21
  -3  12 -23    8.87   17.29
  -3  11 -23   12.73   20.31
  -3  10 -23   19.86   16.96
  -3   9 -23    4.41   18.71
  -3   8 -23   11.08   15.10
   3  -8  23   30.95   18.99
  -3   7 -23   30.76   18.29
   3  -7  23   10.07   15.25
  -3   6 -23   22.82   13.44
   3  -6  23   34.25   16.29
  -3   5 -23   16.82   12.94
   3  -5  23    3.68   15.03
   3  -4  23   22.00   15.54
  -3   4 -23   25.93   15.14
  -3   3 -23   11.11   15.51
   3  -3  23   16.01   14.71
   3  -2  23   17.13   12.66
  -3   2 -23   27.00   11.87
   3  -1  23  134.34   16.33
  -3   1 -23  148.54   18.27
   3   0  23   14.13   11.82
   3   0  23   11.83   12.99
   3   1  23   26.02   13.50
   3   1  23   27.36   13.84
   3   2  23   18.23   14.49
   3   2  23   27.61   14.24
   3   3  23    6.47   14.04
   3   3  23   10.78   12.98
   3   4  23    7.51   14.26
   3   4  23    7.34   13.06
   3   5  23   19.82   16.49
   3   5  23   16.55   16.10
   3   6  23   17.02   18.50
   3   6  23   17.77   14.95
   3   7  23   97.40   18.53
   3   7  23  106.72   21.38
   3   8  23   10.18   15.14
   3   8  23   11.47   18.87
   3   9  23   26.69   22.56
   3   9  23    3.04   19.17
   3  10  23    4.26   18.37
  -3  11 -24   19.38   24.34
  -3  10 -24    3.55   14.54
  -3   9 -24   27.75   16.65
  -3   8 -24   18.82   18.89
   3  -8  24   14.52   16.53
  -3   7 -24   31.98   15.37
   3  -7  24   63.69   19.42
   3  -6  24    9.58   15.15
  -3   6 -24    3.23   15.53
   3  -5  24   44.07   17.84
  -3   5 -24   46.76   15.46
  -3   4 -24   10.99   15.18
   3  -4  24    2.86   13.16
   3  -3  24   66.97   13.95
  -3   3 -24   75.35   15.75
  -3   2 -24    7.17   14.70
   3  -2  24    7.00   13.09
  -3   1 -24    4.09   13.32
   3  -1  24    4.81   12.56
   3   0  24    3.75   15.50
   3   1  24   22.66   12.17
   3   1  24   32.32   14.17
   3   2  24    6.80   13.87
   3   2  24   12.96   16.21
   3   3  24   15.90   15.26
   3   3  24    7.82   14.17
   3   4  24    3.21   15.59
   3   4  24   42.45   20.45
   3   5  24   24.11   14.64
   3   5  24   49.47   18.78
   3   6  24   20.33   16.14
   3   6  24   20.66   18.89
   3   7  24    5.26   13.78
   3   7  24   10.93   13.15
   3   8  24   13.11   16.92
   3   8  24   13.09   16.41
   3   9  24   10.81   24.24
  -3  11 -25   13.47   18.01
  -3  10 -25    8.89   19.68
  -3   9 -25   62.69   19.93
   3  -9  25   62.17   22.18
  -3   8 -25    9.67   16.26
   3  -8  25   18.88   16.97
  -3   7 -25   63.67   13.32
   3  -7  25   92.76   25.02
  -3   6 -25   18.31   14.10
   3  -6  25   17.60   15.24
  -3   5 -25   14.01   14.04
   3  -5  25   25.40   18.62
  -3   4 -25   54.78   17.90
   3  -4  25   78.16   17.88
  -3   3 -25    9.88   13.20
   3  -3  25    4.28   15.43
  -3   2 -25   45.05   18.06
   3  -2  25   56.55   17.19
  -3   1 -25   18.90   14.89
   3  -1  25    0.07   10.67
   3   0  25   23.83   16.58
   3   1  25    6.73   11.16
   3   1  25   15.28   13.34
   3   2  25    2.65   14.78
   3   2  25    9.03   16.10
   3   3  25   14.23   13.57
   3   3  25   13.08   13.56
   3   4  25   35.51   20.20
   3   4  25   32.47   16.79
   3   5  25   -2.54   14.14
   3   5  25    3.14   15.76
   3   6  25   19.76   19.05
   3   6  25    5.68   15.91
   3   7  25   -7.17   18.15
   3   7  25    8.85   18.63
   3   8  25   39.05   21.42
   3   8  25   74.72   24.53
   3   9  25   13.91   19.39
  -3  10 -26   25.50   22.15
   3 -10  26   43.12   24.33
  -3   9 -26    8.94   16.52
   3  -9  26   16.86   19.03
  -3   8 -26   35.71   19.69
   3  -8  26   49.02   25.06
   3  -7  26   25.53   16.48
  -3   7 -26   11.04   18.34
  -3   6 -26   12.44   14.56
   3  -6  26   22.10   19.99
  -3   5 -26    9.53   18.07
   3  -5  26   12.07   16.14
  -3   4 -26   70.21   20.97
   3  -4  26   75.45   21.30
   3  -3  26   31.25   18.02
  -3   3 -26    1.36   15.66
  -3   2 -26   16.35   16.94
   3  -2  26    4.86   13.70
  -3   1 -26   31.50   17.70
   3  -1  26   15.75   16.08
   3   0  26   66.29   18.96
   3   1  26   12.13   12.46
   3   1  26   10.10   18.20
   3   2  26    6.69   15.98
   3   2  26    0.76   14.99
   3   3  26   -0.25   19.92
   3   3  26   10.60   13.84
   3   4  26   17.31   14.44
   3   4  26   36.04   18.77
   3   5  26   17.07   14.49
   3   5  26   54.80   20.44
   3   6  26    3.34   16.46
   3   6  26   10.44   18.79
   3   7  26    2.44   23.79
   3   7  26    3.35   19.61
   3   8  26   58.85   23.55
  -3  10 -27   38.02   23.80
   3 -10  27    1.29   26.04
  -3   9 -27    9.01   18.77
   3  -9  27   31.08   24.51
   3  -8  27   49.74   19.18
  -3   8 -27   36.01   22.92
  -3   7 -27   -0.30   18.61
   3  -7  27   11.71   21.24
   3  -6  27   13.60   18.95
  -3   6 -27   17.44   15.74
   3  -5  27   16.19   22.84
  -3   5 -27   11.99   15.67
  -3   4 -27   13.99   14.27
   3  -4  27   13.70   17.65
   3  -3  27   10.76   19.25
  -3   3 -27   24.24   13.98
  -3   2 -27    6.69   15.49
   3  -2  27    7.78   15.55
  -3   1 -27   64.35   18.97
   3  -1  27   39.17   18.01
   3   0  27   11.01   14.51
   3   1  27   17.31   15.80
   3   2  27   18.86   17.69
   3   2  27   16.98   15.76
   3   3  27    6.44   16.61
   3   3  27    1.73   13.20
   3   4  27    2.47   15.68
   3   4  27   -3.18   12.56
   3   5  27   14.13   19.73
   3   5  27   20.71   20.68
   3   6  27   12.92   20.29
   3   6  27   26.78   20.34
   3   7  27   10.82   22.26
   3   7  27   16.72   19.23
   3   8  27   12.62   16.74
  -3   9 -28   41.53   24.03
   3  -9  28   26.82   24.08
  -3   8 -28    4.11   22.29
   3  -8  28   28.41   19.86
  -3   7 -28   20.60   17.34
   3  -7  28   57.71   25.49
  -3   6 -28    6.94   16.50
   3  -6  28   11.85   17.28
  -3   5 -28    5.40   13.32
   3  -5  28   11.71   21.63
  -3   4 -28   21.39   16.32
   3  -4  28   26.10   16.87
   3  -3  28    3.52   20.27
  -3   3 -28    8.09   18.11
  -3   2 -28   16.32   18.56
   3  -2  28    8.73   19.49
  -3   1 -28   23.59   14.57
   3  -1  28   26.18   15.84
   3   0  28   12.28   19.02
  -3   0 -28   17.91   18.48
   3   1  28   71.67   22.89
   3   2  28   10.92   13.82
   3   2  28   13.98   16.66
   3   3  28   20.73   17.18
   3   3  28   21.08   16.43
   3   4  28   14.36   18.56
   3   4  28    3.95   15.12
   3   5  28   24.05   19.87
   3   5  28   11.88   17.03
   3   6  28    3.62   16.63
   3   6  28    7.20   17.26
   3   7  28   23.29   18.10
  -3   8 -29   14.14   19.97
   3  -8  29   30.40   20.35
   3  -7  29    1.42   19.14
  -3   7 -29   10.24   19.23
  -3   6 -29   31.23   21.66
   3  -6  29   35.11   19.64
  -3   5 -29   21.70   18.67
   3  -5  29   16.02   18.14
  -3   4 -29    2.92   21.28
   3  -4  29    8.62   21.28
   3  -3  29    0.14    9.37
  -3   3 -29    2.87   14.52
   3  -2  29   14.10   19.08
  -3   2 -29   -0.29   19.03
  -3   1 -29   16.78   19.40
   3  -1  29   11.34   17.61
  -3   0 -29   14.80   18.24
   3   0  29    5.28   17.08
   3   1  29   25.74   16.70
   3   2  29   31.07   19.27
   3   3  29   10.46   17.84
   3   3  29   12.92   17.70
   3   4  29   -3.36   16.36
   3   4  29    5.27   16.97
   3   5  29    2.92   17.88
   3   5  29   12.66   16.64
   3   6  29    1.73   19.74
   3   6  29   -3.07   17.41
  -3   7 -30    2.32   22.94
   3  -7  30    8.39   25.11
  -3   6 -30    2.71   21.05
   3  -6  30    6.70   18.69
  -3   5 -30   48.92   23.54
   3  -5  30   51.58   24.56
   3  -4  30   18.64   22.26
  -3   4 -30   12.10   18.27
   3  -3  30    5.74   19.76
  -3   3 -30    8.31   21.34
  -3   2 -30   21.00   17.16
   3  -2  30   30.44   23.13
  -3   1 -30   22.53   20.79
   3  -1  30   17.41   19.48
  -3   0 -30  184.93   26.51
   3   0  30  193.16   24.16
   3   1  30    6.62   20.64
   3   2  30   46.18   18.65
   3   3  30   10.82   15.26
   3   3  30   23.46   21.14
   3   4  30    8.63   20.14
   3   4  30   12.31   17.79
   3   5  30   -2.25   16.34
   3   5  30    6.53   17.68
  -3   6 -31   15.98   20.52
   3  -6  31   23.77   25.22
  -3   5 -31   11.88   18.58
   3  -5  31   15.78   20.01
   3  -4  31   -0.96   17.46
  -3   4 -31    2.21   24.30
   3  -3  31    9.89   19.16
  -3   3 -31   17.46   18.60
  -3   2 -31    0.97   24.59
   3  -2  31   29.07   22.33
  -3   1 -31   11.39   22.46
   3  -1  31   15.86   19.60
  -3   0 -31   28.40   21.70
   3   0  31   35.31   22.28
   3   1  31   -2.65   18.05
   3   2  31   21.75   21.81
   3   3  31   19.35   16.65
   3   4  31   12.94   19.42
   3   4  31    7.14   22.71
   3   5  31   18.66   21.39
  -3   4 -32   -0.65   19.92
   3  -4  32    3.68   21.85
  -3   3 -32    9.77   21.58
   3  -3  32   21.39   24.05
  -3   2 -32   -3.88   23.21
   3  -2  32   29.02   19.45
  -3   1 -32   13.68   22.03
   3  -1  32   40.27   24.81
  -3   0 -32    9.32   21.83
   3   0  32   16.16   22.32
  -3  -1 -32   40.85   17.81
   3   1  32   40.70   23.15
   3   2  32    3.81   17.02
  -3   2 -33   -4.94   17.17
  -3   1 -33   23.86   24.12
   3  -1  33   11.48   24.32
   3   0  33   12.58   23.61
  -3   0 -33   11.09   22.38
  -3  -1 -33   33.65   18.50
  -4   0  34   10.05   18.52
  -4   0  33   17.34   22.58
  -4  -1  33   -3.34   20.45
  -4   6  32    1.99   21.19
  -4   1  32   16.24   20.33
  -4   0  32    9.08   20.14
   4   1 -32    1.64   20.46
  -4  -1  32   13.81   22.91
   4   2 -32    6.96   17.71
  -4  -2  32    8.05   23.45
   4   3 -32   16.00   21.37
  -4   7  31   31.84   23.32
  -4   6  31   13.29   18.29
  -4   1  31    2.41   21.66
  -4   0  31   13.15   17.01
   4   1 -31   17.69   21.58
  -4  -1  31   12.44   17.20
   4   2 -31   17.12   16.38
  -4  -2  31   23.98   23.54
  -4  -3  31    7.68   24.59
   4   3 -31   11.50   20.13
   4   4 -31   14.29   19.20
  -4   8  30    6.53   18.25
  -4   7  30   15.04   18.59
  -4   6  30   17.73   21.55
  -4   5  30   13.73   20.25
  -4   2  30   22.51   18.62
  -4   1  30   65.73   20.87
  -4   0  30    6.93   16.11
   4   1 -30   52.25   24.48
  -4  -1  30   36.95   18.40
  -4  -2  30   30.15   22.19
   4   2 -30    2.36   18.72
   4   3 -30    7.93   15.97
  -4  -3  30   15.73   22.83
   4   4 -30   23.77   20.42
  -4  -4  30    6.20   19.87
  -4   8  29   14.53   22.27
  -4   7  29   25.81   22.34
  -4   6  29    7.39   19.31
  -4   5  29    4.05   20.27
  -4   2  29    4.15   15.39
  -4   1  29    5.64   14.72
  -4   0  29   -0.57   18.40
   4   1 -29   33.91   18.54
  -4  -1  29    1.74   15.74
   4   2 -29   15.19   19.09
  -4  -2  29   21.45   20.89
   4   3 -29    8.96   16.65
  -4  -3  29   11.90   22.35
   4   4 -29    8.53   19.18
  -4   9  28   13.44   21.05
  -4   8  28   45.61   19.89
  -4   7  28   30.86   20.31
  -4   6  28   11.27   21.02
  -4   5  28   12.82   15.03
  -4   4  28    4.45   17.40
  -4   2  28    0.56   16.16
  -4   1  28    7.51   18.11
  -4   0  28   82.74   21.41
  -4  -1  28   26.25   19.47
   4   2 -28   67.76   20.01
  -4  -2  28   77.10   22.56
   4   3 -28   25.34   13.99
   4   4 -28   13.53   19.51
   4   5 -28   96.08   23.34
  -4   9  27    4.98   19.04
  -4   8  27    5.09   18.31
  -4   7  27   15.86   20.98
  -4   6  27   34.33   16.37
  -4   5  27    7.79   14.85
  -4   4  27    3.39   17.38
  -4   3  27   64.19   18.85
  -4   2  27   21.16   16.17
  -4   1  27   15.89   16.42
  -4   0  27   10.89   17.96
  -4  -1  27   24.29   15.27
  -4  -2  27   14.36   19.40
   4   2 -27    4.63   14.37
   4   3 -27    0.11   61.70
   4   4 -27    4.06   14.46
   4   5 -27    8.83   18.50
  -4  10  26   29.72   23.96
  -4   9  26   57.63   25.21
  -4   8  26   13.14   17.67
  -4   7  26   24.28   19.74
  -4   6  26   16.17   19.12
  -4   5  26   10.24   17.66
  -4   4  26   10.29   16.45
  -4   3  26   18.57   15.27
  -4   3  26   13.02   15.57
  -4   2  26    5.74   13.87
  -4   1  26   54.89   17.39
  -4   0  26   18.70   16.63
  -4  -1  26  146.85   21.81
   4   2 -26   63.95   23.82
   4   3 -26   26.01   15.36
   4   4 -26   98.25   19.50
   4   5 -26    9.18   18.20
  -4  11  25   15.88   18.57
  -4  10  25   11.00   17.79
  -4   9  25   21.32   20.93
  -4   8  25   17.14   19.64
  -4   7  25    7.66   15.29
  -4   6  25   19.64   17.04
  -4   5  25   10.90   15.92
  -4   4  25    4.05   14.19
  -4   3  25   12.11   14.63
  -4   3  25   -6.17   15.18
  -4   2  25   56.78   19.54
  -4   1  25   13.13   14.74
  -4   0  25  125.05   19.63
  -4  -1  25   23.82   13.97
   4   2 -25   11.65   16.27
   4   3 -25    8.59   15.72
   4   4 -25   26.39   16.83
   4   5 -25    3.37   14.39
  -4  11  24    7.92   13.39
  -4  10  24    4.71   17.95
  -4   9  24    5.36   11.57
  -4   8  24   53.34   18.85
  -4   7  24   15.04   16.42
  -4   6  24   62.68   16.12
  -4   5  24   16.19   16.31
  -4   4  24   63.57   16.35
  -4   4  24   43.95   14.88
  -4   3  24   21.87   11.38
  -4   3  24   11.61   13.34
  -4   2  24   10.03   12.59
  -4   2  24   18.07   14.38
  -4   1  24   11.71   14.52
  -4   0  24   34.42   15.86
   4   2 -24    4.75   10.83
   4   3 -24   59.39   13.26
   4   4 -24   69.08   17.86
   4   5 -24   87.44   16.65
  -4  12  23   13.20   22.55
  -4  11  23   10.04   17.80
  -4  10  23   15.83   14.91
  -4   9  23   12.53   15.74
  -4   8  23    5.92   15.29
  -4   7  23    0.65   12.16
  -4   6  23    0.50   15.77
  -4   5  23   14.14   14.29
  -4   4  23   11.94   11.04
  -4   4  23    4.52   11.76
  -4   3  23   22.89   11.76
  -4   3  23   22.93   13.50
  -4   2  23    6.77   12.57
  -4   2  23   14.22   12.42
  -4   1  23   34.85   16.20
  -4   0  23   -0.26   13.97
   4   2 -23   52.90   17.51
   4   3 -23    5.76   15.54
   4   4 -23   -0.24   63.10
   4   5 -23    7.18   13.19
   4   9 -23   40.01   24.28
  -4  12  22   17.03   22.77
  -4  11  22    9.36   17.94
  -4  10  22   46.47   22.04
  -4   9  22    6.09   17.67
  -4   8  22   20.22   16.95
  -4   7  22    0.82   18.65
  -4   6  22   22.99   15.91
  -4   5  22  184.94   17.35
  -4   4  22  257.50   15.93
  -4   4  22  277.06   16.22
  -4   3  22    7.00   11.76
  -4   3  22   16.28   12.86
  -4   2  22    1.53   12.42
  -4   2  22   10.51   11.23
  -4   1  22   33.73   12.95
  -4   1  22   17.85   13.10
  -4   0  22   15.25   13.36
   4   2 -22    4.41   12.90
   4   3 -22   22.24   14.90
   4   4 -22   16.31   14.60
   4   5 -22   62.78   17.26
   4   6 -22   58.28   18.85
   4   7 -22   72.52   19.87
   4   8 -22   62.45   24.47
   4   9 -22    5.94   17.76
  -4  13  21   12.73   15.35
  -4  12  21   -1.87   19.49
  -4  11  21   10.62   17.31
  -4  10  21   16.34   19.03
  -4   9  21   17.65   17.63
  -4   8  21    1.68   12.45
  -4   7  21   13.22   13.24
  -4   6  21    5.36   11.70
  -4   5  21   12.38   13.99
  -4   4  21   16.53   10.14
  -4   4  21    6.80   10.98
  -4   3  21   22.59   11.58
  -4   3  21   25.05   13.90
  -4   2  21   11.64   11.57
  -4   2  21   26.95   13.92
  -4   1  21   12.78   11.15
  -4   1  21   34.89   12.95
   4   2 -21   16.12   15.06
   4   3 -21   12.06   13.20
   4   4 -21    5.53   12.34
   4   5 -21    8.63   15.95
   4   5 -21   12.18   13.71
   4   6 -21    4.18   16.61
   4   7 -21   14.37   18.09
   4   8 -21   11.02   20.93
   4   9 -21   12.18   21.94
   4  10 -21    4.51   18.95
  -4  13  20   19.13   22.89
  -4  12  20   13.68   18.81
  -4  11  20   20.75   16.31
  -4  10  20   16.65   17.58
  -4   9  20    0.92   12.62
  -4   8  20   10.58   15.24
  -4   7  20   -6.62   13.47
  -4   6  20   56.36   12.19
  -4   5  20   11.38   12.33
  -4   5  20   10.92   10.31
  -4   4  20   32.67   13.39
  -4   4  20   31.93   10.65
  -4   3  20   10.41   12.21
  -4   3  20   10.22   10.80
  -4   2  20    9.09   11.17
  -4   2  20   12.56   10.85
  -4   1  20   24.85   11.73
  -4   1  20   27.29   12.89
  -4   0  20  104.00   11.42
   4   2 -20   56.82   14.99
   4   3 -20   18.98   11.87
   4   3 -20    9.51   11.40
   4   4 -20   92.27   13.37
   4   4 -20  132.68   16.19
   4   5 -20   25.05   12.51
   4   5 -20   30.63   15.52
   4   6 -20   59.16   16.86
   4   7 -20   39.46   17.89
   4   8 -20   16.09   19.39
   4   9 -20   97.94   27.13
   4  10 -20   14.06   22.27
  -4  13  19   15.64   19.40
  -4  12  19    4.04   11.07
  -4  11  19    5.91   11.88
  -4  10  19    4.62   18.28
  -4   9  19   58.90   14.50
  -4   8  19  136.94   17.89
  -4   7  19   15.33   12.91
  -4   6  19   13.07   12.27
  -4   5  19   14.26    9.91
  -4   5  19   13.45    9.72
  -4   4  19   34.17   15.35
  -4   4  19   22.16   11.52
  -4   3  19   31.70   11.61
  -4   3  19   37.31   11.99
  -4   2  19  228.09   13.08
  -4   2  19  209.44   13.46
  -4   1  19   51.66   14.08
  -4   1  19   31.50   11.88
  -4   0  19    2.79    9.77
   4   2 -19   81.19   12.08
   4   2 -19   88.26   14.12
   4   3 -19  105.23   15.21
   4   3 -19   95.50   15.76
   4   4 -19   36.00   12.72
   4   4 -19   41.86   16.08
   4   5 -19    5.02   12.21
   4   5 -19    5.84   10.93
   4   6 -19   15.77   15.15
   4   7 -19    0.22   18.60
   4   8 -19   22.76   16.06
   4   9 -19    7.57   20.51
   4  10 -19   25.91   18.07
  -4  14  18    8.46   22.63
  -4  13  18   19.61   14.06
  -4  12  18   17.61   16.58
  -4  11  18   15.29   17.56
  -4  10  18    9.63   16.86
  -4   9  18    5.29   11.17
  -4   8  18   34.69    9.93
  -4   7  18   19.70   15.10
  -4   6  18   69.43   14.33
  -4   5  18   59.31    9.72
  -4   5  18   57.93   12.69
  -4   4  18   18.55    9.94
  -4   4  18   27.12   11.73
  -4   3  18   17.15   12.21
  -4   3  18   11.77   10.28
  -4   2  18   39.95   11.92
  -4   2  18   10.55    8.24
  -4   1  18   27.20   11.94
  -4   1  18    3.38   10.19
  -4   0  18  151.98   12.93
   4   1 -18   94.49   12.29
   4   2 -18   31.91   12.00
   4   2 -18   38.01   10.71
   4   3 -18  104.07   13.77
   4   3 -18  112.90   15.78
   4   4 -18   26.43   10.75
   4   4 -18   58.88   12.85
   4   5 -18   66.96   16.63
   4   5 -18   47.72    9.50
   4   6 -18    2.27   14.55
   4   7 -18   25.85   18.20
   4   8 -18   64.85   14.62
   4   9 -18   21.39   20.03
   4  10 -18   15.24   17.70
  -4  14  17   -5.67   20.88
  -4  13  17   17.76   19.15
  -4  12  17   34.69   17.66
  -4  11  17   10.78   14.29
  -4  10  17   12.89   15.29
  -4   9  17   38.89   15.47
  -4   8  17    3.66   15.04
  -4   7  17   21.78   12.33
  -4   6  17   49.57   11.80
  -4   5  17    6.99    9.54
  -4   5  17    9.75    8.27
  -4   4  17   11.72    8.35
  -4   4  17    2.78    8.76
  -4   3  17   49.15   10.35
  -4   3  17   41.72   11.67
  -4   2  17   40.16   10.55
  -4   2  17   38.45   10.06
   4  -1 -17   45.03    8.29
  -4   1  17   66.89   13.89
  -4   0  17    8.84    8.82
   4   0 -17    6.62    6.77
  -4  -1  17   10.04    8.22
   4   1 -17    1.69    8.38
   4   2 -17   11.37    7.92
   4   2 -17   12.96    8.14
   4   3 -17   11.98    8.93
   4   3 -17   23.50   11.64
   4   4 -17   35.55   11.47
   4   4 -17   38.50   12.46
   4   5 -17  156.75   16.48
   4   5 -17  181.59   14.46
   4   6 -17    6.16   12.22
   4   7 -17   10.28   17.61
   4   8 -17   15.67   15.65
   4   9 -17   29.14   20.94
   4  10 -17   25.47   17.87
   4  11 -17   27.79   24.29
  -4  15  16   17.72   17.92
  -4  14  16   10.28   16.15
  -4  13  16   30.43   17.26
  -4  12  16   11.30   17.79
  -4  11  16   26.90   14.32
  -4  10  16   66.98   15.80
  -4   9  16    7.71   14.22
  -4   8  16   43.26   13.92
  -4   7  16  137.12   13.85
  -4   6  16  308.09   14.04
  -4   6  16  283.93   11.40
  -4   5  16   24.63    9.10
  -4   5  16   24.39   11.79
  -4   4  16  122.17   16.20
  -4   4  16   95.82    9.12
  -4   3  16    7.58    7.73
  -4   3  16   16.57   10.02
  -4   2  16   33.39   11.04
  -4   2  16   32.87    9.53
   4  -2 -16   40.72    7.38
   4  -1 -16   85.21    9.28
  -4   1  16   78.53   11.51
  -4   0  16   40.26    9.84
   4   0 -16   53.02   10.00
  -4  -1  16   60.33   10.29
   4   1 -16   73.60   12.87
   4   2 -16  119.14   10.80
   4   2 -16  108.71   12.22
   4   3 -16   16.20   10.58
   4   3 -16   27.25   11.80
   4   4 -16   24.99   11.69
   4   4 -16   44.01   13.94
   4   5 -16   11.79   13.11
   4   5 -16   15.46   10.91
   4   6 -16  252.13   16.45
   4   7 -16   25.00   13.05
   4   8 -16   62.82   18.25
   4   9 -16   10.51   20.49
   4  10 -16   29.99   22.19
   4  11 -16    5.24   24.09
  -4  15  15    6.77   19.06
  -4  14  15   14.67   18.49
  -4  13  15   28.20   19.54
  -4  12  15   21.28   14.64
  -4  11  15   28.77   16.32
  -4  10  15   20.49   15.98
  -4   9  15   33.50   14.71
  -4   8  15    8.14   10.93
  -4   7  15    5.68    9.54
  -4   6  15    9.57    7.02
  -4   6  15   11.01   11.14
  -4   5  15   10.80    8.55
  -4   5  15    7.29    9.37
  -4   4  15   12.60    8.05
  -4   4  15   19.01    9.99
  -4   3  15   28.92    9.16
  -4   3  15   35.57   11.89
   4  -3 -15   38.14    7.80
   4  -2 -15   60.78    8.46
  -4   2  15   62.00    9.84
  -4   2  15   60.66   11.12
   4  -1 -15   56.16    9.32
  -4   1  15   39.05    9.83
  -4   0  15   11.10    8.11
   4   0 -15    2.98    7.86
  -4  -1  15   12.53    7.45
   4   1 -15    8.85    8.60
   4   2 -15   29.41   10.61
   4   2 -15   33.95   10.61
   4   3 -15   81.14   13.22
   4   3 -15   72.18   14.60
   4   4 -15    1.67   12.37
   4   4 -15   14.15    9.93
   4   5 -15   11.21   10.81
   4   5 -15   24.45   12.07
   4   6 -15   23.94   16.64
   4   7 -15   41.36   13.87
   4   8 -15   25.08   14.50
   4   9 -15   14.26   15.01
   4  10 -15   33.86   21.86
   4  11 -15   25.52   18.18
  -4  15  14   10.99   19.26
  -4  14  14    4.52   16.98
  -4  13  14   -2.09   13.51
  -4  12  14   19.22   16.98
  -4  11  14   23.68   17.16
  -4  10  14   11.14   10.23
  -4   9  14    8.23   12.45
  -4   8  14   10.15   10.63
  -4   7  14  137.63   12.06
  -4   6  14    7.17    6.40
  -4   6  14   19.00   11.89
  -4   5  14   96.73   11.33
  -4   5  14  129.86   13.78
   4  -4 -14   10.69    6.59
  -4   4  14    4.01    6.53
  -4   4  14    3.22    6.93
  -4   3  14  364.36   10.85
  -4   3  14  385.35   13.24
   4  -3 -14  414.05    9.90
  -4   2  14   23.88    8.98
   4  -2 -14   32.63    7.05
  -4   2  14   32.73    9.62
  -4   1  14  108.97   10.26
   4  -1 -14  115.25    7.72
  -4   0  14   62.36   10.39
   4   0 -14   67.16   10.87
  -4  -1  14   37.36    8.63
   4   1 -14   39.89   11.31
  -4  -2  14   23.34    8.44
   4   2 -14   19.88    9.44
   4   2 -14   17.35   10.66
   4   3 -14   16.94    9.45
   4   3 -14   13.27    8.65
   4   4 -14    9.46    9.13
   4   4 -14    5.21   11.70
   4   5 -14   49.03   10.40
   4   5 -14   57.45   11.88
   4   6 -14   37.07   14.33
   4   7 -14  155.10   13.05
   4   8 -14   34.11   18.55
   4   9 -14   88.83   21.29
   4  10 -14   33.20   17.53
   4  11 -14   82.69   26.41
  -4  15  13   -2.31   17.52
  -4  14  13    5.92   15.82
  -4  13  13   38.64   18.76
  -4  12  13    4.42   13.94
  -4  11  13    7.49   13.51
  -4  10  13   49.07   13.11
  -4   9  13  184.36   16.69
  -4   8  13   25.89   16.20
  -4   7  13   53.53   14.36
  -4   6  13   11.12    7.75
  -4   6  13   13.08    9.29
  -4   5  13   68.17    8.63
  -4   5  13   58.22   11.44
   4  -4 -13   10.26    5.68
  -4   4  13    9.83    6.42
  -4   4  13   11.35    7.69
   4  -3 -13   12.45    7.17
  -4   3  13   18.91    8.83
  -4   3  13   15.80   10.54
  -4   2  13   15.13    9.19
   4  -2 -13    5.53    5.54
  -4   1  13   33.60    9.56
   4  -1 -13   62.88    8.72
   4   0 -13   22.95    6.58
  -4   0  13   18.74    9.80
   4   1 -13    6.01    8.93
  -4  -1  13    9.84    8.12
   4   2 -13   14.53    8.70
   4   2 -13    5.31    8.72
  -4  -2  13    6.42    7.59
   4   3 -13   45.33    9.76
   4   3 -13   59.29   11.64
   4   4 -13   22.23   13.31
   4   4 -13    3.50    7.74
   4   5 -13   51.07   10.08
   4   5 -13   66.04   13.86
   4   6 -13    5.48   12.97
   4   7 -13   48.22   13.04
   4   8 -13    6.36   16.82
   4   9 -13   16.59   16.67
   4  10 -13   18.34   19.64
   4  11 -13   10.42   18.54
  -4  15  12   12.28   18.96
  -4  14  12    7.15   17.42
  -4  13  12    3.31   17.41
  -4  12  12   10.63   16.75
  -4  11  12   -0.70   11.78
  -4  10  12   33.35   11.39
  -4   9  12   11.84   12.84
  -4   8  12   11.18   11.83
  -4   7  12   11.76   11.22
  -4   6  12  261.26    8.33
  -4   6  12  300.85   13.50
  -4   5  12   24.34   10.99
  -4   5  12   20.44    7.31
  -4   4  12   82.94    7.68
  -4   4  12   77.78   11.69
  -4   3  12   63.39    6.96
  -4   3  12   69.72   10.76
  -4   2  12  508.64   13.05
   4  -2 -12  519.35   10.95
  -4   1  12   35.89    8.77
   4  -1 -12   30.99    8.24
  -4   0  12  633.05   12.89
   4   0 -12  649.45   13.02
  -4  -1  12  106.79    7.48
   4   1 -12  115.89   10.55
   4   2 -12  161.57    9.71
  -4  -2  12  168.22    8.67
   4   2 -12  206.24   13.19
   4   3 -12    6.97   10.14
   4   3 -12   14.18    8.38
  -4  -3  12    5.88    6.73
   4   4 -12    6.39    7.33
   4   4 -12    2.08    8.14
   4   5 -12    6.22    8.85
   4   5 -12   17.26   11.81
   4   6 -12  159.82   15.58
   4   7 -12   37.59   16.25
   4   8 -12   78.25   19.55
   4   9 -12   72.20   19.44
   4  10 -12  132.65   23.19
   4  11 -12   68.80   25.19
  -4  14  11   60.38   19.12
  -4  13  11    4.61   11.62
  -4  12  11   11.19   14.12
  -4  11  11   30.37   15.97
  -4  10  11   -0.07   15.93
  -4   9  11   19.15   10.77
  -4   8  11  178.80   12.74
  -4   7  11    3.82    6.44
  -4   7  11    7.41   11.52
  -4   6  11   76.54   12.25
  -4   6  11   73.73    7.08
  -4   5  11   64.22    6.55
  -4   5  11   55.83    8.75
  -4   4  11  103.65    5.76
  -4   4  11  102.08    8.77
   4  -3 -11   49.91    7.13
  -4   3  11   45.53    6.04
  -4   2  11    8.72    8.03
   4  -2 -11   11.49    6.04
  -4   1  11   19.28    8.33
   4  -1 -11    8.59    6.58
   4   0 -11   19.48    7.70
  -4   0  11   13.90    8.60
  -4  -1  11    9.41    7.34
   4   1 -11   11.32    7.58
   4   2 -11  107.91    8.96
   4   2 -11   90.66   11.41
  -4  -2  11  105.71    8.44
  -4  -3  11   35.42    7.81
   4   3 -11   23.20    8.34
   4   4 -11   12.23    7.97
   4   4 -11   10.84   10.51
   4   5 -11   31.11   13.59
   4   5 -11   16.87    7.88
   4   6 -11   50.17   13.52
   4   7 -11   79.21   17.21
   4   8 -11    1.88   12.13
   4   9 -11   10.32   12.82
   4  10 -11   13.65   20.11
   4  11 -11    6.92   18.66
   4  12 -11    8.43   19.46
  -4  14  10    9.94   17.02
  -4  13  10   29.10   14.13
  -4  12  10   10.34   12.07
  -4  11  10  180.62   13.38
  -4  10  10   39.02   14.97
  -4   9  10  124.62   17.57
  -4   8  10   14.95    9.31
  -4   7  10   27.89    6.66
  -4   7  10   36.36   10.37
  -4   6  10   27.69    6.07
  -4   6  10   24.15    8.66
  -4   5  10   12.17    5.09
  -4   5  10   27.55   11.59
  -4   4  10    8.74    7.48
  -4   4  10   10.28    4.70
   4  -3 -10   17.88    6.43
  -4   3  10   13.68    9.05
  -4   3  10   15.01    6.23
  -4   2  10   26.88    9.45
   4  -2 -10   15.26    6.65
  -4   1  10  205.59   10.87
   4  -1 -10  188.60    8.94
  -4   0  10   39.94    7.33
   4   0 -10   36.63    6.90
  -4  -1  10  381.99    9.23
   4   1 -10  421.67   11.36
   4   2 -10    7.83    7.52
   4   2 -10   12.33    7.83
  -4  -3  10  262.24   10.96
   4   3 -10  213.70    8.66
   4   3 -10  237.53   10.13
   4   4 -10   10.70    7.03
  -4  -4  10    8.62    7.01
   4   5 -10  130.58   11.89
   4   5 -10  125.79   12.23
   4   6 -10   74.93   13.57
   4   7 -10   47.63   12.04
   4   8 -10   51.24   17.54
   4   9 -10   19.94   18.44
   4  10 -10   25.21   18.14
   4  11 -10   28.52   22.01
   4  12 -10   -1.48   26.57
  -4  14   9    7.03   16.67
  -4  13   9   21.97   16.45
  -4  12   9    8.92   11.69
  -4  11   9   41.25   14.90
  -4  10   9   41.64   10.31
  -4   9   9   14.65   10.73
  -4   8   9    5.58    9.43
  -4   7   9   17.60   10.91
  -4   7   9   14.53    5.39
  -4   6   9    9.27    5.50
  -4   6   9   10.27    7.63
  -4   5   9  196.74    6.84
  -4   5   9  188.59   10.77
  -4   4   9   33.44    8.47
  -4   4   9   40.70    5.77
  -4   3   9   14.95    8.13
  -4   3   9   18.70    5.29
   4  -2  -9   13.51    5.76
  -4   2   9    3.04    5.32
  -4   1   9   20.04    6.63
   4  -1  -9   35.62    8.02
  -4   0   9   60.66    7.68
   4   0  -9   54.55    8.32
  -4  -1   9  245.05    9.48
   4   1  -9  220.54    8.62
  -4  -2   9   42.95    8.15
   4   2  -9   38.43    7.71
   4   2  -9   38.95   10.80
  -4  -3   9   14.55    8.24
   4   3  -9   17.90   11.64
  -4  -4   9   31.85    7.11
   4   4  -9   35.94    6.75
   4   4  -9   33.08   10.60
   4   5  -9    4.60    6.45
   4   5  -9   19.21   11.77
   4   6  -9   89.47   14.48
   4   7  -9  433.22   18.43
   4   8  -9   21.35   15.96
   4   9  -9   14.93   17.60
   4  10  -9   20.13   19.33
   4  11  -9   23.21   20.12
   4  12  -9    9.38   21.10
  -4  13   8    6.22   13.81
  -4  12   8   81.04   14.12
  -4  11   8   12.12   12.04
  -4  10   8  139.11   13.10
  -4   9   8    9.85   11.46
  -4   8   8   17.98    9.88
  -4   7   8   53.01   11.10
  -4   7   8   50.91    6.50
  -4   6   8    6.29    6.74
  -4   6   8    7.64    4.68
  -4   5   8   32.23    5.09
  -4   5   8   26.76    8.20
  -4   4   8   81.92    8.82
  -4   4   8   71.81    4.50
  -4   3   8    7.09    6.34
  -4   3   8    8.18    4.38
   4  -2  -8  189.78    8.30
  -4   2   8  185.03    9.02
   4  -1  -8   18.58    6.97
  -4   1   8    3.49    5.02
   4   0  -8  372.89   10.50
  -4   0   8  403.10   10.64
  -4  -1   8   60.55    9.78
   4   1  -8   25.71    6.81
   4   2  -8  276.99   10.91
   4   2  -8  240.45    6.89
  -4  -2   8  270.51    8.97
  -4  -3   8  212.44    8.32
   4   3  -8  224.88   11.26
   4   3  -8  202.31    8.72
   4   4  -8    3.64    5.70
   4   4  -8   14.01   10.32
  -4  -4   8    8.57    8.04
   4   5  -8   35.07   10.29
   4   5  -8   41.96    6.27
   4   6  -8  102.47   14.83
   4   7  -8   10.28   11.10
   4   8  -8   24.01   14.66
   4   9  -8    6.82   14.63
   4  10  -8   72.00   19.55
   4  11  -8    3.68   20.80
   4  12  -8   14.10   18.88
  -4  13   7   10.35   13.93
  -4  12   7    2.11   13.17
  -4  11   7   47.93   10.10
  -4  10   7   61.22    9.36
  -4   9   7   71.42    7.23
  -4   8   7   12.86    5.90
  -4   8   7   42.85   11.11
  -4   7   7   26.12    5.42
  -4   7   7   39.23   10.57
  -4   6   7   27.35    4.54
  -4   6   7   31.06    7.68
  -4   5   7   16.26    3.71
  -4   5   7   14.34    6.25
  -4   4   7   14.28    7.94
  -4   4   7    5.35    3.33
  -4   3   7  181.94    5.13
  -4   3   7  208.33    9.28
   4  -2  -7   24.41    7.50
  -4   2   7   16.61    7.07
  -4   1   7   38.52    6.52
   4  -1  -7   39.51    6.39
  -4   0   7   47.03    6.40
   4   0  -7   57.44    8.64
  -4  -1   7   19.27    7.32
   4   1  -7   15.51    7.12
  -4  -2   7   14.25    7.21
   4   2  -7    5.95    4.50
   4   2  -7   15.66    8.33
   4   3  -7    6.70    5.40
   4   3  -7   12.13    8.04
  -4  -3   7    9.84    6.19
  -4  -4   7  138.27    8.88
   4   4  -7  140.19    7.70
   4   4  -7  126.75   10.07
   4   5  -7   42.32    8.11
  -4  -5   7   30.90    8.07
   4   5  -7   31.95   10.23
   4   6  -7  108.60   13.61
   4   7  -7  151.86   22.06
   4   8  -7   17.52   12.04
   4   9  -7   47.56   16.76
   4  10  -7    9.54   17.73
   4  11  -7   16.97   17.19
   4  12  -7   18.82   19.48
  -4  13   6    0.20    7.28
  -4  12   6   14.02   12.39
  -4  11   6    3.26   12.76
  -4  10   6   16.73   11.46
  -4   9   6   10.66    7.79
  -4   8   6   17.27    5.95
  -4   8   6   49.21    8.60
  -4   7   6  107.94    6.65
  -4   7   6  138.32   12.23
  -4   6   6   31.03    3.91
  -4   6   6   29.00    7.41
  -4   5   6    7.76    7.42
  -4   5   6    5.75    2.83
  -4   4   6   13.54    7.65
  -4   3   6  148.06    7.40
  -4   3   6  139.12    4.05
   4  -2  -6   83.07    8.02
  -4   2   6   44.65    7.17
  -4   1   6  515.49   11.87
   4  -1  -6  483.45   10.70
  -4   0   6   30.93    7.91
   4   0  -6   11.01    4.89
   4   1  -6  509.52   12.52
  -4  -1   6  515.99   10.72
  -4  -2   6  198.43    7.97
   4   2  -6  201.42   10.40
   4   2  -6  169.66    6.18
   4   3  -6   70.33    4.81
  -4  -3   6   79.70    9.61
   4   3  -6   68.51    9.89
   4   4  -6    9.05    7.27
   4   4  -6    4.79    5.29
  -4  -4   6    9.52    6.43
   4   5  -6  105.33    7.57
   4   5  -6  128.66   13.72
   4   6  -6  152.19   15.28
   4   7  -6  134.16   13.51
   4   8  -6   39.99   14.75
   4   9  -6   28.16   16.42
   4  10  -6   12.55   15.53
   4  11  -6   93.54   16.71
   4  12  -6   18.74   17.63
  -4  12   5   27.03   12.19
  -4  11   5   -1.08    9.30
  -4  10   5   72.62   13.90
  -4   9   5   12.27   11.23
  -4   8   5   12.85    6.38
  -4   8   5   94.53   10.88
  -4   7   5    9.85    5.28
  -4   7   5   75.71   11.19
  -4   6   5    6.33    3.67
  -4   6   5    2.85    5.98
  -4   5   5   27.01    9.12
  -4   4   5   71.46    7.67
  -4   3   5   11.24    6.83
  -4   2   5    1.88    4.82
   4  -1  -5  142.72    7.67
  -4   1   5  138.51    7.22
  -4   0   5   57.79    6.85
   4   0  -5   69.77    6.55
  -4  -1   5    7.72    6.63
   4   1  -5    6.79    6.34
   4   2  -5   12.66    3.87
   4   2  -5   17.83    8.95
   4   3  -5   36.23   10.35
   4   3  -5   26.64    4.67
   4   4  -5  232.38    7.27
   4   4  -5  272.74   13.56
   4   5  -5    9.68    8.44
   4   6  -5    9.07    9.67
   4   7  -5   15.76   12.27
   4   8  -5   41.45   14.05
   4   9  -5    7.80   17.25
   4  10  -5   14.71   14.20
   4  11  -5   51.69   18.52
   4  12  -5    8.54   16.80
  -4  12   4    1.37   10.04
  -4  11   4    9.68   10.28
  -4  10   4    4.91    7.81
  -4   9   4   92.88   10.93
  -4   8   4   37.12    9.04
  -4   8   4    2.82    4.84
  -4   7   4    4.37    4.51
  -4   7   4    6.96    7.96
  -4   6   4    8.33    3.12
  -4   6   4   85.01    9.93
  -4   5   4   34.30    7.46
  -4   4   4  308.54   10.20
  -4   3   4  354.10    9.87
  -4   2   4  193.87    7.92
   4  -1  -4   18.36    5.88
  -4   1   4   17.42    6.91
  -4   0   4  247.66    8.25
   4   0  -4  263.74    9.22
  -4  -1   4   40.23    6.72
   4   1  -4   53.39    7.89
   4   2  -4   22.86    8.39
   4   2  -4   18.06    3.68
  -4  -2   4   16.51    6.75
   4   3  -4    3.05    3.61
   4   3  -4    4.66    6.42
   4   4  -4  186.78    5.95
   4   4  -4  204.18   14.08
   4   5  -4   21.97    9.66
   4   6  -4  159.72   14.18
   4   7  -4   13.31   13.54
   4   8  -4  386.75   22.96
   4   9  -4   23.43   15.13
   4  10  -4   23.96   18.45
   4  11  -4   16.23   15.57
   4  12  -4   62.83   21.47
   4  13  -4   -3.15   19.52
  -4  11   3   27.74   10.78
  -4  10   3   19.28    9.26
  -4   9   3   13.79    9.81
  -4   8   3   11.74    8.44
  -4   7   3  106.41   11.43
  -4   6   3  106.01    9.45
  -4   5   3   43.71    8.08
  -4   4   3   19.43    7.43
  -4   3   3  451.46   10.40
  -4   2   3   58.08    5.89
   4  -1  -3   49.08    7.52
  -4   1   3   38.03    5.72
   4   0  -3  110.49    6.03
  -4   0   3  117.91    7.29
   4   0  -3  112.78    6.88
  -4  -1   3   25.60    6.09
   4   1  -3   31.58    7.77
   4   1  -3   29.02    7.83
   4   2  -3   20.72    9.81
   4   2  -3   16.94    7.04
   4   3  -3  163.88   10.61
   4   3  -3  163.63    4.51
   4   3  -3  167.20    9.25
   4   4  -3   39.84   12.28
   4   4  -3   29.76    4.90
   4   4  -3   17.13    8.12
   4   5  -3   26.74    7.85
   4   5  -3   53.30   11.85
   4   6  -3    9.93    8.31
   4   7  -3   11.16   12.05
   4   8  -3   38.26   13.54
   4   9  -3   16.53   15.71
   4  10  -3   38.74   18.08
   4  11  -3   -5.11   16.95
   4  12  -3   90.16   24.82
   4  13  -3   25.47   23.86
  -4  11   2   13.38   10.37
  -4  10   2   20.37   10.82
  -4   9   2  124.53   12.12
  -4   9   2  125.29   11.79
  -4   8   2  115.76   10.39
  -4   8   2  121.36   10.92
  -4   7   2   38.48    7.89
  -4   7   2   44.96    7.56
  -4   6   2    8.01    6.33
  -4   6   2   19.84    8.13
  -4   5   2  211.79    8.75
  -4   5   2  178.61    8.12
  -4   4   2   11.13    4.67
  -4   3   2   83.51    5.73
  -4   2   2  339.58    9.39
  -4   1   2 1755.50   17.38
   4  -1  -2 1787.97   12.70
   4   0  -2   17.55    4.37
  -4   0   2   27.55    5.89
   4   0  -2   25.57    6.09
   4   1  -2  126.20    8.02
   4   1  -2  156.03    9.47
   4   2  -2    0.82    7.38
   4   2  -2    8.80    6.54
   4   3  -2    8.92    7.82
   4   3  -2   10.61    8.48
   4   3  -2    3.32    2.70
   4   4  -2    8.90    7.87
   4   4  -2    5.70    4.09
   4   5  -2  327.18   14.59
   4   5  -2  363.70   13.29
   4   6  -2   92.31   13.65
   4   6  -2   98.42   12.56
   4   7  -2  146.26   14.41
   4   7  -2  169.04   15.32
   4   8  -2   11.67   11.64
   4   9  -2  137.11   17.27
   4  10  -2   -0.28   27.20
   4  11  -2   15.02   18.10
   4  12  -2   17.80   21.22
   4  13  -2   29.78   21.78
  -4  11   1   15.57    9.61
  -4  11   1   16.99   13.82
  -4  10   1   40.44   10.00
  -4  10   1   38.91   14.09
  -4   9   1   75.02   11.73
  -4   9   1   69.63   10.55
  -4   8   1  100.37   10.41
  -4   8   1   98.68   11.12
  -4   7   1   61.74    9.20
  -4   7   1   54.49    7.81
  -4   6   1   63.72    7.38
  -4   6   1   69.35    8.13
  -4   5   1   82.24    7.08
  -4   5   1   40.51    6.85
  -4   4   1   90.49    7.74
  -4   4   1   67.04    6.52
  -4   3   1  281.06    9.43
  -4   3   1  259.32    7.31
  -4   2   1   55.97    7.69
   4  -1  -1  135.58    8.64
   4  -1  -1  118.35    5.06
  -4   1   1  111.98    7.29
   4   0  -1   19.80    5.63
   4   0  -1   26.69    7.20
   4   1  -1   96.21    7.86
   4   1  -1  101.34    7.49
   4   2  -1  213.09   10.09
   4   2  -1  252.81    9.85
   4   3  -1    2.49    8.17
   4   3  -1    4.32    7.70
   4   4  -1   15.13    8.65
   4   4  -1   13.90    8.10
   4   5  -1   27.58    9.95
   4   5  -1   25.11   10.10
   4   6  -1   19.47   11.61
   4   6  -1   23.62    9.68
   4   7  -1   14.02   12.79
   4   7  -1   13.46   11.33
   4   8  -1   31.47   13.07
   4   8  -1   36.26   13.99
   4   9  -1    4.96   12.95
   4  10  -1   10.73   17.18
   4  11  -1   17.28   16.58
   4  12  -1   -0.03   16.60
   4  13  -1   25.42   18.98
  -4  12   0  333.32   19.40
  -4  11   0   25.12   13.40
  -4  10   0   25.88    8.42
  -4  10   0   25.04   12.39
  -4   9   0   11.65   10.69
  -4   9   0    2.31    7.46
  -4   8   0  203.62   12.14
  -4   8   0  182.59    9.29
  -4   7   0   17.14    9.36
  -4   7   0    6.66    5.66
  -4   6   0   46.61    8.12
  -4   6   0   30.67    7.47
  -4   5   0    9.40    5.96
  -4   5   0   41.83    9.49
  -4   4   0  182.41    7.30
  -4   4   0  156.33    7.78
  -4   3   0    9.97    5.59
  -4   3   0   11.14    6.03
  -4   2   0   73.85    5.17
  -4   2   0   78.18    8.34
   4  -2   0   67.81    3.52
   4  -1   0   14.59    4.77
  -4   1   0   -0.55    6.70
  -4   1   0   28.42    3.37
   4  -1   0    7.11    3.98
   4   0   0  659.82   10.75
   4   0   0  643.12   11.68
   4   1   0   94.14    8.28
   4   1   0    9.00    5.49
   4   2   0  730.35   13.30
   4   2   0  711.85   13.84
   4   3   0   17.19   10.94
   4   3   0    2.19    5.73
   4   4   0  397.54   12.88
   4   4   0  430.43   13.01
   4   5   0   15.28   11.42
   4   5   0   -0.28   14.46
   4   6   0  104.37   11.90
   4   6   0  175.00   10.96
   4   7   0    6.79   10.55
   4   7   0    7.94    9.46
   4   8   0   42.59   14.37
   4   8   0   37.38   15.89
   4   9   0    3.87   13.29
   4   9   0    5.81   14.18
   4  10   0   12.93   14.59
   4  11   0   21.44   19.48
   4  12   0   40.41   20.37
   4  13   0   20.91   22.89
  -4  13  -1    6.44   14.19
  -4  12  -1   25.71   14.30
  -4  11  -1   20.19   14.53
  -4  10  -1   40.00    8.86
  -4  10  -1   37.34    9.92
  -4   9  -1   58.96   12.10
  -4   9  -1   62.09    8.90
  -4   8  -1  114.12   14.25
  -4   8  -1   90.24    8.24
  -4   7  -1   60.19    9.22
  -4   7  -1   43.70    7.58
  -4   6  -1   59.18    7.29
  -4   6  -1   74.36    9.66
  -4   5  -1   36.20    4.96
  -4   5  -1   50.13    7.94
  -4   4  -1   71.29    6.19
  -4   4  -1   81.20    6.83
  -4   3  -1  232.90    8.05
  -4   3  -1  236.48    7.82
   4  -2   1   47.62    3.59
  -4   2  -1   54.82    4.32
  -4   2  -1   59.18    7.11
  -4   1  -1  127.58    4.19
   4  -1   1  127.12    5.81
   4   0   1   19.12    4.37
   4   0   1   20.41    4.93
   4   1   1   89.98    8.08
   4   1   1   92.72    7.66
   4   2   1  212.25    8.74
   4   2   1  214.07    8.61
   4   3   1    5.49    7.02
   4   3   1    3.72    5.51
   4   4   1   19.16    9.98
   4   4   1   11.02    7.85
   4   5   1   27.09    9.04
   4   5   1   36.39   11.13
   4   6   1   28.43   10.74
   4   6   1   32.08   12.64
   4   7   1   12.42   13.03
   4   7   1   15.54   13.11
   4   8   1   17.69   14.59
   4   8   1   34.42   11.56
   4   9   1    6.96   12.62
   4   9   1    5.83   12.50
   4  10   1   24.59   18.39
   4  10   1   11.31   15.11
   4  11   1   16.99   15.49
   4  12   1   11.18   16.52
   4  13   1   22.77   15.51
  -4  14  -2   11.50   16.14
  -4  13  -2   67.42   22.99
  -4  12  -2   28.51   15.88
  -4  11  -2   23.42   13.60
  -4  10  -2    9.91   10.02
  -4   9  -2  102.38   10.84
  -4   9  -2   99.20    7.89
  -4   8  -2  128.35    9.92
  -4   8  -2   97.58    7.27
  -4   7  -2   45.81    6.34
  -4   7  -2   58.91   11.31
  -4   6  -2    8.86    5.50
  -4   6  -2    5.78    6.99
  -4   5  -2  205.16   10.27
  -4   5  -2  186.49    6.74
  -4   4  -2   23.79    5.96
  -4   4  -2   26.52    6.23
   4  -4   2   21.73    4.00
  -4   3  -2   90.75    8.50
   4  -3   2   80.01    4.56
  -4   3  -2   91.36    6.43
  -4   2  -2  308.60    8.50
  -4   2  -2  341.86    7.53
   4  -2   2  369.26    7.43
   4  -1   2 1775.72   14.77
  -4   1  -2 1913.18   11.47
   4   0   2   12.17    5.11
   4   0   2   33.11    6.37
   4   1   2  119.71    7.15
   4   1   2  126.20    7.35
   4   2   2   13.53    7.08
   4   2   2    6.56    5.29
   4   3   2   18.97    9.43
   4   3   2    1.24    5.43
   4   4   2   12.66    9.48
   4   4   2    9.30    8.39
   4   5   2  309.61   12.54
   4   5   2  353.18   12.55
   4   6   2   84.23   11.99
   4   6   2  110.97   12.15
   4   7   2  107.07   11.96
   4   7   2  186.99   11.91
   4   8   2   10.67   16.96
   4   8   2    3.86   12.40
   4   9   2  101.54   16.78
   4   9   2  118.77   18.09
   4  10   2   16.90   17.86
   4  10   2    4.12   12.23
   4  11   2   11.84   15.42
   4  11   2   15.98   18.45
   4  12   2   13.75   19.25
   4  13   2   17.55   21.21
  -4  15  -3   11.52   15.71
  -4  14  -3    5.10   14.85
  -4  13  -3   18.40   17.11
  -4  12  -3   11.53   11.76
  -4  11  -3   34.16   12.67
  -4  10  -3   13.74   12.37
  -4   9  -3   16.05    8.85
  -4   9  -3   15.50    8.18
  -4   8  -3    2.83    9.13
  -4   8  -3    4.09    6.11
  -4   7  -3  105.97    8.02
  -4   7  -3  109.25   12.97
  -4   6  -3   99.25    7.30
  -4   6  -3   91.93    8.30
  -4   5  -3   35.31    8.21
  -4   5  -3   42.90    6.51
  -4   4  -3    8.43    6.21
  -4   4  -3    9.18    5.11
   4  -4   3    4.79    3.85
   4  -3   3  421.29    7.42
  -4   3  -3  443.21    8.68
  -4   3  -3  465.30    9.62
  -4   2  -3   60.44    4.49
   4  -2   3   52.90    4.36
   4  -1   3   55.11    6.32
  -4   1  -3   43.99    4.30
   4   0   3  107.08    6.43
   4   0   3  114.42    6.59
   4   1   3   17.12    6.19
   4   1   3   29.65    6.96
   4   2   3   22.32    6.93
   4   2   3   24.24    6.84
   4   3   3  173.40   11.12
   4   3   3  151.46    8.09
   4   4   3   20.13    8.23
   4   4   3   19.32    8.64
   4   5   3   45.02   10.82
   4   5   3   47.78   10.75
   4   6   3   26.39   13.84
   4   6   3   14.99    9.98
   4   7   3   10.43   13.11
   4   7   3   14.94   12.67
   4   8   3   30.84   15.07
   4   8   3   26.02   12.25
   4   9   3   18.86   16.41
   4   9   3   20.30   14.64
   4  10   3   32.65   13.73
   4  10   3   40.61   16.47
   4  11   3   12.34   18.81
   4  11   3   15.34   17.55
   4  12   3   30.71   17.46
   4  12   3   61.12   22.27
   4  13   3   32.69   19.46
  -4  16  -4    6.75   18.12
  -4  15  -4   13.97   18.61
  -4  14  -4   26.75   18.39
  -4  13  -4   22.53   17.20
  -4  12  -4    7.79   12.90
  -4  11  -4   19.12   14.95
  -4  10  -4   -0.41    9.82
  -4   9  -4   79.13   10.12
  -4   8  -4   43.05   12.73
  -4   8  -4   42.28    6.24
  -4   7  -4   13.35    8.45
  -4   7  -4    7.73    5.67
  -4   6  -4   77.80    6.19
  -4   6  -4   80.08   10.85
  -4   5  -4  101.93    9.31
  -4   5  -4   86.02    6.41
  -4   4  -4  298.45    7.78
   4  -4   4  296.07    7.29
  -4   4  -4  311.92    9.50
   4  -3   4  320.52    7.41
  -4   3  -4  367.23    9.15
  -4   3  -4  326.54    8.69
  -4   2  -4  180.27    6.38
   4  -2   4  181.06    6.29
  -4   1  -4   24.62    4.76
   4  -1   4   27.66    6.65
   4   0   4  244.68    7.62
   4   0   4  262.08    8.88
  -4   0  -4  231.00    4.94
   4   1   4   56.26    9.06
   4   1   4   44.61    6.50
   4   2   4   41.91    9.87
   4   2   4   31.97    8.25
   4   3   4   37.20   11.24
   4   3   4    5.78    7.04
   4   4   4  182.48    9.69
   4   4   4  163.65   10.99
   4   5   4    3.11    8.36
   4   5   4   39.22   12.38
   4   6   4  173.33   14.76
   4   6   4  135.62   11.98
   4   7   4   11.35   15.47
   4   7   4   10.59   12.96
   4   8   4  320.69   21.50
   4   8   4  368.18   16.16
   4   9   4   16.22   15.16
   4   9   4    6.55   11.54
   4  10   4   15.84   16.82
   4  10   4   15.46   16.49
   4  11   4    7.90   19.08
   4  11   4    6.32   14.88
   4  12   4   26.91   20.46
   4  12   4   78.24   20.31
   4  13   4   21.34   20.86
  -4  16  -5   17.72   17.83
  -4  15  -5   11.37   18.56
  -4  14  -5    9.70   18.03
  -4  13  -5   32.11   17.59
  -4  12  -5   29.22   12.61
  -4  11  -5   14.96   13.78
  -4  10  -5   71.89   14.74
  -4   9  -5   23.59   11.61
  -4   8  -5  110.29   10.34
  -4   8  -5   99.78    6.33
  -4   7  -5   71.70    6.17
  -4   7  -5   82.67   11.88
  -4   6  -5    7.66    7.56
  -4   6  -5    4.65    4.40
  -4   5  -5   31.22    6.27
  -4   5  -5   24.67    6.89
  -4   4  -5   74.15    7.36
   4  -4   5   67.09    7.04
  -4   3  -5    7.26    3.38
  -4   3  -5    5.42    4.34
   4  -2   5    1.84    3.83
  -4   2  -5    8.04    5.71
   4  -1   5  134.73    8.08
  -4   1  -5  146.05    5.14
   4   0   5   68.54    6.64
  -4   0  -5   62.34    4.49
   4   0   5   69.75    8.10
   4   1   5    8.90    6.73
   4   1   5    6.48    5.33
   4   2   5   14.07    6.42
   4   2   5   18.95    8.82
   4   3   5   27.41    8.50
   4   3   5   34.28    9.09
   4   4   5  230.68   15.99
   4   4   5  251.37   12.22
   4   5   5   12.29    8.78
   4   5   5    8.01    6.76
   4   6   5   21.39   13.18
   4   6   5   17.13    9.73
   4   7   5    0.22    8.33
   4   7   5   19.72   11.62
   4   8   5   18.79   11.53
   4   8   5   53.50   11.74
   4   9   5   14.79   13.53
   4   9   5    5.69   10.89
   4  10   5    3.89   11.76
   4  10   5    4.91   15.37
   4  11   5   13.10   15.77
   4  11   5   29.61   16.05
   4  12   5    5.13   16.79
   4  12   5   15.94   21.10
   4  13   5   47.15   24.09
  -4  16  -6   17.18   20.46
  -4  15  -6   -0.28   33.73
  -4  14  -6   51.84   17.56
  -4  13  -6   31.45   17.31
  -4  12  -6   10.91   14.07
  -4  12  -6   11.24   14.55
  -4  11  -6    2.80   12.35
  -4  11  -6    7.69    8.81
  -4  10  -6    9.40   10.42
  -4   9  -6    8.82    9.40
  -4   8  -6   38.80    8.79
  -4   7  -6  136.41    6.95
  -4   7  -6  149.54   12.89
  -4   6  -6   41.88    5.67
  -4   6  -6   44.68    9.99
  -4   5  -6    6.97    5.16
  -4   5  -6   10.65    6.72
  -4   4  -6   17.27    6.45
  -4   4  -6   13.56    5.06
   4  -4   6   15.02    4.99
  -4   3  -6  145.22    8.93
   4  -3   6  130.81    7.65
   4  -2   6   51.34    6.51
  -4   2  -6   60.29    7.40
   4  -1   6  442.19   10.74
  -4   1  -6  452.77    9.02
   4   0   6   20.16    5.85
  -4   0  -6    8.84    3.70
   4   0   6   14.23    6.45
   4   1   6  488.82   12.00
   4   1   6  480.88    9.87
   4   2   6  196.83   11.23
   4   2   6  194.48    7.42
   4   3   6   71.11   10.25
   4   3   6   77.82    7.81
   4   4   6   19.84    9.84
   4   4   6    9.99    8.29
   4   5   6  101.12   13.95
   4   5   6  122.01    9.40
   4   6   6  127.65   12.67
   4   6   6  173.75   13.60
   4   7   6  133.31   15.05
   4   7   6  121.70   15.07
   4   8   6   37.90   16.40
   4   8   6   44.94   10.30
   4   9   6   29.64   18.09
   4   9   6   16.89   14.48
   4  10   6   18.78   18.93
   4  10   6    8.34   15.31
   4  11   6   62.72   20.63
   4  12   6   22.45   19.95
   4  13   6    4.44   19.62
  -4  16  -7   12.23   18.77
  -4  15  -7   30.77   22.66
  -4  14  -7   29.68   18.92
  -4  13  -7    1.67   15.35
  -4  12  -7   14.08   14.63
  -4  12  -7   -0.17    6.72
  -4  11  -7   28.50   11.28
  -4  11  -7   49.75   14.14
  -4  10  -7   59.19   15.12
  -4  10  -7   60.96   11.34
  -4   9  -7   67.71   12.88
  -4   8  -7   55.03   12.63
  -4   7  -7   31.81    4.58
  -4   7  -7   39.90   11.28
  -4   6  -7   39.99   10.35
  -4   6  -7   39.27    5.29
  -4   5  -7   13.83    4.76
  -4   5  -7   27.46    9.89
  -4   4  -7   11.17    5.21
  -4   4  -7    7.46    5.57
   4  -4   7    8.75    6.10
   4  -3   7  198.79    8.39
  -4   3  -7  196.16    9.38
  -4   2  -7   14.66    6.45
   4  -2   7   16.94    6.32
   4  -1   7   43.76    5.57
  -4   1  -7   44.47    6.60
   4   0   7   45.45    6.73
   4   0   7   42.39    7.69
  -4   0  -7   54.68    5.26
   4   1   7   16.38    7.23
   4   1   7   10.76    4.97
   4   2   7   13.59    8.67
   4   2   7    7.07    6.98
   4   3   7   16.10    9.17
   4   3   7    9.00    7.20
   4   4   7  139.57    9.22
   4   4   7  124.44   11.35
   4   5   7   33.83    9.10
   4   5   7   30.89    9.26
   4   6   7   97.88   12.56
   4   6   7   95.17   14.70
   4   7   7  112.28   16.10
   4   7   7  166.91   14.42
   4   8   7   43.89   16.18
   4   8   7   40.75   12.60
   4   9   7   31.62   14.40
   4   9   7   57.81   15.84
   4  10   7    5.31   14.93
   4  11   7    9.94   20.31
   4  12   7   16.43   18.20
  -4  16  -8    6.17   20.68
  -4  15  -8    4.56   18.33
  -4  14  -8    5.00   17.72
  -4  13  -8   15.21   13.36
  -4  13  -8    6.25   11.87
  -4  12  -8   87.92   18.32
  -4  12  -8   29.20   12.08
  -4  11  -8   21.53   12.83
  -4  11  -8   22.97   12.25
  -4  10  -8  106.95   13.21
  -4  10  -8   61.65    9.99
  -4   9  -8   18.31   12.38
  -4   8  -8   15.10    9.95
  -4   7  -8   47.86   11.02
  -4   6  -8   18.34   10.60
  -4   6  -8    6.67    4.51
  -4   5  -8   31.62    8.31
  -4   5  -8   37.57    6.47
  -4   4  -8   79.98    5.51
   4  -4   8   76.44    7.02
  -4   4  -8   79.64    8.89
  -4   3  -8   15.54    7.94
   4  -3   8    8.06    7.22
  -4   2  -8  184.93    9.28
   4  -2   8  188.62    8.82
  -4   1  -8   13.28    4.80
   4  -1   8    5.63    5.79
   4   0   8  359.36    8.14
   4   0   8  277.29   10.74
  -4   0  -8  357.12    8.76
   4   1   8   28.81    7.64
   4   1   8   31.90    5.45
   4   2   8  290.50    9.20
   4   2   8  269.30   12.32
   4   3   8  213.34   11.73
   4   3   8  201.70    9.95
   4   4   8    6.96    7.48
   4   4   8   16.34   12.09
   4   5   8   44.56    9.02
   4   5   8   42.55   11.69
   4   6   8  104.09   12.27
   4   6   8   89.38   13.00
   4   7   8   12.14   13.71
   4   7   8    7.44   11.31
   4   8   8   13.31   14.68
   4   8   8   23.06   11.70
   4   9   8   36.20   16.58
   4  10   8   44.62   18.83
   4  11   8   14.54   18.67
   4  12   8   -2.59   18.55
  -4  16  -9   21.85   20.96
  -4  15  -9   13.21   16.17
  -4  14  -9   -0.96   15.60
  -4  13  -9   38.50   16.85
  -4  13  -9   31.23   14.27
  -4  12  -9   35.35   14.73
  -4  12  -9   38.88   16.26
  -4  11  -9   30.60   13.38
  -4  11  -9    9.06   14.13
  -4  10  -9   69.37   13.76
  -4  10  -9   21.56   13.87
  -4   9  -9   13.74   10.09
  -4   8  -9    6.56    9.06
  -4   7  -9   20.21    8.59
  -4   6  -9   10.12    9.02
  -4   6  -9    5.69    4.01
  -4   5  -9  181.85    6.39
  -4   5  -9  217.47   11.78
  -4   4  -9   48.55    9.51
   4  -4   9   46.30    8.98
  -4   3  -9   17.02    7.68
   4  -3   9    6.93    5.46
   4  -2   9   16.57    7.21
  -4   2  -9   10.92    6.68
  -4   1  -9   21.65    6.86
   4  -1   9   22.60    8.55
   4   0   9   49.72    6.12
   4   0   9   44.83    8.15
   4   1   9  227.91   11.67
   4   1   9  211.12    7.82
   4   2   9   31.47    8.20
   4   2   9   26.00    5.00
   4   3   9    9.73   10.14
   4   3   9   11.87    6.70
   4   4   9   14.44    8.55
   4   4   9   33.94    8.01
   4   4   9   22.81   10.91
   4   5   9    6.66    8.08
   4   5   9    7.48   10.85
   4   5   9   12.10    9.29
   4   6   9   76.80   11.95
   4   6   9   81.80   10.43
   4   6   9   72.61   14.49
   4   7   9  366.50   14.97
   4   7   9  441.12   17.32
   4   8   9   12.67   12.29
   4   9   9   16.99   13.71
   4  10   9   12.69   15.34
   4  11   9   26.00   18.86
   4  12   9   14.89   19.12
  -4  16 -10   12.07   21.29
  -4  15 -10    9.38   16.22
  -4  14 -10   12.94   17.15
  -4  13 -10   11.40   14.71
  -4  13 -10   31.40   17.82
  -4  12 -10   33.63   17.30
  -4  12 -10   30.36   13.98
  -4  11 -10  191.15   17.12
  -4  11 -10  157.00   16.67
  -4  10 -10   56.50   20.38
  -4  10 -10   10.50   11.26
  -4   9 -10  129.52   15.02
  -4   8 -10    8.19   10.67
  -4   7 -10   39.81   10.96
  -4   6 -10   18.52    8.43
  -4   5 -10    4.89    4.24
  -4   5 -10   12.05    7.92
  -4   4 -10    8.54    7.21
   4  -4  10   22.67    7.55
  -4   3 -10    7.52    7.28
   4  -3  10   15.62    7.77
  -4   2 -10   15.64    8.68
   4  -2  10   31.35    9.20
  -4   1 -10  178.75    7.46
   4  -1  10  165.68    8.91
   4   0  10   39.62    5.86
   4   0  10   29.06    8.71
   4   1  10  361.21   11.56
   4   1  10  373.51    7.52
   4   2  10    4.58    5.37
   4   2  10    4.30    6.32
   4   2  10   11.03    8.84
   4   3  10  251.75   14.65
   4   3  10  242.68    8.62
   4   3  10  177.96   11.65
   4   4  10    2.65    7.41
   4   4  10   12.55    6.30
   4   4  10    7.48    8.88
   4   5  10  123.83   10.06
   4   5  10  115.66   13.09
   4   5  10  111.67   12.82
   4   6  10   56.96   13.00
   4   6  10   21.46   12.68
   4   7  10   45.89   16.65
   4   7  10   18.14   11.04
   4   8  10   22.64   13.01
   4   8  10   20.44   13.21
   4   9  10   24.07   12.12
   4  10  10   21.42   15.80
   4  11  10   18.77   17.91
   4  12  10   19.54   20.49
  -4  16 -11    9.38   22.71
  -4  15 -11   -4.14   15.87
  -4  14 -11  102.39   23.68
  -4  13 -11    0.49   15.65
  -4  13 -11    1.31   14.53
  -4  12 -11   12.46   15.19
  -4  12 -11   21.54   15.86
  -4  11 -11   -6.32   10.91
  -4  11 -11    0.17    8.69
  -4  10 -11    5.59   11.31
  -4  10 -11   10.01   11.49
  -4   9 -11   25.76   12.32
  -4   8 -11  188.90   12.87
  -4   7 -11    2.87    8.88
  -4   6 -11   57.71   11.43
  -4   5 -11   53.77    4.70
   4  -5  11   60.33   10.54
  -4   4 -11  116.76   11.81
   4  -4  11  106.04   10.13
   4  -3  11   57.38   10.19
  -4   3 -11   36.45    9.09
   4  -2  11   11.30    8.34
  -4   2 -11    8.82    7.02
  -4   1 -11    8.43    6.89
   4  -1  11   27.65   10.85
   4   0  11    6.39    4.63
   4   0  11   10.45    9.86
   4   1  11   10.17    8.04
   4   1  11   10.04    5.59
   4   2  11   90.06    9.62
   4   2  11   92.66    6.22
   4   2  11   94.02   11.43
   4   3  11   10.75    9.31
   4   3  11    3.70    8.23
   4   4  11   14.56   12.79
   4   4  11    9.16   11.25
   4   5  11   13.50   12.34
   4   5  11   19.18   12.19
   4   6  11   43.55   12.86
   4   6  11   24.60   13.02
   4   7  11   67.54   12.11
   4   7  11   41.12   11.81
   4   8  11    5.28   16.20
   4   8  11   15.82   14.95
   4   9  11   13.37   13.40
   4  10  11   10.01   15.63
   4  11  11   20.50   20.44
   4  12  11   21.27   17.76
  -4  15 -12   24.33   18.25
  -4  14 -12   17.90   18.24
  -4  13 -12    7.15   14.49
  -4  13 -12   17.00   15.90
  -4  12 -12   21.29   15.63
  -4  12 -12    4.94   15.78
  -4  11 -12   13.09   11.82
  -4  11 -12    4.88   15.63
  -4  10 -12   12.61   11.15
  -4  10 -12   55.33   16.73
  -4   9 -12   14.96   13.15
  -4   8 -12   24.01   12.96
  -4   7 -12    6.97    8.71
  -4   6 -12  261.74   13.25
  -4   5 -12   12.52    5.30
  -4   5 -12   25.35   11.91
   4  -5  12   18.75    9.56
   4  -4  12   96.98    9.86
  -4   4 -12   85.12   11.62
   4  -3  12   78.26   12.38
  -4   3 -12   65.73    9.50
  -4   2 -12  477.84   13.28
   4  -2  12  514.31   13.32
  -4   1 -12   19.62    7.92
   4  -1  12   21.04    9.89
   4   0  12  549.40    8.44
   4   0  12  584.55   15.49
   4   1  12  107.41   11.20
   4   1  12  103.82    5.64
   4   1  12    8.40    7.02
   4   2  12  161.14   12.75
   4   2  12  158.84    6.14
   4   2  12   13.52    8.81
   4   3  12    8.16    8.09
   4   3  12    6.79   10.01
   4   4  12    8.51    9.17
   4   4  12   11.09   10.38
   4   5  12   14.22   10.59
   4   5  12    2.71   13.04
   4   6  12    6.07   10.26
   4   6  12  161.11   16.93
   4   7  12   24.77   11.89
   4   7  12    5.15    9.77
   4   8  12   34.24   16.21
   4   8  12   55.02   17.84
   4   9  12   44.23   17.85
   4   9  12   17.05   13.36
   4  10  12   68.09   15.45
   4  11  12   41.31   21.46
   4  12  12   -3.97   22.42
  -4  15 -13   17.70   16.68
  -4  14 -13   12.48   16.88
  -4  13 -13   42.86   18.53
  -4  12 -13    0.86   16.61
  -4  12 -13   -0.83   13.18
  -4  11 -13   19.47   15.65
  -4  11 -13    3.23   10.36
  -4  10 -13   34.71   13.53
  -4  10 -13   30.00   12.47
  -4   9 -13  176.16   16.36
  -4   8 -13   12.34   11.29
  -4   7 -13   54.64   14.71
  -4   6 -13    5.90    9.28
  -4   5 -13   63.22   11.86
   4  -5  13   65.14   12.06
  -4   4 -13    3.75    7.51
   4  -4  13    9.62    7.76
  -4   3 -13   17.52    9.25
   4  -3  13    9.41    6.11
  -4   2 -13   11.03    9.96
   4  -2  13   11.49    9.18
  -4   1 -13   33.25   10.32
   4  -1  13   68.86   10.65
   4   0  13   18.93    4.03
   4   0  13   18.67   10.48
   4   1  13    9.41    8.93
   4   1  13    8.61    9.13
   4   2  13   12.01   10.55
   4   2  13   12.81   10.44
   4   3  13   45.32   13.21
   4   3  13   13.07    8.79
   4   4  13   10.58   10.06
   4   4  13   11.24    9.92
   4   5  13   30.95   12.02
   4   5  13   35.02   10.55
   4   6  13   15.54   13.42
   4   6  13   15.82   13.14
   4   7  13   63.39   16.82
   4   7  13   53.37   16.70
   4   8  13    3.44   16.04
   4   8  13    7.45   13.96
   4   9  13   10.21   15.31
   4   9  13   15.45   15.93
   4  10  13    5.29   16.38
   4  11  13    8.89   15.45
   4  12  13    3.68   21.02
  -4  15 -14   18.44   17.45
  -4  14 -14   19.61   15.14
  -4  13 -14   15.45   17.09
  -4  12 -14    4.51   18.23
  -4  12 -14    2.74   13.39
  -4  11 -14    5.35   12.36
  -4  11 -14   -3.95    9.27
  -4  10 -14    4.32   13.52
  -4   9 -14    3.88    9.81
  -4   8 -14    6.47   11.73
  -4   7 -14  169.54   16.56
  -4   6 -14   20.32    9.37
   4  -6  14   30.39   14.40
  -4   5 -14   88.93   12.39
   4  -5  14   95.97   10.77
   4  -4  14    0.60    6.85
  -4   4 -14    7.26    7.78
   4  -3  14  371.42   13.57
  -4   3 -14  401.25   13.86
  -4   2 -14   31.10    9.87
   4  -2  14   29.63    9.46
  -4   1 -14  113.43   11.75
   4  -1  14  111.51   13.08
   4   0  14   39.27   10.84
   4   0  14   11.15    8.61
   4   1  14   49.22   12.71
   4   1  14    9.97    7.98
   4   2  14   26.85   11.96
   4   2  14   11.32    8.61
   4   3  14   28.46   11.95
   4   3  14   18.04   12.67
   4   4  14   24.46   12.72
   4   4  14    3.28    8.69
   4   5  14   59.44   17.52
   4   5  14   18.83   12.08
   4   6  14   13.30   14.09
   4   6  14   13.57    9.04
   4   7  14  136.37   18.31
   4   7  14  149.09   15.53
   4   8  14   32.10   16.40
   4   8  14    9.58   11.84
   4   9  14  116.20   19.04
   4   9  14   88.63   20.79
   4  10  14   43.92   19.42
   4  11  14   64.69   24.14
   4  12  14    1.07   19.79
  -4  15 -15   -7.01   17.92
  -4  14 -15    8.41   17.46
  -4  13 -15    9.50   17.26
  -4  12 -15    4.68   16.24
  -4  11 -15   38.99   16.83
  -4  10 -15   29.38   17.56
  -4   9 -15   36.96   12.20
  -4   8 -15   22.50   14.22
  -4   7 -15   23.54   13.94
  -4   6 -15    7.45    9.58
   4  -6  15   29.25   11.59
  -4   5 -15    5.93   11.37
   4  -5  15   22.65   11.22
   4  -4  15   21.85   10.64
  -4   4 -15   12.57   10.02
  -4   3 -15   31.15   12.54
   4  -3  15   37.61   10.86
  -4   2 -15   61.33   11.90
   4  -2  15   62.86   12.14
   4  -1  15   36.66   11.00
  -4   1 -15   46.70   10.80
   4   0  15    8.42    7.43
   4   0  15   14.86    8.80
   4   1  15   10.41   10.91
   4   1  15   10.57    9.14
   4   2  15   26.15   11.51
   4   2  15   25.80   10.11
   4   3  15   58.07   12.74
   4   3  15   57.18   14.65
   4   4  15    4.36    8.73
   4   4  15    2.57   11.35
   4   5  15    4.36   11.05
   4   5  15   27.13   15.26
   4   6  15    8.47   12.86
   4   6  15    7.09   10.79
   4   7  15   27.63   13.05
   4   7  15   15.78   15.96
   4   8  15   29.73   12.23
   4   8  15   37.66   16.68
   4   9  15   -1.32   16.90
   4   9  15   23.59   17.70
   4  10  15    4.91   17.42
   4  10  15    8.02   16.58
   4  11  15   30.83   21.20
  -4  14 -16   43.53   22.55
  -4  13 -16   42.90   15.76
  -4  12 -16   10.90   14.79
  -4  11 -16    8.26   14.23
  -4  10 -16   79.40   18.02
  -4   9 -16   16.11   16.30
  -4   8 -16   43.73   13.42
  -4   7 -16  118.70   14.71
  -4   6 -16  308.04   16.47
   4  -6  16  302.67   16.15
   4  -5  16   50.10   14.57
  -4   5 -16   30.96   12.92
  -4   4 -16   91.73   14.06
   4  -4  16   84.75   15.81
  -4   3 -16   14.34   10.67
   4  -3  16    7.23   10.60
  -4   2 -16   23.47   10.19
   4  -2  16   49.29   11.77
  -4   1 -16   89.18   12.70
   4  -1  16   56.48    9.78
   4   0  16   33.30   10.47
   4   0  16    8.71    8.11
   4   1  16   56.14   13.77
   4   1  16   45.94   13.84
   4   2  16  100.65   13.33
   4   2  16   20.33   10.53
   4   3  16   22.82   13.06
   4   3  16   -0.66    9.01
   4   4  16   29.85   13.81
   4   4  16    9.98   10.74
   4   5  16    7.56   11.98
   4   5  16   13.61   14.04
   4   6  16  197.97   17.67
   4   6  16  146.01   15.29
   4   7  16    8.68   10.14
   4   7  16   12.74   13.10
   4   8  16   43.26   15.44
   4   8  16    7.67   13.48
   4   9  16   19.58   18.72
   4   9  16    0.31   13.68
   4  10  16   27.58   17.45
   4  10  16    4.80   19.32
   4  11  16    6.15   16.83
  -4  14 -17    2.18   18.45
  -4  13 -17    0.10    6.41
  -4  12 -17   15.48   18.92
  -4  11 -17   11.39   14.81
  -4  10 -17    8.15   13.46
  -4   9 -17   21.45   11.12
  -4   8 -17   24.46   12.68
  -4   7 -17   29.82   13.35
  -4   6 -17   54.31   14.85
   4  -6  17   65.12   13.19
  -4   5 -17   11.28   12.61
   4  -5  17   15.08    9.88
  -4   4 -17    5.88   11.49
   4  -4  17   13.69   12.22
  -4   3 -17   61.09   13.68
   4  -3  17   39.89    9.82
  -4   2 -17   44.93   12.02
   4  -2  17   55.41   12.41
  -4   1 -17   52.64   11.80
   4  -1  17   52.66   12.04
   4   0  17   16.21   11.19
   4   0  17    6.32    8.92
   4   1  17    3.35    9.81
   4   1  17    8.36    9.47
   4   2  17   14.03   12.45
   4   2  17   17.49   14.20
   4   3  17   41.47   13.40
   4   3  17    6.37   10.59
   4   4  17   27.39   13.17
   4   4  17   12.29   13.31
   4   5  17  142.66   15.02
   4   5  17  103.18   14.28
   4   6  17    7.39   14.19
   4   6  17    1.61   11.79
   4   7  17   33.44   16.44
   4   7  17   25.18   19.39
   4   8  17   17.08   15.94
   4   8  17    9.05   11.87
   4   9  17   26.24   20.15
   4   9  17   14.51   18.90
   4  10  17    7.02   18.23
   4  10  17   -0.43   29.04
   4  11  17   10.54   17.62
  -4  14 -18    8.49   15.46
  -4  13 -18   22.10   17.12
  -4  12 -18   47.01   20.32
  -4  11 -18   20.48   14.61
  -4  10 -18   17.05   15.61
  -4   9 -18   -1.39   17.05
  -4   8 -18   42.00   11.13
  -4   7 -18   38.65   12.77
   4  -7  18   68.29   21.39
  -4   6 -18   56.86   13.42
   4  -6  18   90.58   17.72
   4  -5  18   57.77   14.36
  -4   5 -18   77.86   12.12
  -4   4 -18   27.41   13.43
   4  -4  18   12.54   12.73
  -4   3 -18    1.59   10.12
   4  -3  18   24.06   13.47
  -4   2 -18   17.47   12.71
   4  -2  18   16.75   10.02
  -4   1 -18    8.26   10.01
   4  -1  18   14.69   12.79
   4   0  18  165.45   15.54
   4   0  18    7.00    8.24
   4   1  18   96.12   14.41
   4   1  18   58.89   12.50
   4   2  18   27.54   14.11
   4   2  18   22.58   13.05
   4   3  18   97.31   15.50
   4   3  18  112.05   16.22
   4   4  18   50.89   12.48
   4   4  18   40.11   12.94
   4   5  18   50.42   12.57
   4   5  18   68.18   15.77
   4   6  18    6.71   13.98
   4   6  18   13.11   15.39
   4   7  18   17.96   14.26
   4   7  18   16.64   16.70
   4   8  18   61.60   18.95
   4   8  18   73.27   20.60
   4   9  18    1.45   17.08
   4   9  18   11.33   15.25
   4  10  18   11.64   21.26
   4  10  18   20.99   17.77
  -4  13 -19   10.64   18.42
  -4  12 -19   13.61   15.62
  -4  11 -19   19.63   18.09
  -4  10 -19   20.58   17.78
  -4   9 -19   58.56   16.46
  -4   8 -19  149.10   18.19
  -4   7 -19   17.68   11.80
   4  -7  19   23.84   12.92
   4  -6  19   16.59   11.12
  -4   6 -19   13.94   10.49
  -4   5 -19    7.95   10.61
   4  -5  19   13.94   14.05
  -4   4 -19   35.43   13.16
   4  -4  19   36.71   13.04
   4  -3  19   28.35   10.96
  -4   3 -19   45.01   12.80
  -4   2 -19  194.49   14.54
   4  -2  19  213.59   15.13
   4  -1  19   43.93   12.83
  -4   1 -19   34.52    9.87
   4   0  19    9.27   10.90
   4   0  19   14.95   12.42
   4   1  19   24.04   14.75
   4   1  19   30.29   12.13
   4   2  19   69.61   16.12
   4   2  19   11.01   12.09
   4   3  19   97.79   15.85
   4   3  19   79.25   14.57
   4   4  19   25.88   13.16
   4   4  19   33.33   15.68
   4   5  19   -0.05   17.83
   4   5  19   -0.72   11.72
   4   6  19   16.62   14.13
   4   6  19   -0.31   10.42
   4   7  19   17.38   16.46
   4   7  19   17.78   17.48
   4   8  19   15.27   15.87
   4   8  19   34.78   18.63
   4   9  19   23.15   20.00
   4   9  19   -3.47   15.91
   4  10  19   23.07   18.67
   4  10  19   14.97   20.17
  -4  13 -20   13.28   21.52
  -4  12 -20   18.83   20.27
  -4  11 -20   22.57   19.08
  -4  10 -20    3.86   12.21
  -4   9 -20    9.62   12.14
  -4   8 -20    4.65   14.70
   4  -8  20   25.19   16.09
  -4   7 -20    5.43   11.57
   4  -7  20    9.81   12.51
  -4   6 -20   61.47   15.79
   4  -6  20   61.90   16.17
  -4   5 -20   11.75   10.77
   4  -5  20   33.34   16.29
   4  -4  20   43.98   15.94
  -4   4 -20   40.12   12.15
  -4   3 -20    4.71   11.29
   4  -3  20   25.60   14.21
  -4   2 -20    7.10    9.52
   4  -2  20   20.73   13.24
  -4   1 -20   21.80   11.77
   4  -1  20    8.93   10.51
   4   0  20   70.06   12.65
   4   0  20   69.93   13.58
   4   1  20    1.28    9.57
   4   1  20   13.44   12.34
   4   2  20   42.29   16.58
   4   2  20    5.83   10.78
   4   3  20    8.61   12.30
   4   3  20    5.99   12.38
   4   4  20  116.46   15.79
   4   4  20  103.06   17.27
   4   5  20   40.03   15.98
   4   5  20   31.54   16.79
   4   6  20   45.34   14.81
   4   6  20   55.72   17.76
   4   7  20   29.88   18.82
   4   7  20   11.93   14.38
   4   8  20    1.53   18.13
   4   8  20    6.59   19.86
   4   9  20   86.80   23.98
   4   9  20   42.46   17.27
   4  10  20   15.87   18.84
  -4  13 -21   37.26   23.48
  -4  12 -21    7.43   18.99
  -4  11 -21   20.65   20.11
  -4  10 -21   13.45   11.32
  -4   9 -21    7.48   14.53
  -4   8 -21    9.67   16.28
   4  -8  21   17.37   16.71
  -4   7 -21   24.42   14.74
   4  -7  21   32.42   19.01
   4  -6  21    7.48   12.68
  -4   6 -21    2.53   13.78
  -4   5 -21   20.06   13.73
   4  -5  21   21.15   12.45
   4  -4  21    4.99   13.12
  -4   4 -21    9.00   11.71
  -4   3 -21   16.35   11.15
   4  -3  21    7.12   13.75
   4  -2  21   14.04   12.46
  -4   2 -21    8.54   11.12
  -4   1 -21   18.64   12.90
   4  -1  21   11.05   11.29
   4  -1  21   18.30   10.32
   4   0  21   49.28   14.36
   4   0  21   38.46   12.32
   4   1  21  140.69   18.04
   4   1  21  100.49   13.25
   4   2  21    1.53   13.51
   4   2  21   19.23   15.03
   4   3  21   11.02   15.38
   4   3  21    8.28   13.72
   4   4  21    6.43   11.13
   4   4  21   14.24   15.81
   4   5  21    7.49   16.69
   4   5  21   10.35   15.41
   4   6  21    5.83   14.40
   4   6  21    8.34   14.60
   4   7  21    7.60   14.27
   4   7  21   22.66   19.47
   4   8  21    8.16   14.51
   4   8  21   14.81   20.20
   4   9  21   12.93   18.20
   4   9  21   13.75   13.62
   4  10  21   15.54   18.52
  -4  12 -22   10.12   23.40
  -4  11 -22   -1.84   18.28
  -4  10 -22   76.54   25.31
  -4   9 -22    2.96   14.80
   4  -9  22   11.70   18.88
  -4   8 -22   15.66   15.18
   4  -8  22   36.89   15.21
  -4   7 -22   25.77   13.88
   4  -7  22   28.88   17.89
  -4   6 -22   25.51   13.43
   4  -6  22   45.57   19.72
   4  -5  22  192.20   17.78
  -4   5 -22  223.44   19.30
  -4   4 -22  232.59   17.98
   4  -4  22  294.21   24.34
   4  -3  22   15.00   14.99
  -4   3 -22   10.61   11.68
  -4   2 -22   29.48   14.65
   4  -2  22   33.69   13.66
  -4   1 -22   18.86   13.17
   4  -1  22   24.16   13.90
   4  -1  22   21.33   10.66
   4   0  22   12.96   12.92
   4   0  22    3.56   11.08
   4   1  22   32.39   14.89
   4   1  22   28.27   15.47
   4   2  22   -0.35   12.98
   4   2  22    6.27   11.07
   4   3  22   36.98   15.83
   4   3  22   33.04   15.84
   4   4  22   14.47   15.99
   4   4  22   -1.29   12.73
   4   5  22   68.39   21.54
   4   5  22   63.53   17.72
   4   6  22   73.45   16.20
   4   6  22   46.37   18.30
   4   7  22   31.36   18.49
   4   7  22   43.46   17.78
   4   8  22   49.68   20.82
   4   8  22   42.15   23.36
   4   9  22   19.13   20.83
   4   9  22   11.04   18.93
  -4  12 -23   -7.72   16.57
  -4  11 -23    9.76   20.88
  -4  10 -23   10.90   18.26
  -4   9 -23   14.14   16.89
   4  -9  23   32.10   20.45
  -4   8 -23    3.81   13.49
   4  -8  23   33.43   15.98
  -4   7 -23   12.37   15.55
   4  -7  23   13.92   17.51
  -4   6 -23   -0.28   12.45
   4  -6  23    8.92   13.79
   4  -5  23   22.69   16.59
  -4   5 -23   22.95   13.43
  -4   4 -23   12.99   15.50
   4  -4  23   -4.32   11.00
  -4   3 -23   21.78   14.91
   4  -3  23   30.93   18.66
  -4   2 -23   12.97   14.22
   4  -2  23    5.83   13.08
  -4   1 -23   24.18   16.01
   4  -1  23   20.71   14.98
   4   0  23   15.69   12.80
   4   0  23   10.45   12.54
   4   1  23   33.98   16.80
   4   1  23   15.25   12.13
   4   2  23   32.71   14.92
   4   2  23   43.44   14.71
   4   3  23    8.44   14.71
   4   3  23    2.28   13.16
   4   4  23   11.36   16.01
   4   4  23   15.79   17.27
   4   5  23   12.22   14.59
   4   5  23   -5.67   13.34
   4   6  23   14.49   15.94
   4   6  23   21.67   21.04
   4   7  23   13.84   16.42
   4   7  23    6.28   17.48
   4   8  23   16.76   18.28
   4   8  23   14.92   21.11
   4   9  23   18.22   19.43
  -4  11 -24    1.30   20.86
  -4  10 -24   17.31   19.41
   4 -10  24   26.59   21.01
  -4   9 -24   19.64   20.21
   4  -9  24   13.24   20.67
  -4   8 -24   38.09   20.38
   4  -8  24   30.95   20.21
  -4   7 -24   -1.53   15.00
   4  -7  24   20.37   14.98
  -4   6 -24   60.32   17.35
   4  -6  24   72.73   18.67
  -4   5 -24   15.19   15.30
   4  -5  24   17.34   15.23
   4  -4  24   62.00   17.39
  -4   4 -24   60.47   16.05
  -4   3 -24   22.35   14.67
   4  -3  24   17.35   13.15
  -4   2 -24   10.78   12.09
   4  -2  24   17.94   13.72
  -4   1 -24   14.30   13.28
   4  -1  24   15.86   13.72
  -4   0 -24   22.59   14.10
   4   0  24   14.76   10.55
   4   0  24   20.73   12.80
   4   1  24   10.47   17.50
   4   1  24    4.11   12.74
   4   2  24   14.11   16.91
   4   2  24    8.62   11.65
   4   3  24   56.85   17.67
   4   3  24   56.79   19.30
   4   4  24   80.10   18.92
   4   4  24   22.55   17.20
   4   5  24   76.62   14.90
   4   5  24   95.31   20.53
   4   6  24   -0.71   13.22
   4   6  24   11.64   16.10
   4   7  24    2.21   20.30
   4   7  24    3.67   16.77
   4   8  24   15.45   15.48
   4   8  24    1.94   16.86
  -4  11 -25   29.11   19.38
   4 -11  25   33.02   19.92
  -4  10 -25    8.15   18.01
   4 -10  25   27.34   21.77
  -4   9 -25    2.97   15.73
   4  -9  25   14.36   16.89
  -4   8 -25   11.74   15.90
   4  -8  25   39.65   20.40
  -4   7 -25   28.94   16.06
   4  -7  25    8.28   19.30
  -4   6 -25    7.12   14.93
   4  -6  25   28.81   19.79
   4  -5  25   18.34   13.51
  -4   5 -25    6.47   15.29
   4  -4  25    0.67   13.58
  -4   4 -25   12.33   15.96
  -4   3 -25   13.69   16.80
   4  -3  25    1.07   13.49
  -4   2 -25   26.26   15.96
   4  -2  25   35.57   16.06
  -4   1 -25   14.04   16.49
   4  -1  25   32.30   17.21
  -4   0 -25  121.72   16.79
   4   0  25  131.90   20.06
   4   1  25   40.15   16.53
   4   1  25   29.34   15.13
   4   2  25    7.48   15.11
   4   2  25   28.62   15.97
   4   3  25   19.91   16.87
   4   3  25   14.64   17.12
   4   4  25   17.88   16.02
   4   4  25   14.84   17.28
   4   5  25    8.89   16.32
   4   5  25   26.09   21.71
   4   6  25   11.16   16.52
   4   6  25  -11.61   20.62
   4   7  25   16.23   21.09
   4   7  25   -3.92   14.50
   4   8  25   13.28   21.12
   4 -11  26   17.66   19.64
  -4  10 -26    3.77   19.24
   4 -10  26    8.19   19.71
  -4   9 -26   42.78   22.05
   4  -9  26   61.22   23.11
  -4   8 -26   17.13   21.17
   4  -8  26   21.89   20.15
  -4   7 -26    7.06   16.67
   4  -7  26    6.51   17.21
   4  -6  26   15.45   16.50
  -4   6 -26   15.28   16.93
  -4   5 -26   26.74   18.03
   4  -5  26   31.54   18.25
  -4   4 -26    6.44   16.46
   4  -4  26   11.05   15.58
   4  -3  26   21.67   13.40
  -4   3 -26   30.95   17.83
  -4   2 -26   10.77   16.56
   4  -2  26   22.34   16.55
  -4   1 -26   15.50   13.51
   4  -1  26   37.98   15.31
  -4   0 -26    8.61   15.50
   4   0  26   14.23   19.11
   4   1  26  105.71   21.45
   4   1  26   87.46   15.26
   4   2  26   43.56   16.24
   4   2  26   27.04   17.02
   4   3  26   59.41   21.92
   4   3  26   28.36   18.06
   4   4  26  120.35   22.53
   4   4  26   50.27   18.65
   4   5  26    9.94   19.24
   4   5  26   17.83   17.95
   4   6  26   34.32   20.70
   4   6  26   52.42   22.14
   4   7  26   33.16   19.25
   4   7  26   14.28   23.70
   4 -10  27   13.17   24.67
  -4   9 -27    1.81   17.35
   4  -9  27   18.59   22.71
  -4   8 -27   13.77   21.30
   4  -8  27   25.00   21.99
  -4   7 -27   36.04   21.01
   4  -7  27   14.68   21.42
  -4   6 -27   23.33   16.60
   4  -6  27   28.89   21.59
   4  -5  27   15.20   19.31
  -4   5 -27   -2.19   16.07
   4  -4  27    9.45   17.95
  -4   4 -27   17.62   17.97
  -4   3 -27   66.77   18.05
   4  -3  27   48.75   16.05
  -4   2 -27   -1.51   14.44
   4  -2  27   19.89   18.75
  -4   1 -27    7.04   16.15
   4  -1  27    9.34   19.13
  -4   0 -27   14.25   17.55
   4   0  27   11.87   13.87
   4   1  27   12.24   13.60
   4   2  27   23.51   18.12
   4   2  27   14.91   17.42
   4   3  27   26.24   19.00
   4   3  27   25.98   17.76
   4   4  27    6.29   20.84
   4   4  27   18.18   17.94
   4   5  27    4.70   16.19
   4   5  27   13.34   18.83
   4   6  27    6.87   18.22
   4   6  27   12.84   17.59
   4   7  27    5.59   20.15
   4  -9  28   22.24   19.69
  -4   9 -28    9.29   19.35
  -4   8 -28   41.04   18.40
   4  -8  28   33.59   19.80
  -4   7 -28   22.14   18.15
   4  -7  28   23.32   18.30
  -4   6 -28    2.68   19.83
   4  -6  28   20.58   22.14
  -4   5 -28    4.32   15.84
   4  -5  28   27.98   19.64
  -4   4 -28   14.81   16.53
   4  -4  28    3.17   17.35
  -4   3 -28   18.33   18.33
   4  -3  28    7.78   14.46
  -4   2 -28   18.74   19.57
   4  -2  28   10.11   14.77
  -4   1 -28    2.44   18.23
   4  -1  28    7.47   15.74
  -4   0 -28   79.76   18.08
   4   0  28   62.69   17.67
   4   1  28   15.99   17.04
   4   2  28   47.07   20.66
   4   2  28   -0.34   15.74
   4   3  28   34.30   21.85
   4   3  28   16.54   17.10
   4   4  28   30.64   20.76
   4   4  28   15.20   15.76
   4   5  28  101.07   24.81
   4   5  28   11.52   17.27
   4   6  28   17.34   21.51
   4   6  28   22.90   20.66
  -4   8 -29   16.60   19.58
   4  -8  29   28.31   24.06
  -4   7 -29    1.38   15.90
   4  -7  29   20.00   24.18
  -4   6 -29   16.64   19.79
   4  -6  29    6.17   18.72
  -4   5 -29   16.88   20.31
   4  -5  29   20.47   18.27
  -4   4 -29   11.57   17.77
   4  -4  29   26.86   20.23
   4  -3  29   31.65   20.22
  -4   3 -29   11.07   20.16
  -4   2 -29    6.46   18.77
   4  -2  29   20.32   19.28
  -4   1 -29    3.20   16.10
   4  -1  29    4.73   18.03
  -4   0 -29    3.73   16.38
   4   0  29   10.82   16.87
  -4  -1 -29   16.61   19.74
   4   1  29   11.31   16.68
   4   2  29   -4.21   15.18
   4   3  29   25.59   21.11
   4   3  29    8.80   15.51
   4   4  29    9.97   22.34
   4   4  29    1.07   20.11
   4   5  29   16.91   18.26
   4   5  29   12.22   20.98
  -4   7 -30   15.93   18.93
   4  -7  30   17.83   19.06
  -4   6 -30   25.07   23.48
   4  -6  30    9.71   23.47
   4  -5  30   17.08   23.45
  -4   5 -30   11.79   16.29
   4  -4  30   10.41   21.21
  -4   4 -30    3.13   18.92
  -4   3 -30   27.51   17.39
   4  -3  30   22.02   17.84
  -4   2 -30   31.16   17.72
   4  -2  30   36.64   19.84
  -4   1 -30   86.21   19.62
   4  -1  30   78.97   24.46
  -4   0 -30   17.36   17.48
   4   0  30    8.09   17.86
  -4  -1 -30   55.33   21.19
   4   1  30   30.32   18.25
   4   2  30   16.57   20.73
   4   3  30   12.01   17.91
   4   3  30    0.72   17.75
   4   4  30   15.09   22.23
   4   4  30   13.55   21.35
   4   5  30   17.03   21.29
  -4   6 -31    4.68   21.71
   4  -6  31   -0.14   15.53
  -4   5 -31   27.47   22.58
   4  -5  31   13.91   24.19
  -4   4 -31   43.53   18.73
   4  -4  31   51.79   25.29
  -4   3 -31    8.18   20.64
   4  -3  31   15.17   19.02
  -4   2 -31   24.92   21.19
   4  -2  31   56.52   23.81
  -4   1 -31   14.88   20.85
   4  -1  31    5.27   19.17
  -4   0 -31   21.20   17.11
   4   0  31   16.72   17.81
  -4  -1 -31   12.41   20.92
   4   1  31   30.32   22.66
   4   2  31    7.38   19.75
   4   3  31   21.08   18.03
   4   4  31    2.33   16.72
  -4   4 -32   41.45   26.66
   4  -4  32   21.84   24.07
  -4   3 -32   41.17   23.91
   4  -3  32   12.93   18.47
  -4   2 -32   24.22   23.14
   4  -2  32   32.91   22.17
  -4   1 -32   49.06   26.27
   4  -1  32   36.75   20.60
  -4   0 -32   28.12   21.27
   4   0  32   10.36   19.80
  -4  -1 -32   25.40   22.16
   4   1  32   10.18   19.39
  -4  -2 -32   10.04   17.54
  -4   1 -33   15.04   23.62
  -4   0 -33   30.64   23.13
  -5  -1  33   12.61   18.28
   5   1 -32   14.41   21.00
  -5  -1  32   11.20   18.35
   5   2 -32    4.79   14.69
  -5  -2  32   13.01   22.69
  -5   7  31    9.80   22.56
  -5   6  31    0.66   18.99
   5   1 -31   30.08   21.24
  -5  -1  31   24.81   18.02
   5   2 -31   42.89   23.03
  -5  -2  31   47.09   23.08
  -5  -3  31   -6.12   19.19
  -5   8  30    7.32   18.25
  -5   7  30   42.24   21.90
  -5   6  30    4.74   17.64
  -5   5  30    4.75   19.55
  -5   0  30   25.25   17.50
   5   1 -30   17.77   21.70
  -5  -1  30   16.91   16.45
   5   2 -30   10.53   20.25
  -5  -2  30   23.13   23.58
   5   3 -30    4.20   19.41
  -5  -3  30    5.81   17.95
  -5   8  29   28.68   21.95
  -5   7  29   12.38   21.37
  -5   6  29   21.55   20.13
  -5   5  29   18.52   19.19
  -5   0  29   24.37   15.16
   5   1 -29   30.65   19.69
  -5  -1  29   12.51   16.31
   5   2 -29   47.78   21.21
  -5  -2  29   45.71   24.07
   5   3 -29   21.44   19.05
  -5   9  28   10.19   23.35
  -5   8  28    7.48   17.83
  -5   7  28   44.74   22.12
  -5   6  28   19.07   18.94
  -5   5  28    1.34   15.75
  -5   4  28    4.91   17.23
  -5   1  28  118.19   21.14
  -5   0  28    7.42   15.31
   5   1 -28   41.62   19.66
  -5  -1  28   23.84   19.58
   5   2 -28   11.65   17.10
  -5  -2  28   33.56   20.14
   5   3 -28   28.83   20.57
  -5   9  27   64.48   22.44
  -5   8  27   -2.45   22.04
  -5   7  27   48.83   19.63
  -5   6  27    5.15   17.45
  -5   5  27   22.81   17.78
  -5   4  27   74.87   19.13
  -5   1  27   23.17   16.87
  -5   0  27   15.32   14.93
  -5  -1  27   50.57   21.07
   5   2 -27   45.63   15.22
   5   3 -27   39.24   19.71
  -5  10  26   17.42   22.44
  -5   9  26   15.49   21.08
  -5   8  26    1.31   16.79
  -5   7  26   48.05   20.57
  -5   6  26   11.79   18.53
  -5   5  26    1.98   17.66
  -5   4  26   19.62   16.84
  -5   3  26   12.38   14.66
  -5   2  26   33.24   15.85
  -5   1  26    3.60   12.36
  -5   0  26   68.78   17.94
  -5  -1  26   99.35   19.59
   5   2 -26   17.48   16.75
   5   3 -26   50.71   18.90
  -5  11  25    0.20   12.71
  -5  10  25   20.32   19.01
  -5   9  25    4.94   16.75
  -5   8  25  185.87   20.70
  -5   7  25   10.96   17.66
  -5   6  25    7.49   14.48
  -5   5  25    6.88   16.94
  -5   4  25   12.97   12.69
  -5   3  25  103.91   18.25
  -5   2  25   12.24   13.75
  -5   1  25   22.48   13.09
  -5   0  25  193.63   20.72
   5   2 -25  133.84   17.98
   5   3 -25   29.51   13.73
  -5  11  24   10.09   18.89
  -5  10  24    5.81   22.23
  -5   9  24   32.37   20.43
  -5   8  24   13.58   19.54
  -5   7  24   13.47   15.19
  -5   6  24    9.88   12.48
  -5   5  24  106.14   16.36
  -5   4  24   16.55   15.53
  -5   3  24   39.50   15.43
  -5   2  24   20.31   15.01
  -5   2  24    8.42   13.38
  -5   1  24   23.13   14.56
  -5   0  24   50.87   16.00
   5   2 -24   20.92   16.02
   5   3 -24   19.12   13.72
  -5  12  23    5.18   19.47
  -5  11  23   16.07   23.51
  -5  10  23   17.44   20.03
  -5   9  23   10.26   15.94
  -5   8  23    0.26   12.50
  -5   7  23   95.75   17.55
  -5   6  23   16.56   13.77
  -5   5  23   54.00   16.23
  -5   4  23   13.87   15.52
  -5   3  23   59.70   16.21
  -5   3  23   67.51   16.90
  -5   2  23   13.91   13.13
  -5   2  23    9.91   12.97
  -5   1  23   74.82   11.54
   5   2 -23   39.14   16.55
   5   3 -23   35.68   14.69
   5   8 -23   10.32   18.34
  -5  12  22   23.37   18.04
  -5  11  22    4.76   20.10
  -5  10  22   19.99   16.59
  -5   9  22    6.84   15.13
  -5   8  22    4.94   15.94
  -5   7  22   90.83   16.47
  -5   6  22   65.62   17.69
  -5   5  22  253.60   15.72
  -5   4  22   27.40   16.38
  -5   3  22    7.67   13.32
  -5   3  22   19.27   11.59
  -5   2  22   18.35   13.29
  -5   2  22   16.75   12.46
  -5   1  22   27.35   14.98
   5   2 -22   11.25   10.50
   5   3 -22   10.23   13.73
   5   6 -22    4.47   17.62
   5   7 -22   -4.03   19.41
   5   8 -22   20.21   23.20
   5   9 -22    9.44   19.37
  -5  13  21   27.94   22.90
  -5  12  21    1.44   17.50
  -5  11  21   14.25   19.03
  -5  10  21    1.34   15.59
  -5   9  21   23.40   17.97
  -5   8  21   75.93   18.32
  -5   7  21   20.36   17.06
  -5   6  21   14.07   15.41
  -5   5  21   30.17   12.47
  -5   4  21  123.07   14.87
  -5   3  21   10.36   11.00
  -5   3  21    7.15    9.46
  -5   2  21   33.61   14.26
  -5   2  21   33.48   12.99
  -5   1  21   43.82   15.16
  -5   1  21   57.35   15.42
   5   2 -21   17.54   13.59
   5   3 -21   10.99   12.10
   5   4 -21   37.09   14.87
   5   5 -21    9.39   16.44
   5   6 -21   10.02   18.13
   5   7 -21    4.56   16.75
   5   8 -21   34.32   21.46
   5   9 -21    2.02   19.05
  -5  13  20    4.48   16.47
  -5  12  20    5.60   16.29
  -5  11  20    9.18   18.50
  -5  10  20    4.48   14.64
  -5   9  20   -4.05   10.90
  -5   8  20   53.33   17.03
  -5   7  20   27.63   15.57
  -5   6  20  216.96   19.54
  -5   5  20   34.54   12.88
  -5   4  20    4.16   11.48
  -5   3  20   11.24   14.78
  -5   3  20   16.37   10.63
  -5   2  20   69.86   16.45
  -5   2  20   69.37   12.74
  -5   1  20    6.65    8.32
   5   2 -20   16.65   12.60
   5   3 -20   11.69   12.53
   5   3 -20   22.27   13.32
   5   4 -20   56.45   18.73
   5   5 -20    0.14   26.18
   5   6 -20   26.65   17.01
   5   7 -20   12.42   19.43
   5   8 -20   -1.36   21.68
   5   9 -20   28.48   23.79
  -5  14  19   22.41   17.61
  -5  13  19    9.15   16.59
  -5  12  19    4.26   16.79
  -5  11  19   53.01   21.73
  -5  10  19   67.07   18.08
  -5   9  19   39.29   17.46
  -5   8  19   49.72   15.27
  -5   7  19   11.92   11.66
  -5   6  19   23.52   13.99
  -5   5  19   24.76   13.40
  -5   4  19   59.24   11.32
  -5   4  19   62.31   12.78
  -5   3  19   14.71   12.05
  -5   3  19   15.84   10.18
  -5   2  19    3.46   10.02
  -5   2  19   18.84   10.54
[truncated: 441,774 more chars]
