# Supplementary material for: {Dimeth­yl [(phenyl­sulfon­yl)amido­]phosphato-κ2 O,O′}bis­(tri­phenylphosphane-κP)copper(I)
Source: Acta Crystallogr Sect E Struct Rep Online. 2014 May 17;70(Pt 6):m209–10. doi: 10.1107/S1600536814010095 (PMC4051010; doi:10.1107/S1600536814010095)
Supplement: Supplementary file 2 [file e-70-0m209-Isup2.hkl]

#
# h,k,l, Fc-squared, Fo-squared, sigma(Fo-squared), status flag
#
data_I
_shelx_title ' cus in P21/c'
_shelx_refln_list_code          4
_shelx_F_calc_maximum      411.04
_exptl_crystal_F_000      1768.00
_reflns_d_resolution_high  0.7453

loop_
 _space_group_symop_operation_xyz
 'x, y, z'
 '-x, y+1/2, -z+1/2'
 '-x, -y, -z'
 'x, -y-1/2, z-1/2'

_cell_length_a    12.8657
_cell_length_b    26.2810
_cell_length_c    13.9710
_cell_angle_alpha  90.000
_cell_angle_beta  121.875
_cell_angle_gamma  90.000

_shelx_F_squared_multiplier     1.000

loop_
 _refln_index_h
 _refln_index_k
 _refln_index_l
 _refln_F_squared_calc
 _refln_F_squared_meas
 _refln_F_squared_sigma
 _refln_observed_status
   2   0   0       4441.14       4506.31       129.35 o
   3   0   0       2021.19       2935.27       564.32 o
   4   0   0       6769.97       6423.39       489.27 o
   5   0   0       8349.61       8035.24       736.91 o
   6   0   0        223.93        499.97       225.33 o
   7   0   0       6620.39       6284.17       377.27 o
   8   0   0       2561.25       2359.22       302.70 o
   9   0   0        828.71        824.30       333.72 o
  10   0   0         92.46        437.87       446.13 o
  11   0   0       2347.46       1968.73       589.08 o
  12   0   0       1159.42       1135.76       538.43 o
   2   1   0        537.44        668.28        76.26 o
   3   1   0        350.58        541.57        86.78 o
   4   1   0       2807.28       2896.73       180.67 o
   5   1   0       3393.09       3183.22       104.09 o
   6   1   0       3107.74       2903.75       120.89 o
   7   1   0       2808.61       3171.57       191.84 o
   8   1   0       2080.88       2284.46       230.62 o
   9   1   0        982.99        886.61       246.09 o
  10   1   0       1510.62       1473.53       272.60 o
  11   1   0        967.01        858.29       327.84 o
  12   1   0         74.39        495.65       487.77 o
   2   2   0       5132.11       5141.17       103.18 o
   3   2   0      14834.95      14731.89       402.22 o
   4   2   0        697.63        791.20       101.47 o
   5   2   0        108.96        331.49       100.60 o
   6   2   0        115.26        280.34       111.59 o
   7   2   0        690.57        681.29       230.73 o
   8   2   0         79.88        700.81       256.20 o
   9   2   0         56.74        429.89       265.22 o
  10   2   0        374.55        329.29       262.82 o
  11   2   0        358.26        192.67       301.13 o
  12   2   0        334.84        306.17       574.82 o
  13   2   0        361.51        603.34       789.44 o
   1   3   0       6867.50       6299.41       153.84 o
   2   3   0       1145.68       1150.44        86.81 o
   3   3   0       1009.70       1397.01       108.74 o
   4   3   0          9.35        350.36        96.94 o
   5   3   0       8277.21       8424.45       160.20 o
   6   3   0       9056.81       8863.27       171.46 o
   7   3   0        412.77        508.31       175.60 o
   8   3   0        281.96        650.14       232.14 o
   9   3   0       1480.90       1665.43       309.65 o
  10   3   0        582.58        604.12       311.66 o
  11   3   0        467.87        695.07       362.61 o
  12   3   0        251.29        595.29       419.34 o
  13   3   0        594.57       1303.86       776.31 o
   1   4   0       1590.95       1655.45        90.26 o
   2   4   0       1989.56       7384.38      3060.28 o
   3   4   0      16486.23      15926.82       597.95 o
   4   4   0      11583.88      11338.32       158.51 o
   5   4   0       9960.50       9664.93       349.71 o
   6   4   0        570.48        874.91       145.19 o
   7   4   0       7346.10       7715.21       268.67 o
   8   4   0       3055.34       2788.37       267.69 o
   9   4   0        238.98        448.68       232.84 o
  10   4   0        905.01        721.15       279.46 o
  11   4   0       2837.80       2702.15       492.01 o
  12   4   0       3059.17       4017.92       598.47 o
  13   4   0          3.75        589.36       498.00 o
   1   5   0      30354.80      29105.23       456.32 o
   2   5   0       4292.32       4229.28       106.71 o
   3   5   0       7017.10       6469.13       189.50 o
   4   5   0       2507.28       2659.97       159.07 o
   5   5   0       2252.36       2534.57       180.89 o
   6   5   0       4168.47       4261.83       159.23 o
   7   5   0       2312.21       2228.65       232.88 o
   8   5   0        108.74        359.22       220.20 o
   9   5   0          7.53        283.79       232.08 o
  10   5   0        616.66        836.25       439.56 o
  11   5   0       1453.38       1353.63       419.61 o
  12   5   0       6321.57       6891.81       578.07 o
  13   5   0       2294.70       2613.41       562.86 o
  14   5   0          5.80        373.33       584.58 o
   0   6   0       2593.30       2808.75       187.79 o
   1   6   0       7380.68       7482.63       118.02 o
   2   6   0        913.71       1104.18       100.79 o
   3   6   0      10837.51      10667.05       480.70 o
   4   6   0        442.37        556.27       108.16 o
   5   6   0       3256.23       3283.33       154.13 o
   6   6   0        241.09        477.55       148.64 o
   7   6   0        658.76        921.27       216.85 o
   8   6   0       3749.78       3391.68       275.13 o
   9   6   0        385.73        681.35       258.95 o
  10   6   0        103.47        449.14       343.84 o
  11   6   0         23.67        393.30       417.94 o
  12   6   0        471.15        275.36       392.72 o
  13   6   0       1598.16       1491.66       503.52 o
  14   6   0         43.93        313.54       500.40 o
   1   7   0      12403.17      11406.74       151.81 o
   2   7   0       2553.51       2305.00       103.23 o
   3   7   0       1333.50       1414.34       117.72 o
   4   7   0          2.82        324.73        83.49 o
   5   7   0       6459.51       6764.62       171.61 o
   6   7   0      28796.52      27939.34       513.21 o
   7   7   0       1237.54       1108.51       188.94 o
   8   7   0       2094.87       2665.62       279.69 o
   9   7   0        691.17        916.98       341.23 o
  10   7   0       1514.16       1610.46       435.02 o
  11   7   0       1776.15       1671.49       412.53 o
  12   7   0         88.05        325.86       473.92 o
  13   7   0        226.12        711.49       546.68 o
  14   7   0        218.04        646.33       512.82 o
   0   8   0       4688.62       5254.33       194.24 o
   1   8   0      14902.87      15240.53       394.38 o
   2   8   0         37.50       1284.00       380.95 o
   3   8   0       4429.41       4610.62       218.73 o
   4   8   0       2540.45       2875.40       104.83 o
   5   8   0         19.13        249.35        87.31 o
   6   8   0       1955.40       1772.42       174.70 o
   7   8   0      11241.16      11180.59       237.04 o
   8   8   0          8.57        345.87       217.37 o
   9   8   0        200.97        193.30       288.00 o
  10   8   0       3110.42       3538.56       431.93 o
  11   8   0       2229.66       2367.17       508.38 o
  12   8   0       1535.09       1958.04       557.04 o
  13   8   0        492.55        488.73       422.83 o
  14   8   0       1405.58       1182.03       590.96 o
   1   9   0       6203.24       6453.14       130.01 o
   2   9   0       3604.09       3877.58       112.21 o
   3   9   0       1039.56       1224.59       131.38 o
   4   9   0       1442.80       1581.32       144.49 o
   5   9   0       1720.78       1620.74       118.80 o
   6   9   0        384.12        382.86       187.03 o
   7   9   0       1127.61       1254.92       178.18 o
   8   9   0       2503.48       2024.36       308.74 o
   9   9   0       7766.94       8188.64       485.85 o
  10   9   0        439.88        599.66       372.28 o
  11   9   0        499.44        608.73       386.82 o
  12   9   0        702.40       1181.69       470.39 o
  13   9   0        267.05        810.77       517.58 o
   0  10   0      11223.14      11150.06       222.85 o
   1  10   0       4027.56       4352.15       149.69 o
   2  10   0         52.15        441.38        88.95 o
   3  10   0          3.43        246.86       131.33 o
   4  10   0         80.88        458.32       118.70 o
   5  10   0        266.15        443.72       109.90 o
   6  10   0        366.12        496.96       151.94 o
   7  10   0         16.31        373.64       208.05 o
   8  10   0        459.43        509.75       301.12 o
   9  10   0          5.02        650.56       373.87 o
  10  10   0        449.26        476.69       413.29 o
  11  10   0          7.61        250.12       421.73 o
  12  10   0         53.49        150.49       441.80 o
  13  10   0         36.36        657.22       559.19 o
   1  11   0      11943.53      12582.60       325.52 o
   2  11   0      15124.14      14525.16      1622.11 o
   3  11   0       5197.07       5822.42       156.00 o
   4  11   0       3881.74       3956.49       153.11 o
   5  11   0       5175.52       4612.57       160.49 o
   6  11   0      15079.67      15501.34       331.35 o
   7  11   0       2930.58       2708.63       506.49 o
   8  11   0       3879.75       4020.89       405.57 o
   9  11   0       4260.22       4623.94       472.62 o
  10  11   0        936.98        681.52       464.58 o
  11  11   0        263.59        430.01       448.51 o
  12  11   0       1064.33       1230.16       532.48 o
  13  11   0       3977.23       3654.94       668.71 o
   0  12   0       3856.12       4919.03       304.14 o
   1  12   0       1534.94       1502.41        82.15 o
   2  12   0       3664.16       3293.57       106.03 o
   3  12   0       1890.41       2014.82       137.17 o
   4  12   0       2914.56       3241.56       183.16 o
   5  12   0         80.05        293.33       140.27 o
   6  12   0       1534.56       1750.69       254.92 o
   7  12   0       3454.09       3650.67       281.00 o
   8  12   0       1012.24       1048.71       298.56 o
   9  12   0       1116.03       1391.24       486.38 o
  10  12   0       3304.31       3725.69       445.57 o
  11  12   0       2012.37       2540.37       599.05 o
  12  12   0        791.53        880.00       561.88 o
  13  12   0        542.28        781.54       617.26 o
   1  13   0      14435.42      15051.85       563.80 o
   2  13   0       6055.71       5721.07       172.19 o
   3  13   0       6305.27       6095.28       218.56 o
   4  13   0        163.88        339.64       114.97 o
   5  13   0       1624.98       1346.72       170.75 o
   6  13   0       1797.99       2044.27       268.10 o
   7  13   0       1202.75       1547.90       285.21 o
   8  13   0         48.30        543.98       352.50 o
   9  13   0        324.37        443.71       290.28 o
  10  13   0         23.56        544.77       436.21 o
  11  13   0          4.76        132.48       401.93 o
  12  13   0         20.15        143.60       442.48 o
  13  13   0          1.48        368.94       513.32 o
   0  14   0       1845.46       1942.34       124.59 o
   1  14   0       3449.09       3742.73       103.42 o
   2  14   0        838.35       1000.94       109.21 o
   3  14   0        203.52        458.05       127.34 o
   4  14   0          6.79        192.95       115.72 o
   5  14   0       2134.32       2033.95       258.89 o
   6  14   0       1019.88       1282.00       340.60 o
   7  14   0       2884.77       2107.31       282.48 o
   8  14   0        104.99         54.14       261.92 o
   9  14   0         41.07        395.96       366.93 o
  10  14   0         12.47        257.44       420.65 o
  11  14   0        284.00        714.64       512.06 o
  12  14   0       1175.39       1278.85       693.76 o
  13  14   0          3.17         50.28       674.25 o
   1  15   0      16489.12      15720.61       414.19 o
   2  15   0        394.09        643.08       143.04 o
   3  15   0          3.50        480.61       164.28 o
   4  15   0        570.82        608.09       178.38 o
   5  15   0       1971.76       2233.41       262.95 o
   6  15   0       8141.83       7533.47       334.03 o
   7  15   0         25.68        185.92       237.73 o
   8  15   0       8495.66       8334.98       363.73 o
   9  15   0        374.55        549.13       365.26 o
  10  15   0       3172.81       3039.40       531.34 o
  11  15   0        491.26        303.62       421.33 o
  12  15   0       1196.93       1465.68       538.40 o
  13  15   0       1281.62       1884.68       802.95 o
   0  16   0       7038.72       6773.68       289.00 o
   1  16   0        165.66        376.50       164.17 o
   2  16   0       1298.45       1675.40       215.30 o
   3  16   0        663.25        598.12       182.78 o
   4  16   0       3743.20       3697.80       254.41 o
   5  16   0         31.35        422.99       242.58 o
   6  16   0       2074.72       2019.82       350.24 o
   7  16   0       1442.06       1303.63       294.87 o
   8  16   0         20.52        -94.07       279.58 o
   9  16   0         43.62        349.55       395.59 o
  10  16   0        106.49        311.72       436.88 o
  11  16   0       1063.73        744.38       505.74 o
  12  16   0         57.07        181.14       495.59 o
   1  17   0      11985.13      11476.32       253.13 o
   2  17   0       6388.53       6573.38       268.06 o
   3  17   0       5664.16       5346.86       252.59 o
   4  17   0         49.66        312.35       183.86 o
   5  17   0       2520.25       2809.17       335.69 o
   6  17   0       2361.21       2310.64       320.07 o
   7  17   0       4277.46       4006.79       326.35 o
   8  17   0         77.22        309.03       288.21 o
   9  17   0          6.22       -103.31       405.32 o
  10  17   0         11.45        129.09       248.13 o
  11  17   0        196.80        232.80       483.05 o
  12  17   0        524.37        490.98       503.20 o
   0  18   0      18791.25      18342.70       535.80 o
   1  18   0         81.97        418.58       165.23 o
   2  18   0         34.45        343.64       158.28 o
   3  18   0         24.42        330.08       185.83 o
   4  18   0        540.31        797.68       219.94 o
   5  18   0        707.55        874.71       270.90 o
   6  18   0       2289.08       2881.22       348.98 o
   7  18   0       2982.67       2926.77       339.64 o
   8  18   0        420.11        464.28       340.63 o
   9  18   0          1.78         37.36       500.62 o
  10  18   0         62.56        428.49       496.61 o
  11  18   0         64.53        319.18       495.45 o
  12  18   0        912.72       1026.95       703.52 o
   1  19   0       9214.11       8679.00       258.92 o
   2  19   0        509.98        704.23       186.03 o
   3  19   0        126.35        284.60       188.45 o
   4  19   0        801.38       1189.47       245.10 o
   5  19   0         54.49        480.39       281.03 o
   6  19   0        100.32        345.95       268.65 o
   7  19   0        553.37        960.57       318.83 o
   8  19   0       1046.04       1209.14       331.71 o
   9  19   0         63.34        366.44       451.75 o
  10  19   0        365.28        662.12       555.69 o
  11  19   0        193.21        374.18       518.73 o
   0  20   0      14861.23      15092.54      1354.32 o
   1  20   0       2659.90       2624.28       225.60 o
   2  20   0        391.39        540.89       229.67 o
   3  20   0       1902.80       2003.95       248.94 o
   4  20   0       1650.16       1379.08       236.81 o
   5  20   0       1743.38       1624.89       322.83 o
   6  20   0        460.04        719.46       307.11 o
   7  20   0         57.49        231.81       282.89 o
   8  20   0        568.09        747.71       347.18 o
   9  20   0          3.28        211.09       420.70 o
  10  20   0         25.46        301.86       474.75 o
  11  20   0         15.36        262.20       465.85 o
   1  21   0       1761.52       1616.22       283.55 o
   2  21   0       2319.27       1997.60       241.63 o
   3  21   0        385.17        600.72       224.64 o
   4  21   0        402.35        362.96       212.69 o
   5  21   0       1131.97        985.04       296.68 o
   6  21   0         23.68        658.48       349.39 o
   7  21   0        317.97        524.89       342.39 o
   8  21   0         11.20        240.40       326.88 o
   9  21   0        164.39        351.91       478.37 o
  10  21   0        754.94        696.74       451.16 o
  11  21   0        273.98        529.80       621.72 o
   0  22   0      24815.41      25469.76       480.75 o
   1  22   0        623.46        785.17       253.60 o
   2  22   0       2782.21       3148.41       281.93 o
   3  22   0       1333.85       1483.70       235.52 o
   4  22   0      10158.87       9900.56       439.65 o
   5  22   0      11009.90       9734.82       381.40 o
   6  22   0        564.53        852.31       354.68 o
   7  22   0       1356.69       1294.06       359.76 o
   8  22   0          6.52        201.23       282.38 o
   9  22   0        116.19        636.10       495.53 o
  10  22   0         58.02        549.97       527.83 o
  11  22   0         60.08        114.81       700.89 o
   1  23   0        313.37        449.00       259.24 o
   2  23   0       1179.44       1249.10       265.57 o
   3  23   0         31.71        442.26       257.07 o
   4  23   0        123.90        216.62       224.78 o
   5  23   0       2686.31       2565.90       333.70 o
   6  23   0       2875.22       3347.62       478.65 o
   7  23   0        262.10        594.90       410.13 o
   8  23   0         14.49         21.00       368.08 o
   9  23   0        750.38        664.32       517.72 o
  10  23   0          7.49        543.90       549.27 o
   0  24   0       1164.44        930.52       562.82 o
   1  24   0       3744.77       3497.57       385.72 o
   2  24   0        104.04        530.15       288.39 o
   3  24   0       2915.99       2648.73       275.24 o
   4  24   0       1899.28       2171.60       301.90 o
   5  24   0       4255.75       3456.64       370.42 o
   6  24   0        156.89        790.39       386.25 o
   7  24   0        432.62        733.07       385.90 o
   8  24   0        846.87       1253.38       468.64 o
   9  24   0         15.16         99.89       539.36 o
  10  24   0        233.19        310.30       722.28 o
   1  25   0        254.82        440.24       426.64 o
   2  25   0         95.98        181.73       232.40 o
   3  25   0        172.38        237.48       257.77 o
   4  25   0        105.51        200.94       313.61 o
   5  25   0        220.40        206.49       352.99 o
   6  25   0         42.80        533.75       415.52 o
   7  25   0         40.17        238.08       376.38 o
   8  25   0        577.94        879.78       441.57 o
   9  25   0         93.42        120.88       434.82 o
   0  26   0       4381.57       4077.04       638.23 o
   1  26   0       1868.24       1271.42       428.90 o
   2  26   0        754.25       1298.66       389.43 o
   3  26   0        197.35        648.46       275.78 o
   4  26   0        273.43        348.69       349.79 o
   5  26   0        202.15        275.49       368.09 o
   6  26   0         41.87        305.67       388.81 o
   7  26   0       2118.10       2600.38       474.37 o
   8  26   0         19.07        239.91       459.16 o
   9  26   0        168.62       1070.98       613.70 o
   1  27   0        287.46        143.87       358.34 o
   2  27   0       1491.67       1320.45       361.45 o
   3  27   0        571.83        626.65       292.45 o
   4  27   0          5.75        378.12       384.74 o
   5  27   0         83.79        399.07       386.49 o
   6  27   0        925.29        929.82       394.62 o
   7  27   0        328.45        258.11       377.73 o
   8  27   0       1099.82       1670.59       437.64 o
   0  28   0       2798.09       2250.14       707.27 o
   1  28   0       1283.59       1328.85       555.98 o
   2  28   0         30.61        352.67       376.22 o
   3  28   0        276.70        452.73       396.40 o
   4  28   0        315.57        285.12       369.98 o
   5  28   0        154.87        251.00       375.70 o
   6  28   0        493.05        583.23       435.76 o
   7  28   0       5408.07       5052.81       478.84 o
   8  28   0       3694.56       3331.85       547.27 o
   1  29   0        779.38       1162.94       383.60 o
   2  29   0       1015.42        764.40       375.19 o
   3  29   0         70.87         59.56       270.38 o
   4  29   0        775.35        702.40       500.94 o
   5  29   0        183.56        520.63       423.78 o
   6  29   0       2148.20       2227.96       445.39 o
   7  29   0        663.13        917.39       404.87 o
   0  30   0        510.18        980.80       754.92 o
   1  30   0        223.65        615.77       384.52 o
   2  30   0        530.98        751.78       355.34 o
   3  30   0         14.07        394.52       420.84 o
   4  30   0         65.28        246.22       529.76 o
   5  30   0        206.22        388.23       411.51 o
   6  30   0          1.43        170.58       443.93 o
   7  30   0         59.59        376.34       646.11 o
   1  31   0        311.88        864.33       462.22 o
   2  31   0         21.07        430.94       409.62 o
   3  31   0         75.57        389.58       406.11 o
   4  31   0       1225.38       1765.16       564.75 o
   5  31   0       2733.48       2394.04       557.28 o
   6  31   0       1791.36       1898.57       845.35 o
   0  32   0        680.31        868.28       511.39 o
   1  32   0          9.73        388.48       407.99 o
   2  32   0        315.25        673.12       417.71 o
   3  32   0        548.63        572.78       602.66 o
   4  32   0        536.34       1168.57       670.34 o
   1  33   0        246.52        898.18       426.88 o
   2  33   0          0.16        474.18       474.35 o
   0  34   0        783.99       1456.57       871.99 o
   1  34   0         16.90        906.13       810.08 o
   2  34   0         21.08        253.27       792.44 o
 -13   1   1       2583.60       2650.47       465.07 o
 -12   1   1       1574.58       1497.91       457.86 o
 -11   1   1         29.33        460.06       279.31 o
 -10   1   1        356.32        342.17       271.19 o
  -9   1   1         17.28        252.41       204.70 o
  -8   1   1       1634.39       1861.03       254.70 o
  -7   1   1       1083.34       1562.32       199.82 o
  -6   1   1       7925.36       7984.62       241.40 o
  -5   1   1       7316.49       7286.30       202.60 o
  -4   1   1       9463.23       9452.18       384.51 o
  -3   1   1      22384.41      22524.19       374.50 o
  -2   1   1        260.81        298.52        85.71 o
   1   1   1      15004.52      14307.50      3549.11 o
   2   1   1      10709.15      10417.20       474.35 o
   3   1   1        539.38        698.43        93.38 o
   4   1   1       1539.80       2068.74       355.65 o
   5   1   1       1294.64       1456.10       164.47 o
   6   1   1      12472.15      12805.47       229.63 o
   7   1   1       1674.91       1835.67       217.86 o
   8   1   1       1573.09       1428.33       239.95 o
   9   1   1         88.51        363.58       223.02 o
  10   1   1         69.68        385.49       263.20 o
  11   1   1         25.52        445.75       464.14 o
 -14   2   1         67.13        591.71       686.26 o
 -13   2   1       3007.81       3039.96       673.50 o
 -12   2   1        443.80        645.91       329.14 o
 -11   2   1       2455.38       2479.00       358.99 o
 -10   2   1        792.32        886.23       283.21 o
  -9   2   1          1.41        417.58       245.59 o
  -8   2   1        278.00        707.91       242.12 o
  -7   2   1       3634.25       3285.23       363.06 o
  -6   2   1       2938.62       2943.77       129.30 o
  -5   2   1       9889.25       9793.88       159.97 o
  -4   2   1       3290.88       3182.76       109.89 o
  -3   2   1        266.45        373.54        98.32 o
  -2   2   1        119.46        226.19        60.62 o
   1   2   1       1789.85       1642.22       129.98 o
   2   2   1      19026.17      19162.17       414.81 o
   3   2   1      10431.95       9775.05       294.56 o
   4   2   1       7185.21       7273.87       280.80 o
   5   2   1      13370.50      13604.62       459.21 o
   6   2   1       4381.09       4138.76       219.34 o
   7   2   1      14381.28      14846.05       392.24 o
   8   2   1       1595.61       1942.08       295.34 o
   9   2   1        210.24        393.87       248.91 o
  10   2   1         31.53        307.64       267.58 o
  11   2   1       4126.36       4231.23       511.77 o
  12   2   1       3021.53       3502.22       890.00 o
 -14   3   1         18.14         64.91       665.62 o
 -13   3   1       1667.10        888.87       693.39 o
 -12   3   1        689.93        833.87       347.17 o
 -11   3   1        816.12        815.34       330.77 o
 -10   3   1       8144.22       8542.73       363.23 o
  -9   3   1       1425.81       1190.95       261.96 o
  -8   3   1       3588.12       3306.29       224.26 o
  -7   3   1        250.68        382.54       191.39 o
  -6   3   1      18800.68      18863.04       615.39 o
  -5   3   1      29389.32      30446.21       300.42 o
  -4   3   1      16289.03      16593.02       293.61 o
  -3   3   1          3.50        218.54        95.59 o
  -2   3   1        234.86        318.43        80.90 o
  -1   3   1      18581.31      16875.47       204.49 o
   1   3   1        473.95        549.15       107.75 o
   2   3   1       1045.16       1056.52       178.41 o
   3   3   1      10841.32      11495.90       482.12 o
   4   3   1       1076.80       1551.24       161.84 o
   5   3   1       3162.78       3551.72       276.54 o
   6   3   1       5882.86       5622.78       185.72 o
   7   3   1        339.47        398.22       189.65 o
   8   3   1         92.91        303.58       201.96 o
   9   3   1       1523.91       1417.33       267.93 o
  10   3   1          4.55        356.72       360.03 o
  11   3   1       1350.72       1488.66       508.97 o
  12   3   1         12.69        419.10       422.11 o
 -15   4   1         32.34        296.79       832.59 o
 -14   4   1        695.98        626.98       762.80 o
 -13   4   1        912.69       1009.54       480.76 o
 -12   4   1        458.15        592.84       416.68 o
 -11   4   1        149.09        499.56       308.00 o
 -10   4   1        379.16        583.35       262.52 o
  -9   4   1       6401.75       6737.98       294.00 o
  -8   4   1        252.98        418.05       219.82 o
  -7   4   1        156.97        222.11       137.06 o
  -6   4   1       1140.53       1178.25       131.44 o
  -5   4   1       6579.45       6674.95       183.97 o
  -4   4   1      12819.49      12754.63       402.22 o
  -3   4   1      35820.79      33734.25       859.49 o
  -2   4   1        790.24        764.81        84.43 o
  -1   4   1        722.35        572.87       189.63 o
   0   4   1        287.01        374.83        62.54 o
   1   4   1         48.57        193.26        77.34 o
   2   4   1       3458.65       3623.91       188.56 o
   3   4   1         10.50        417.77       122.09 o
   4   4   1        798.07       3100.43       628.07 o
   5   4   1       5360.89       5184.94       203.29 o
   6   4   1         22.88        203.53       135.47 o
   7   4   1       4356.90       3913.79       232.78 o
   8   4   1        501.61        698.01       238.67 o
   9   4   1       3481.83       3339.72       345.80 o
  10   4   1        695.28       1022.87       363.10 o
  11   4   1       1216.60       1300.13       476.32 o
  12   4   1          0.27        580.67       444.72 o
  13   4   1        137.26        296.42       533.55 o
 -14   5   1        806.69        768.43       663.75 o
 -13   5   1        793.64        676.81       429.84 o
 -12   5   1       1308.01       1400.57       487.24 o
 -11   5   1        527.19        896.70       350.67 o
 -10   5   1        694.17        960.05       289.68 o
  -9   5   1       2202.87       2172.27       298.69 o
  -8   5   1        393.91        525.10       184.12 o
  -7   5   1       1206.41       1640.19       189.31 o
  -6   5   1       5233.36       5062.73       176.21 o
  -5   5   1       8136.65       8311.67       288.28 o
  -4   5   1        308.20        281.26        93.20 o
  -3   5   1        411.18       1886.84       149.97 o
  -2   5   1       9114.87       9076.96       130.62 o
  -1   5   1       3422.12       3243.22       119.90 o
   0   5   1      65613.33      64816.58      2704.54 o
   1   5   1        107.97        808.69       395.16 o
   2   5   1       2760.79       3443.39       384.38 o
   3   5   1       2201.28       2081.48        95.94 o
   4   5   1        896.42       1062.03       155.10 o
   5   5   1       5620.24       5588.53       214.79 o
   6   5   1       8080.14       8230.78       197.04 o
   7   5   1        499.77        840.35       227.37 o
   8   5   1        854.38        935.83       249.60 o
   9   5   1        130.42        338.81       339.38 o
  10   5   1         12.18        434.95       370.89 o
  11   5   1         38.10        397.75       404.58 o
  12   5   1        448.23        451.03       476.21 o
  13   5   1       3481.06       4111.29       642.98 o
 -14   6   1        512.98        737.66       860.36 o
 -13   6   1        583.16       1328.21       516.01 o
 -12   6   1        510.19        589.87       423.72 o
 -11   6   1        292.75        699.81       407.59 o
 -10   6   1       1656.27       1700.23       317.39 o
  -9   6   1        871.61        910.82       261.52 o
  -8   6   1         10.25        396.85       242.49 o
  -7   6   1       4403.35       4121.46       187.68 o
  -6   6   1       1157.25       1379.63       157.38 o
  -5   6   1       1453.92       1853.22       146.92 o
  -4   6   1       5431.95       5261.05       126.46 o
  -3   6   1       1026.10        805.30       140.82 o
  -2   6   1       7534.47       7757.67       160.85 o
  -1   6   1        811.91        861.05        84.44 o
   0   6   1      39871.72      39289.26      1863.70 o
   1   6   1       2839.68       3699.84       215.24 o
   2   6   1       4949.58       4238.08       328.98 o
   3   6   1      10569.94      10580.56       153.48 o
   4   6   1         18.51        271.59        83.33 o
   5   6   1        645.93        538.39       148.94 o
   6   6   1         81.99        385.39       134.70 o
   7   6   1       3332.22       3180.42       239.21 o
   8   6   1        218.43        441.44       226.95 o
   9   6   1       3395.71       3279.95       407.28 o
  10   6   1       1831.29       1732.16       462.34 o
  11   6   1       3274.96       3133.33       526.13 o
  12   6   1       1118.20        925.01       470.42 o
  13   6   1        507.06        617.01       440.23 o
 -14   7   1       1468.02        870.86       852.10 o
 -13   7   1       1922.43       1644.93       566.01 o
 -12   7   1       1085.78       1372.84       474.91 o
 -11   7   1        264.84        569.90       450.04 o
 -10   7   1        179.07        411.72       268.97 o
  -9   7   1        945.61       1262.26       283.46 o
  -8   7   1       5125.18       4954.62       311.04 o
  -7   7   1         34.31        343.13       152.74 o
  -6   7   1       4167.81       3777.86       175.00 o
  -5   7   1       7472.52       6343.42       234.55 o
  -4   7   1       7503.68       7199.88       203.42 o
  -3   7   1       1209.18       1460.43       155.42 o
  -2   7   1        651.53       1652.10       231.75 o
  -1   7   1      13108.80      12916.94       443.44 o
   0   7   1      30370.22      30107.97       884.42 o
   1   7   1       5410.12       5676.94       318.50 o
   2   7   1       7654.55       7236.01       427.22 o
   3   7   1        855.14        828.65       218.69 o
   4   7   1        489.50        623.75        96.05 o
   5   7   1       1132.22        886.77       141.71 o
   6   7   1       1066.15       1175.77       161.25 o
   7   7   1        128.26        450.79       205.55 o
   8   7   1         19.74        221.41       294.69 o
   9   7   1       1974.90       1393.73       387.60 o
  10   7   1        980.74       1077.52       442.54 o
  11   7   1       1583.00       1253.46       427.86 o
  12   7   1       2802.11       2890.35       529.99 o
  13   7   1        522.79        677.95       557.41 o
 -14   8   1        845.29        547.06       716.65 o
 -13   8   1        344.44        498.06       521.74 o
 -12   8   1        348.41        311.61       432.83 o
 -11   8   1       3459.68       2232.32       436.37 o
 -10   8   1         77.67         94.37       326.99 o
  -9   8   1        536.97        807.02       280.48 o
  -8   8   1        190.77        391.80       222.18 o
  -7   8   1       3229.78       3441.71       207.17 o
  -6   8   1        334.61        357.88       135.55 o
  -5   8   1        481.16        606.35       101.13 o
  -4   8   1          0.57        349.51       112.09 o
  -3   8   1        686.55       2496.50       924.79 o
  -2   8   1       3379.87       3466.54       114.45 o
  -1   8   1       4044.69       3830.67       132.02 o
   0   8   1       6262.28       6204.88       233.09 o
   1   8   1       7775.79       7737.78       241.49 o
   2   8   1       1027.55       1373.47       134.36 o
   3   8   1        165.18        392.67        87.38 o
   4   8   1        961.50       1238.55       123.81 o
   5   8   1       2240.65       2136.10       160.30 o
   6   8   1       3044.76       3198.56       219.46 o
   7   8   1         16.27        215.93       220.58 o
   8   8   1        657.45        760.07       360.78 o
   9   8   1       2582.66       2747.36       437.06 o
  10   8   1        307.91        368.70       375.82 o
  11   8   1       1248.66       1487.68       523.09 o
  12   8   1        118.55        328.33       489.52 o
  13   8   1        446.96        239.90       455.71 o
 -14   9   1        159.04        642.74       805.20 o
 -13   9   1          6.25        601.93       445.86 o
 -12   9   1         45.06        406.26       398.04 o
 -11   9   1        152.81        564.85       368.65 o
 -10   9   1       2017.25       1897.96       365.03 o
  -9   9   1       1882.35       1784.33       306.62 o
  -8   9   1       4280.93       4058.36       299.12 o
  -7   9   1         27.27        354.15       168.14 o
  -6   9   1       3551.43       3384.72       183.23 o
  -5   9   1         58.47        275.62       106.60 o
  -4   9   1        377.97        540.22       117.85 o
  -3   9   1        344.03        457.51        93.57 o
  -2   9   1       5049.35       5183.34       181.27 o
  -1   9   1      24800.76      24776.15       798.92 o
   0   9   1         43.98       1774.46       629.41 o
   1   9   1      10077.38       9782.26       204.28 o
   2   9   1        335.59        848.18       130.09 o
   3   9   1        122.30        422.35       152.35 o
   4   9   1       6938.83       7232.85       237.05 o
   5   9   1      11910.72      11927.32       303.06 o
   6   9   1       5219.43       5153.20       304.16 o
   7   9   1         33.94        363.04       251.24 o
   8   9   1      19615.91      20001.76       490.00 o
   9   9   1       4653.49       5127.80       433.12 o
  10   9   1       1912.29       1920.10       471.39 o
  11   9   1        658.36        572.53       438.12 o
  12   9   1        379.40        831.65       487.18 o
  13   9   1       1520.23       1539.41       603.40 o
 -14  10   1        471.72        799.57       712.15 o
 -13  10   1       1114.00       1479.65       566.61 o
 -12  10   1       6704.97       7539.66       602.72 o
 -11  10   1       5229.59       5143.27       589.93 o
 -10  10   1        962.61       1213.66       388.24 o
  -9  10   1         69.49        237.33       329.53 o
  -8  10   1       7427.12       7309.19       289.61 o
  -7  10   1      22688.36      22180.86       350.50 o
  -6  10   1       5916.12       5316.25       205.96 o
  -5  10   1       3376.25       3636.53       176.39 o
  -4  10   1        212.85        527.93       120.11 o
  -3  10   1        195.28        649.57       112.86 o
  -2  10   1          7.63        312.13        90.84 o
  -1  10   1       1175.41       1365.99       134.31 o
   0  10   1      22222.52      22301.16       439.53 o
   1  10   1      12444.48      11986.56       191.82 o
   2  10   1       4245.70       4475.07       491.20 o
   3  10   1        590.22        676.33       158.94 o
   4  10   1        195.85        433.06       128.87 o
   5  10   1         39.28        328.50       136.42 o
   6  10   1       1420.33       1538.27       228.63 o
   7  10   1       2705.23       2745.77       282.55 o
   8  10   1         39.93        280.35       335.06 o
   9  10   1        409.28        637.97       374.33 o
  10  10   1       1549.76       1864.72       472.34 o
  11  10   1       1026.22       1481.92       443.68 o
  12  10   1         11.66        193.12       447.22 o
  13  10   1        596.09        676.40       488.19 o
 -13  11   1          9.94         71.54       521.01 o
 -12  11   1        207.78        324.62       454.82 o
 -11  11   1          6.20        226.71       407.89 o
 -10  11   1        737.67        509.19       356.56 o
  -9  11   1        632.07        648.88       349.93 o
  -8  11   1        764.53       1136.23       280.97 o
  -7  11   1        458.73        656.95       193.95 o
  -6  11   1       1564.19       1755.49       200.69 o
  -5  11   1       1963.10       2148.71       195.29 o
  -4  11   1       1606.06       1787.98       143.03 o
  -3  11   1        411.82        626.30       111.26 o
  -2  11   1       4201.57       4244.64       324.73 o
  -1  11   1       2647.42       2565.92       154.08 o
   0  11   1         69.89        385.98       120.45 o
   1  11   1       4007.51       4233.42       112.17 o
   2  11   1          4.68        285.99       135.28 o
   3  11   1       4059.58       4560.61       481.13 o
   4  11   1       2116.98       2166.83       124.63 o
   5  11   1       5278.85       5200.51       260.21 o
   6  11   1        862.03       1113.77       235.72 o
   7  11   1        172.52        325.43       219.94 o
   8  11   1       2542.74       2666.40       412.28 o
   9  11   1       1816.48       2339.73       400.67 o
  10  11   1       1671.91       1300.87       419.85 o
  11  11   1        310.11        131.50       410.73 o
  12  11   1         92.97        494.86       489.50 o
  13  11   1          6.93        493.39       501.44 o
 -13  12   1        155.13        417.36       473.54 o
 -12  12   1       1049.55       1290.01       746.29 o
 -11  12   1        501.55       1175.55       494.50 o
 -10  12   1         40.94        259.78       371.92 o
  -9  12   1          7.82        100.97       319.36 o
  -8  12   1        380.12        596.13       257.38 o
  -7  12   1       5887.01       5162.39       312.92 o
  -6  12   1         96.07        343.06       165.03 o
  -5  12   1          0.51        350.19       129.41 o
  -4  12   1       2688.49       2534.62       173.28 o
  -3  12   1       3774.11       3768.67       140.55 o
  -2  12   1      10198.25      10685.70       393.90 o
  -1  12   1       6016.94       6143.46       155.54 o
   0  12   1        294.01        441.86       103.72 o
   1  12   1          1.03        150.26        88.87 o
   2  12   1       1536.72       1458.55       109.04 o
   3  12   1       1688.51       1802.92       149.54 o
   4  12   1        400.64        710.87       132.17 o
   5  12   1        340.09        763.42       234.79 o
   6  12   1        613.45        910.10       323.72 o
   7  12   1        271.36        416.39       229.26 o
   8  12   1       1030.07       1284.17       371.93 o
   9  12   1       1354.61       1277.60       449.03 o
  10  12   1        863.28        912.21       492.84 o
  11  12   1       1082.93        910.75       488.33 o
  12  12   1        361.57        131.93       497.00 o
 -13  13   1       2100.43       2765.77       659.98 o
 -12  13   1       2649.08       2760.89       604.57 o
 -11  13   1        379.02        740.48       440.90 o
 -10  13   1         91.11        424.34       395.68 o
  -9  13   1         11.85        353.65       331.53 o
  -8  13   1        114.04        548.01       271.10 o
  -7  13   1       2821.76       2571.74       369.77 o
  -6  13   1      10704.28      10240.77       308.07 o
  -5  13   1       4560.44       4581.71       189.19 o
  -4  13   1         12.58        533.77       132.86 o
  -3  13   1        230.59        343.33       115.86 o
  -2  13   1        215.17        588.94       148.27 o
  -1  13   1       6821.02       7460.65       258.78 o
   0  13   1         64.55        183.78       100.46 o
   1  13   1      14353.09      14325.75       455.99 o
   2  13   1         92.25        354.88       107.34 o
   3  13   1          2.56        424.86       149.65 o
   4  13   1       2442.10       2424.71       200.41 o
   5  13   1       4585.11       4894.35       429.83 o
   6  13   1       9540.77       8700.22       317.97 o
   7  13   1          7.38        428.47       230.30 o
   8  13   1       4402.54       4190.36       440.11 o
   9  13   1        986.86        979.57       434.36 o
  10  13   1        293.24        373.35       434.26 o
  11  13   1         12.99        594.39       431.39 o
  12  13   1       2371.16       2729.19       522.52 o
 -13  14   1         84.61        503.36       556.13 o
 -12  14   1        829.13        740.87       437.15 o
 -11  14   1       4951.59       5485.50       539.62 o
 -10  14   1         11.24        402.31       394.91 o
  -9  14   1        149.37        472.88       375.30 o
  -8  14   1       3367.66       3177.12       351.15 o
  -7  14   1      14935.75      14065.80       344.60 o
  -6  14   1      12562.85      12142.94       289.61 o
  -5  14   1       1845.86       2089.44       204.36 o
  -4  14   1      14742.56      14627.83       315.28 o
  -3  14   1       9988.17      10016.16       366.59 o
  -2  14   1       3416.22       3474.99       133.24 o
  -1  14   1        210.67        809.59       218.68 o
   0  14   1       1643.66       1771.32       127.31 o
   1  14   1       1276.64       1307.24       120.64 o
   2  14   1       1631.90       1572.16       143.43 o
   3  14   1       7652.77       7840.03       245.09 o
   4  14   1       3749.94       3860.41       292.46 o
   5  14   1       6098.41       6637.33       357.26 o
   6  14   1        148.16        463.07       243.58 o
   7  14   1        483.44        777.74       286.07 o
   8  14   1         58.17        209.94       443.12 o
   9  14   1        247.74        240.53       390.41 o
  10  14   1        430.86        170.54       432.99 o
  11  14   1        228.75        217.03       437.96 o
  12  14   1        729.67        846.40       586.08 o
 -13  15   1        137.33        319.16       479.16 o
 -12  15   1        587.76        817.41       538.67 o
 -11  15   1        343.76        766.92       457.50 o
 -10  15   1       1013.00       1408.10       436.19 o
  -9  15   1        299.99        405.69       417.60 o
  -8  15   1       3278.54       3037.82       352.01 o
  -7  15   1       1760.51       1935.21       246.17 o
  -6  15   1        459.88        556.50       187.06 o
  -5  15   1         37.91        209.57       155.42 o
  -4  15   1       1131.97       1311.72       167.35 o
  -3  15   1       4129.46       4283.95       204.49 o
  -2  15   1       6393.77       6865.28       275.11 o
  -1  15   1        888.44        946.00       123.39 o
   0  15   1      22289.09      21657.96       319.74 o
   1  15   1         42.64        272.46       113.23 o
   2  15   1       1713.79       1339.26       122.43 o
   3  15   1        262.45        699.13       191.73 o
   4  15   1         84.33        428.94       185.87 o
   5  15   1       3625.28       4080.15       323.51 o
   6  15   1       2159.06       2114.72       310.24 o
   7  15   1       1478.66       1389.18       276.48 o
   8  15   1        105.49        519.04       392.80 o
   9  15   1         12.64        272.01       369.44 o
  10  15   1       1816.33       1634.29       524.73 o
  11  15   1         28.48        395.90       479.52 o
  12  15   1         47.96        283.19       491.20 o
 -13  16   1        188.79        485.15       799.57 o
 -12  16   1        561.21        989.60       506.10 o
 -11  16   1        425.65        928.17       511.22 o
 -10  16   1          6.13        364.45       444.00 o
  -9  16   1        716.47        971.97       484.77 o
  -8  16   1       1375.78       1295.27       314.75 o
  -7  16   1        943.65       1244.48       465.96 o
  -6  16   1       1193.20       1160.50       248.21 o
  -5  16   1        291.45        319.61       172.24 o
  -4  16   1         13.72        419.10       178.11 o
  -3  16   1       2511.93       2488.23       169.88 o
  -2  16   1         97.93        245.89       132.42 o
  -1  16   1        839.43       1055.22       171.29 o
   0  16   1       1053.60       1055.12       160.26 o
   1  16   1       1829.15       1710.01       146.92 o
   2  16   1        572.24        854.75       184.70 o
   3  16   1       1073.51       1254.54       176.03 o
   4  16   1       1039.77       1188.70       216.73 o
   5  16   1          2.01        290.86       211.98 o
   6  16   1       3865.68       3660.72       320.96 o
   7  16   1       9392.17       9558.84       422.99 o
   8  16   1        253.71        545.88       386.84 o
   9  16   1       1285.65       1663.76       535.21 o
  10  16   1        161.32        514.35       460.49 o
  11  16   1        349.74        455.64       442.37 o
  12  16   1        449.80        545.56       698.27 o
 -13  17   1        595.29        668.25       655.49 o
 -12  17   1        694.40        872.07       532.97 o
 -11  17   1        128.37        668.90       476.31 o
 -10  17   1       1424.17       1439.13       487.08 o
  -9  17   1       1212.35       1093.72       410.01 o
  -8  17   1       1640.84       1821.31       336.08 o
  -7  17   1       1083.60       1021.29       265.00 o
  -6  17   1        913.73       1400.79       320.18 o
  -5  17   1       1528.90       1753.87       205.83 o
  -4  17   1       1917.58       1789.10       208.48 o
  -3  17   1        315.51        527.81       160.30 o
  -2  17   1       6333.19       6430.36       329.98 o
  -1  17   1      14900.16      14659.17       238.29 o
   0  17   1       2041.83       2001.37       197.77 o
   1  17   1       1284.83       1259.00       175.58 o
   2  17   1        264.65        572.50       191.23 o
   3  17   1        261.59        728.39       204.72 o
   4  17   1         59.26        400.14       182.77 o
   5  17   1        817.65       1202.04       349.56 o
   6  17   1       1338.23       1887.36       319.98 o
   7  17   1       3330.96       2477.55       331.13 o
   8  17   1       1908.33       1600.66       576.32 o
   9  17   1        751.44        820.51       418.46 o
  10  17   1        599.53        640.76       481.70 o
  11  17   1        898.34        867.69       521.97 o
 -12  18   1         25.24        139.67       493.19 o
 -11  18   1       1825.16       1590.99       601.65 o
 -10  18   1         25.17        134.48       499.34 o
  -9  18   1        725.12        834.43       493.83 o
  -8  18   1         29.65        207.19       288.08 o
  -7  18   1       4304.51       4903.09       424.89 o
  -6  18   1       1076.74       1285.98       293.85 o
  -5  18   1        349.49        368.16       212.22 o
  -4  18   1        462.33        478.60       211.59 o
  -3  18   1         28.81        254.83       143.30 o
  -2  18   1       1469.91       1778.35       201.28 o
  -1  18   1       9290.97       8292.31       260.44 o
   0  18   1      20177.75      19614.00       303.01 o
   1  18   1      16859.05      16382.83       285.59 o
   2  18   1         79.32        394.09       179.96 o
   3  18   1        665.55        911.20       217.19 o
   4  18   1       2395.10       2411.22       222.45 o
   5  18   1       2389.18       2061.66       285.18 o
   6  18   1          3.40        270.43       274.86 o
   7  18   1        366.03        437.47       291.10 o
   8  18   1        594.62       1095.94       439.95 o
   9  18   1        900.17       1103.86       410.87 o
  10  18   1        319.31        453.89       383.12 o
  11  18   1         20.96        287.11       462.80 o
 -12  19   1        184.18        485.52       770.68 o
 -11  19   1          0.75         77.68       362.49 o
 -10  19   1        515.77        487.85       492.58 o
  -9  19   1         83.67        353.63       416.33 o
  -8  19   1          9.67        460.53       330.09 o
  -7  19   1          8.05        282.26       257.52 o
  -6  19   1       2735.51       3080.28       341.16 o
  -5  19   1       2454.28       2308.09       240.25 o
  -4  19   1       1254.06       1337.04       221.08 o
  -3  19   1       4784.01       4586.52       226.27 o
  -2  19   1       3586.69       3346.46       307.57 o
  -1  19   1         37.88        215.97       166.42 o
   0  19   1        712.74       1030.53       206.62 o
   1  19   1       3599.68       3563.51       253.64 o
   2  19   1       1015.77       1317.64       240.09 o
   3  19   1       1259.36       1130.95       237.13 o
   4  19   1        252.90        463.83       201.38 o
   5  19   1       1296.47       1133.04       289.20 o
   6  19   1         13.50        299.27       284.29 o
   7  19   1        168.04        358.45       305.71 o
   8  19   1       1856.08       1663.88       349.47 o
   9  19   1        542.98        902.71       468.13 o
  10  19   1        496.43       1076.76       551.28 o
  11  19   1         45.87        576.05       526.37 o
 -12  20   1        387.94        280.66       626.98 o
 -11  20   1         13.06        204.25       456.34 o
 -10  20   1        128.03        305.44       482.50 o
  -9  20   1         63.25        340.71       374.76 o
  -8  20   1        188.59        634.26       360.31 o
  -7  20   1        860.88        982.16       317.55 o
  -6  20   1       1085.21        847.40       302.10 o
  -5  20   1        517.31        473.53       256.71 o
  -4  20   1        206.52        452.09       223.92 o
  -3  20   1        977.15        907.21       211.64 o
  -2  20   1        143.73        282.39       186.42 o
  -1  20   1       1231.78       1491.21       204.78 o
   0  20   1        402.58       1004.53       263.79 o
   1  20   1       2426.66       2214.46       236.17 o
   2  20   1       7613.45       7706.53       275.09 o
   3  20   1       2516.44       2525.81       260.06 o
   4  20   1        736.78        578.03       222.74 o
   5  20   1       8683.35       7651.46       400.86 o
   6  20   1        412.25        572.96       318.16 o
   7  20   1       2460.49       2632.67       400.15 o
   8  20   1        153.35        586.77       343.57 o
   9  20   1         12.79        207.30       508.08 o
  10  20   1        205.24        447.47       481.94 o
  11  20   1        489.05        809.33       802.58 o
 -12  21   1       2133.10       2297.41       931.27 o
 -11  21   1        349.97        756.98       551.58 o
 -10  21   1        144.40        285.12       467.99 o
  -9  21   1         25.21        448.97       396.59 o
  -8  21   1        306.72        789.75       419.36 o
  -7  21   1         60.47        599.34       351.13 o
  -6  21   1       5060.94       5326.39       367.14 o
  -5  21   1       4545.14       4964.98       360.40 o
  -4  21   1        819.90        671.20       232.85 o
  -3  21   1        382.15        688.00       238.57 o
  -2  21   1        469.77        512.65       239.31 o
  -1  21   1       5905.98       5642.16       254.67 o
   0  21   1        294.96        416.22       252.42 o
   1  21   1       4019.73       4179.28       267.07 o
   2  21   1       3552.23       3548.28       393.29 o
   3  21   1         21.08        240.88       204.90 o
   4  21   1        438.20        675.60       288.92 o
   5  21   1         15.91        570.87       323.35 o
   6  21   1       1952.63       2508.99       427.59 o
   7  21   1         86.58        264.96       333.18 o
   8  21   1        119.44        321.66       334.84 o
   9  21   1        119.46        107.40       471.16 o
  10  21   1         56.05        491.36       540.73 o
 -11  22   1         21.43       -108.24       511.41 o
 -10  22   1         15.03       -125.37       407.58 o
  -9  22   1        385.39        685.75       387.20 o
  -8  22   1        851.21        958.61       434.64 o
  -7  22   1        916.50       1415.12       402.22 o
  -6  22   1        469.20        443.63       310.64 o
  -5  22   1          4.53        487.92       297.47 o
  -4  22   1        271.64        448.92       237.03 o
  -3  22   1        448.42        394.46       233.40 o
  -2  22   1        655.71        757.35       287.57 o
  -1  22   1        761.53        968.51       275.12 o
   0  22   1        232.22        227.57       236.42 o
   1  22   1        220.17        378.32       210.87 o
   2  22   1       2660.50       2815.75       264.53 o
   3  22   1       8611.97       8501.64       299.88 o
   4  22   1       7915.56       7505.57       409.79 o
   5  22   1       1577.89       1891.73       344.39 o
   6  22   1         48.52        507.24       339.00 o
   7  22   1       1896.09       1859.24       378.63 o
   8  22   1        749.81        570.10       357.35 o
   9  22   1          6.52        -50.72       594.36 o
  10  22   1        161.46          9.07       509.32 o
 -11  23   1        241.93        331.31       781.94 o
 -10  23   1        327.50        384.34       515.37 o
  -9  23   1        220.60        490.16       411.88 o
  -8  23   1        102.31        509.55       343.73 o
  -7  23   1        153.09        405.31       307.98 o
  -6  23   1        327.41        493.96       331.22 o
  -5  23   1        548.23        237.57       283.60 o
  -4  23   1        652.99        907.06       264.73 o
  -3  23   1        726.13        730.30       235.35 o
  -2  23   1       1362.54       1355.75       286.85 o
  -1  23   1         72.22        385.97       349.66 o
   0  23   1        969.46        716.29       281.16 o
   1  23   1        177.31        362.54       230.36 o
   2  23   1         52.26        567.72       245.42 o
   3  23   1        741.02        840.23       250.44 o
   4  23   1        769.56        745.24       316.27 o
   5  23   1        869.49        577.38       312.58 o
   6  23   1         22.88        452.56       304.42 o
   7  23   1        550.52        759.23       414.71 o
   8  23   1        441.53        566.07       355.35 o
   9  23   1         53.45        403.41       571.23 o
 -10  24   1        988.52       1085.84       510.88 o
  -9  24   1          1.06        217.41       389.12 o
  -8  24   1          6.99        707.61       434.30 o
  -7  24   1       1017.76        977.66       437.93 o
  -6  24   1         45.46        377.44       324.49 o
  -5  24   1        667.14        506.81       308.93 o
  -4  24   1        867.51        688.60       243.36 o
  -3  24   1        350.45        247.84       232.57 o
  -2  24   1       3311.66       3448.88       372.13 o
  -1  24   1       3973.84       4046.96       428.30 o
   0  24   1       9356.74       8709.15       389.05 o
   1  24   1        150.76        538.81       251.23 o
   2  24   1         23.47        218.25       238.54 o
   3  24   1        170.81        235.55       236.93 o
   4  24   1        690.50        609.45       337.74 o
   5  24   1       1049.80        779.50       303.23 o
   6  24   1        728.44        655.03       374.17 o
   7  24   1       2431.47       2108.67       388.55 o
   8  24   1        881.40        588.57       412.57 o
   9  24   1        238.21        413.10       540.82 o
 -10  25   1       1716.85       1959.35       832.22 o
  -9  25   1        411.99        570.90       450.29 o
  -8  25   1       3221.51       3950.95       494.43 o
  -7  25   1        336.01        541.22       372.58 o
  -6  25   1       2818.20       2589.35       419.82 o
  -5  25   1        456.50        731.57       334.80 o
  -4  25   1         35.13        184.26       279.28 o
  -3  25   1       2600.08       2051.96       306.07 o
  -2  25   1       2468.16       2482.85       316.32 o
  -1  25   1       6112.84       5896.75       453.39 o
   0  25   1        165.53        510.06       466.57 o
   1  25   1       1757.61       2045.47       299.40 o
   2  25   1       1731.91       1745.47       281.22 o
   3  25   1       2516.66       2476.13       316.46 o
   4  25   1        110.94        457.40       320.54 o
   5  25   1        270.28        469.29       346.36 o
   6  25   1        769.64        643.99       350.27 o
   7  25   1       1462.01       1355.67       421.18 o
   8  25   1        173.72        160.87       422.87 o
   9  25   1        431.87        915.14       744.79 o
  -9  26   1          4.81        439.71       456.86 o
  -8  26   1        140.63        394.49       428.35 o
  -7  26   1        225.94        814.04       408.62 o
  -6  26   1         76.74        392.94       345.97 o
  -5  26   1        318.12        771.71       387.20 o
  -4  26   1       1034.44        778.78       286.69 o
  -3  26   1         38.63        420.97       333.83 o
  -2  26   1         40.03        274.90       370.69 o
  -1  26   1        721.93        943.63       454.95 o
   0  26   1       3204.29       2612.55       478.26 o
   1  26   1         49.39        315.12       267.98 o
   2  26   1       1353.82        951.96       278.23 o
   3  26   1       2030.90       2585.94       371.07 o
   4  26   1       1014.71        852.38       389.39 o
   5  26   1          7.92        461.63       386.78 o
   6  26   1         13.09        297.25       389.92 o
   7  26   1       1682.20       2053.63       440.28 o
   8  26   1        766.58        599.70       501.89 o
  -9  27   1       1285.52       1424.57       476.75 o
  -8  27   1        359.75        559.00       426.63 o
  -7  27   1         86.75        701.75       382.63 o
  -6  27   1        277.95        222.09       380.58 o
  -5  27   1       2672.85       2612.89       473.48 o
  -4  27   1       2363.75       2252.27       379.69 o
  -3  27   1         88.17        227.74       343.87 o
  -2  27   1         67.48        336.20       288.78 o
  -1  27   1        551.88        719.06       469.78 o
   0  27   1       3426.57       3524.41       842.54 o
   1  27   1        705.88        719.71       358.17 o
   2  27   1        972.49       1179.65       331.35 o
   3  27   1        455.49        637.73       289.53 o
   4  27   1          3.80        243.19       356.31 o
   5  27   1         22.41        251.89       387.76 o
   6  27   1         90.41        193.04       428.71 o
   7  27   1         57.83        550.41       475.33 o
   8  27   1         32.10        201.67       595.66 o
  -9  28   1         55.60        -13.13       915.89 o
  -8  28   1          4.99        592.62       459.82 o
  -7  28   1        402.23        727.02       430.93 o
  -6  28   1         20.16        103.45       452.70 o
  -5  28   1        477.57        667.84       393.70 o
  -4  28   1         23.58        466.48       425.97 o
  -3  28   1        102.35        384.63       404.72 o
  -2  28   1        622.59        608.94       353.98 o
  -1  28   1        253.00        576.71       641.05 o
   0  28   1       2812.31       2656.30       446.83 o
   1  28   1        338.14        730.52       352.37 o
   2  28   1         65.16        300.35       359.38 o
   3  28   1        614.91        977.67       329.84 o
   4  28   1         85.15        529.91       357.67 o
   5  28   1        808.04       1087.82       436.42 o
   6  28   1        170.79        319.08       421.29 o
   7  28   1        354.86        220.65       451.95 o
   8  28   1          8.85       1144.77       916.26 o
  -8  29   1        495.85        814.72       620.93 o
  -7  29   1          1.85        643.39       416.44 o
  -6  29   1       1600.58       1724.16       478.79 o
  -5  29   1       1357.90       1282.58       522.73 o
  -4  29   1        780.09        800.88       535.67 o
  -3  29   1        228.77        219.23       375.65 o
  -2  29   1       1075.67       1385.98       386.23 o
  -1  29   1       3811.45       3590.89       460.64 o
   0  29   1       1438.71       1234.74       471.75 o
   1  29   1        180.48        170.82       324.66 o
   2  29   1       2120.30       1707.93       402.65 o
   3  29   1         31.25         94.08       394.54 o
   4  29   1         82.77        526.53       423.38 o
   5  29   1        911.87        963.12       420.83 o
   6  29   1       1158.91        814.91       466.01 o
   7  29   1        396.90        322.68       923.77 o
  -7  30   1         94.39        429.92       521.00 o
  -6  30   1        461.58        748.96       593.42 o
  -5  30   1         39.63        181.82       557.46 o
  -4  30   1        320.80        930.52       467.24 o
  -3  30   1        708.25       1011.11       404.81 o
  -2  30   1        112.73        454.01       374.65 o
  -1  30   1        303.48        168.31       441.61 o
   0  30   1         14.50        364.18       376.14 o
   1  30   1         19.62        335.30       358.94 o
   2  30   1         23.08         89.66       363.65 o
   3  30   1        171.24        564.62       529.89 o
   4  30   1        344.04        520.98       418.83 o
   5  30   1          0.28        233.11       415.49 o
   6  30   1       1627.12       1881.37       634.55 o
  -7  31   1         26.62         27.39       912.51 o
  -6  31   1          1.66        503.91       637.48 o
  -5  31   1        199.69        737.99       521.18 o
  -4  31   1         27.31        443.41       524.80 o
  -3  31   1        370.35        671.29       462.51 o
  -2  31   1       1007.56        744.05       422.98 o
  -1  31   1          2.76        309.08       367.51 o
   0  31   1        131.11        428.42       395.31 o
   1  31   1       1124.26        788.32       381.52 o
   2  31   1        157.75        335.68       438.66 o
   3  31   1         32.95         13.71       532.02 o
   4  31   1         36.20        785.07       619.33 o
   5  31   1        142.60         24.76       712.52 o
  -5  32   1         13.65        730.53       904.63 o
  -4  32   1        342.44        946.94       548.44 o
  -3  32   1        569.62        708.00       442.41 o
  -2  32   1       2520.60       2462.84       490.02 o
  -1  32   1        755.94        864.85       396.72 o
   0  32   1         12.11        463.42       390.80 o
   1  32   1         46.22        170.01       402.48 o
   2  32   1        120.70        315.40       453.89 o
   3  32   1         20.03         53.09       552.34 o
  -3  33   1         70.61        166.28       496.93 o
  -2  33   1         17.92        339.11       424.69 o
  -1  33   1         32.05        430.21       361.21 o
   0  33   1          2.84        389.13       430.73 o
   1  33   1          7.72        374.24       452.96 o
   2  33   1        156.34        250.70       544.58 o
  -2  34   1          5.05        721.53       837.47 o
  -1  34   1        430.41        736.91       845.35 o
   0  34   1         42.50        377.81       585.22 o
   1  34   1         44.85        267.15       668.25 o
 -14   0   2       3161.63       3086.86       700.14 o
 -13   0   2       2319.46       2427.24       756.42 o
 -12   0   2        724.61        520.42       460.76 o
 -11   0   2       5092.31       6064.53       590.21 o
 -10   0   2       6726.65       5973.73       490.78 o
  -9   0   2       7370.20       6943.30       355.22 o
  -8   0   2        830.15       1070.74       293.50 o
  -7   0   2      17239.82      17161.87       585.89 o
  -6   0   2       6801.57       6858.04       301.59 o
  -5   0   2       2426.11       2497.68       108.68 o
  -4   0   2       2767.92       2657.93       118.35 o
  -3   0   2      14832.59      14185.54       187.24 o
  -2   0   2      27500.43      26993.25       204.66 o
  -1   0   2        855.79        705.40       112.94 o
   0   0   2       7832.29       8073.07       225.42 o
   1   0   2     168949.81     175012.19      3175.43 o
   2   0   2         84.41        422.90       182.92 o
   3   0   2      14224.04      15121.64       257.23 o
   4   0   2       1403.31       1487.24       299.04 o
   5   0   2       3170.59       3367.23       240.49 o
   6   0   2         10.54        482.63       220.38 o
   7   0   2      13825.34      14243.67       368.77 o
   8   0   2       4349.51       4398.03       383.41 o
   9   0   2        626.21        606.76       325.20 o
  10   0   2          5.21        149.33       461.88 o
 -14   1   2          0.35        -87.57       368.12 o
 -13   1   2        209.40         56.97       457.88 o
 -12   1   2        110.55        538.37       423.03 o
 -11   1   2        855.59        800.74       252.46 o
 -10   1   2       5513.61       5444.49       444.80 o
  -9   1   2        659.63        433.94       199.74 o
  -8   1   2        168.77        346.02       187.77 o
  -7   1   2       1131.31       1187.67       120.71 o
  -6   1   2      11938.62      12550.97       350.73 o
  -5   1   2       3016.69       3519.89       122.70 o
  -4   1   2       1864.87       1969.38        94.10 o
  -3   1   2      81447.99      82829.49      1363.89 o
  -2   1   2       2844.58       2768.68        67.40 o
   0   1   2       8076.46       7523.63       177.38 o
   1   1   2      14349.31      12999.34      1732.38 o
   2   1   2      10658.04      10762.61       359.27 o
   3   1   2        496.21        684.65       116.08 o
   4   1   2       2030.95       2475.61       149.46 o
   5   1   2       6883.67       7338.93       260.93 o
   6   1   2       7424.84       8102.51       232.90 o
   7   1   2       4397.01       4193.55       237.19 o
   8   1   2      10050.33       9823.94       349.48 o
   9   1   2       5214.30       4246.28       321.88 o
  10   1   2        682.00        834.00       384.95 o
 -15   2   2        574.54         61.53       613.09 o
 -14   2   2        208.80        130.57       559.44 o
 -13   2   2          2.34        240.44       425.68 o
 -12   2   2          5.48        114.29       284.28 o
 -11   2   2        247.43        281.17       292.03 o
 -10   2   2       1021.81       1229.97       279.36 o
  -9   2   2         79.66        339.20       224.56 o
  -8   2   2        123.15        280.80       180.05 o
  -7   2   2       2752.80       2863.42       147.45 o
  -6   2   2         16.09        328.27       111.47 o
  -5   2   2         40.01        629.12       164.04 o
  -4   2   2      12561.04      12885.34       357.72 o
  -3   2   2      13313.15      12081.18       772.10 o
  -2   2   2       3538.75       3524.18        79.43 o
  -1   2   2        990.81        825.88       266.81 o
   0   2   2        582.32        629.61        59.69 o
   1   2   2       2584.18       2708.26       251.54 o
   2   2   2       5915.49       5694.78       163.01 o
   3   2   2      17557.91      18375.37       780.29 o
   4   2   2        133.70        380.47       122.63 o
   5   2   2       1938.40       1831.77       163.19 o
   6   2   2       4077.78       3988.06       195.16 o
   7   2   2         28.56        430.94       207.15 o
   8   2   2        166.41        810.78       234.79 o
   9   2   2         21.36        220.88       340.84 o
  10   2   2         38.55        680.54       502.22 o
  11   2   2        565.10        406.73       666.00 o
 -15   3   2        151.95        552.69       679.51 o
 -14   3   2        288.11        466.76       718.15 o
 -13   3   2       2709.90       2332.56       423.76 o
 -12   3   2       5051.10       4827.29       410.16 o
 -11   3   2         11.32        343.27       303.93 o
 -10   3   2        550.46        838.93       276.23 o
  -9   3   2        697.51        751.45       249.51 o
  -8   3   2       1092.53       1083.57       233.74 o
  -7   3   2        607.02        764.15       142.57 o
  -6   3   2       4008.50       3897.61       143.11 o
  -5   3   2       3743.88       3682.96       233.31 o
  -4   3   2       2163.27       2142.28       103.65 o
  -3   3   2       4851.95       4939.22       256.96 o
  -2   3   2      16580.32      16317.67       332.74 o
  -1   3   2         58.64        152.82        56.93 o
   0   3   2      17170.25      15893.02       375.36 o
   1   3   2      60838.16      60693.45      1542.10 o
   2   3   2       9577.24       9003.08       266.82 o
   3   3   2        798.72       1258.30       262.24 o
   4   3   2       3578.28       3709.04       177.91 o
   5   3   2       1045.78       1078.35       174.73 o
   6   3   2      10876.55      10481.43       267.91 o
   7   3   2        493.98        771.41       240.89 o
   8   3   2       1739.45       1907.76       258.14 o
   9   3   2         40.21        523.21       342.73 o
  10   3   2          5.03        329.18       426.93 o
  11   3   2        281.96        908.45       434.06 o
 -15   4   2        257.49        426.61       778.19 o
 -14   4   2       2336.77       1636.29       671.63 o
 -13   4   2       4448.00       3530.21       440.79 o
 -12   4   2         85.22        252.20       293.94 o
 -11   4   2       2080.96       1753.64       303.08 o
 -10   4   2        141.76        382.77       239.25 o
  -9   4   2          0.22        351.40       259.75 o
  -8   4   2        332.50        691.48       204.55 o
  -7   4   2       7591.83       7353.64       259.71 o
  -6   4   2       7705.04       7602.37       168.72 o
  -5   4   2        391.36        545.99       118.30 o
  -4   4   2       7257.85       6905.52       146.67 o
  -3   4   2        100.65        425.55       105.49 o
  -2   4   2      70691.85      69667.51      1297.36 o
  -1   4   2        871.60        998.47       103.32 o
   0   4   2        204.07        341.64        82.99 o
   1   4   2        695.29       1501.10       494.24 o
   2   4   2       2443.36       3519.06       710.15 o
   3   4   2       4285.24       4379.57       952.37 o
   4   4   2       3198.80       2430.67       568.63 o
   5   4   2       8193.60       8449.16       226.42 o
   6   4   2       1952.36       2005.15       238.36 o
   7   4   2       5683.89       5359.64       290.98 o
   8   4   2        126.33        531.77       362.32 o
   9   4   2        156.42        387.71       336.74 o
  10   4   2        111.28        417.82       377.58 o
  11   4   2       1793.21       1856.75       709.71 o
  12   4   2       3686.41       3118.75       878.74 o
 -15   5   2        134.36        279.16       877.62 o
 -14   5   2        458.60        928.65       792.44 o
 -13   5   2       1755.17       2283.53       793.20 o
 -12   5   2        201.00        419.87       298.95 o
 -11   5   2         77.78        544.82       261.28 o
 -10   5   2       3101.17       3494.27       328.82 o
  -9   5   2        153.98        624.24       249.22 o
  -8   5   2         37.35         96.55       180.86 o
  -7   5   2        510.28        697.18       161.97 o
  -6   5   2      15793.66      15306.83       243.97 o
  -5   5   2      18095.00      17157.71       274.47 o
  -4   5   2         62.87        132.81        99.61 o
  -3   5   2       2356.93       3896.14       727.53 o
  -2   5   2       4050.55       3908.63       112.61 o
  -1   5   2      35415.39      33734.20      2288.19 o
   0   5   2      19112.39      18185.55       619.51 o
   1   5   2      23344.04      23179.31       379.10 o
   2   5   2      19841.49      19939.41       403.90 o
   3   5   2       1730.91       1701.77       124.72 o
   4   5   2         53.69        200.52        90.64 o
   5   5   2       2221.45       2043.78       176.09 o
   6   5   2       2149.49       2104.10       227.14 o
   7   5   2         82.38        294.76       202.32 o
   8   5   2        678.55       1003.92       366.29 o
   9   5   2          5.72        448.57       354.65 o
  10   5   2          6.39        625.40       417.16 o
  11   5   2        277.48        195.92       385.08 o
  12   5   2         96.83        340.31       503.83 o
  13   5   2       1216.55       1433.30       716.28 o
 -15   6   2         69.50        827.71       649.49 o
 -14   6   2          1.87        514.04       610.09 o
 -13   6   2        340.27       1028.45       595.83 o
 -12   6   2         96.56        362.83       392.80 o
 -11   6   2         38.17        398.18       264.60 o
 -10   6   2         16.02        374.09       250.05 o
  -9   6   2         45.28        323.76       222.45 o
  -8   6   2          0.38        282.86       208.97 o
  -7   6   2        572.74        956.90       195.42 o
  -6   6   2       3433.36       3853.96       160.96 o
  -5   6   2       6431.54       6304.06       186.64 o
  -4   6   2       1590.71       2304.05       268.64 o
  -3   6   2          8.20        227.61        81.86 o
  -2   6   2      22715.61      20284.18      1589.89 o
  -1   6   2      11217.11       9795.45      1455.46 o
   0   6   2      37244.25      35844.10      1268.42 o
   1   6   2       1290.44       1191.45       123.00 o
   2   6   2       1646.77       1653.38       261.74 o
   3   6   2        676.79        628.95        94.61 o
   4   6   2       1530.54       1331.26       143.68 o
   5   6   2        710.03        638.83       166.17 o
   6   6   2        435.60        587.41       210.99 o
   7   6   2       3300.27       3735.15       384.13 o
   8   6   2       5753.10       5947.26       444.10 o
   9   6   2        249.56        397.87       370.91 o
  10   6   2        758.03        567.72       439.19 o
  11   6   2        177.68        271.51       419.10 o
  12   6   2        146.91        192.40       450.56 o
 -14   7   2        666.02       1164.28       746.67 o
 -13   7   2       2380.39       2212.62       784.94 o
 -12   7   2       2344.78       2575.46       469.95 o
 -11   7   2         33.17        336.80       277.45 o
 -10   7   2        211.53        613.23       264.30 o
  -9   7   2       1210.26       1056.42       246.37 o
  -8   7   2       6998.22       6727.64       385.74 o
  -7   7   2       4631.94       4369.83       186.46 o
  -6   7   2       2355.21       2604.00       170.82 o
  -5   7   2       8990.61       9549.25       317.79 o
  -4   7   2        355.89        678.20       127.31 o
  -3   7   2         54.56        281.10        94.16 o
  -2   7   2       7988.14       7532.96       944.54 o
  -1   7   2         67.59        300.92        79.75 o
   0   7   2       5145.65       5405.62       234.55 o
   1   7   2       1163.58       1104.26       116.35 o
   2   7   2       1378.93       1567.84       120.48 o
   3   7   2        463.29        519.93       108.53 o
   4   7   2       1278.10       1268.06       112.92 o
   5   7   2       2399.36       2299.26       191.61 o
   6   7   2       3604.38       3834.98       317.70 o
   7   7   2       1583.42       1597.56       334.43 o
   8   7   2         21.24        441.42       337.36 o
   9   7   2       2056.71       2739.37       473.67 o
  10   7   2        368.05        485.56       419.90 o
  11   7   2        307.00        348.14       447.79 o
  12   7   2         16.63        161.46       467.07 o
 -14   8   2         45.13        571.45       711.77 o
 -13   8   2         67.89        297.92       599.59 o
 -12   8   2       2366.56       2680.89       546.53 o
 -11   8   2       3602.21       3437.08       490.59 o
 -10   8   2        648.85        951.82       301.44 o
  -9   8   2        241.54        460.96       263.03 o
  -8   8   2        673.83       1055.90       234.95 o
  -7   8   2      10711.89      10956.69       222.06 o
  -6   8   2       4350.86       4292.06       140.27 o
  -5   8   2       4416.25       4315.94       189.64 o
  -4   8   2       7141.43       7026.84       165.70 o
  -3   8   2       1593.92       1656.77       114.59 o
  -2   8   2       4553.41       4596.61       362.93 o
  -1   8   2      27411.21      26917.22      1164.54 o
   0   8   2      20742.17      20150.98       534.13 o
   1   8   2        514.43        682.48       128.48 o
   2   8   2        464.10        856.25       133.02 o
   3   8   2       3456.13       3599.79       121.36 o
   4   8   2        204.44        319.53       105.82 o
   5   8   2        171.55        658.80       183.50 o
   6   8   2       2938.29       3262.23       492.09 o
   7   8   2        292.05        660.29       291.98 o
   8   8   2        799.55        828.23       356.91 o
   9   8   2         93.36        351.10       360.43 o
  10   8   2         37.66        396.46       438.99 o
  11   8   2         49.95         40.02       478.74 o
  12   8   2         31.19        312.89       474.14 o
  13   8   2        760.07       1005.56       611.97 o
 -14   9   2          6.76        683.26       737.29 o
 -13   9   2         16.88        288.54       565.44 o
 -12   9   2        132.36        434.08       448.34 o
 -11   9   2        614.63        779.05       384.72 o
 -10   9   2       5214.68       5049.46       462.15 o
  -9   9   2       2476.94       2295.60       272.04 o
  -8   9   2       3572.31       3773.45       242.12 o
  -7   9   2         75.93        598.07       211.74 o
  -6   9   2       2106.06       2197.20       220.96 o
  -5   9   2       3075.67       2997.67       155.84 o
  -4   9   2        216.08        395.42       114.64 o
  -3   9   2        999.25       1418.22       132.55 o
  -2   9   2       8827.78       8875.72       146.01 o
  -1   9   2       6101.86       6030.30       556.76 o
   0   9   2       1731.06       2087.16       117.76 o
   1   9   2        747.43       1294.74       225.04 o
   2   9   2        142.16        459.37       125.65 o
   3   9   2       2347.70       2479.96       110.51 o
   4   9   2        169.91        310.61       106.25 o
   5   9   2         31.98        325.08       226.93 o
   6   9   2         11.04        273.05       300.54 o
   7   9   2       1202.88       1375.04       309.04 o
   8   9   2        406.70        335.01       348.57 o
   9   9   2        601.06       1005.10       438.27 o
  10   9   2        239.27        521.44       423.03 o
  11   9   2        344.04        214.03       499.48 o
  12   9   2        366.18        436.72       578.95 o
  13   9   2        424.58        713.28       611.59 o
 -14  10   2          0.91       -291.54       533.55 o
 -13  10   2        183.70          1.88      1046.09 o
 -12  10   2        321.20        379.02       415.96 o
 -11  10   2        157.57        282.64       358.02 o
 -10  10   2       2425.28       2112.92       415.53 o
  -9  10   2       1344.06       1710.75       279.00 o
  -8  10   2        792.21        750.20       211.08 o
  -7  10   2       5366.91       5616.56       218.74 o
  -6  10   2         32.67        514.59       149.49 o
  -5  10   2       8949.69       9306.24       203.03 o
  -4  10   2        584.92        819.74       154.61 o
  -3  10   2         83.27        506.68       117.37 o
  -2  10   2        277.16        533.18       184.24 o
  -1  10   2       3165.64       3695.75       323.05 o
   0  10   2      29038.96      29831.14       656.93 o
   1  10   2         35.13        246.42       111.44 o
   2  10   2         61.18        232.10       121.71 o
   3  10   2       1412.81       1379.52       108.90 o
   4  10   2        801.12        923.09       160.65 o
   5  10   2        439.61        372.46       246.54 o
   6  10   2         36.44        471.07       253.68 o
   7  10   2       1738.12       1451.76       334.45 o
   8  10   2         89.72        498.49       345.55 o
   9  10   2         27.11        174.72       325.86 o
  10  10   2         42.69        264.02       431.08 o
  11  10   2        145.93        367.23       369.94 o
  12  10   2        220.72        330.91       457.00 o
 -14  11   2         82.15       1023.57       843.47 o
 -13  11   2       1907.30       2393.84       896.38 o
 -12  11   2       4482.56       3909.02       490.20 o
 -11  11   2        289.61        736.02       427.17 o
 -10  11   2        214.00        447.99       391.75 o
  -9  11   2         18.79        365.56       274.21 o
  -8  11   2       4138.40       4396.92       246.70 o
  -7  11   2       1480.22       1726.98       231.61 o
  -6  11   2       3317.27       3059.18       178.00 o
  -5  11   2      14554.46      14406.87       455.32 o
  -4  11   2         72.94        380.31       134.70 o
  -3  11   2       3217.64       3461.84       190.85 o
  -2  11   2      19623.94      20155.94      3353.29 o
  -1  11   2      35867.79      37671.22      1294.97 o
   0  11   2       3978.44       4029.00       128.62 o
   1  11   2        117.14        328.73        82.43 o
   2  11   2        959.10        773.78       134.63 o
   3  11   2       2553.38       2699.33       320.48 o
   4  11   2       2589.40       2679.03       202.69 o
   5  11   2        254.48        400.47       255.84 o
   6  11   2       1781.27       2019.26       298.43 o
   7  11   2      11658.34      11379.64       455.14 o
   8  11   2        563.18        816.49       396.86 o
   9  11   2        336.09        588.13       428.79 o
  10  11   2        424.50        400.53       465.16 o
  11  11   2        463.97       1153.15       508.39 o
  12  11   2       3096.78       3504.15       647.49 o
 -14  12   2         11.47        953.41       753.80 o
 -13  12   2        131.15        280.28       669.75 o
 -12  12   2       1688.44       1797.59       498.54 o
 -11  12   2       1242.43       1646.88       403.30 o
 -10  12   2       1126.52        935.02       401.45 o
  -9  12   2       3133.88       2741.71       385.49 o
  -8  12   2       5457.49       5312.88       235.71 o
  -7  12   2      17444.75      16725.59       520.77 o
  -6  12   2        968.47       1210.81       197.75 o
  -5  12   2      10734.85      10713.58       173.25 o
  -4  12   2      19119.88      19024.84       272.80 o
  -3  12   2      14021.36      14259.89       492.84 o
  -2  12   2       6064.17       5855.32       785.77 o
  -1  12   2        102.05        436.07       117.06 o
   0  12   2      27570.81      26323.59      1072.08 o
   1  12   2        560.40        848.83       113.01 o
   2  12   2       3286.87       3831.85       171.78 o
   3  12   2      12145.31      12369.11       362.22 o
   4  12   2       9926.48      10161.67       430.48 o
   5  12   2       4131.46       4533.61       312.27 o
   6  12   2        112.52        335.05       203.29 o
   7  12   2       2807.22       2952.02       423.93 o
   8  12   2       1422.91       1421.77       351.34 o
   9  12   2       1085.09        602.13       385.95 o
  10  12   2        150.31        609.62       504.58 o
  11  12   2       1156.17       1232.44       768.62 o
  12  12   2        654.38       1076.35       483.33 o
 -13  13   2       1189.76       1635.92       958.29 o
 -12  13   2       1417.84       1114.01       424.22 o
 -11  13   2        489.74        475.27       426.80 o
 -10  13   2        894.32        628.04       369.21 o
  -9  13   2          9.74        374.87       316.75 o
  -8  13   2        818.87       1036.76       198.72 o
  -7  13   2          6.52        536.28       182.55 o
  -6  13   2       1300.40       1571.90       200.44 o
  -5  13   2         10.32        501.62       146.39 o
  -4  13   2         36.01        376.50       145.64 o
  -3  13   2       3158.97       3101.12       268.83 o
  -2  13   2       1040.65       1272.16       193.23 o
  -1  13   2        141.70        437.37       124.78 o
   0  13   2       3024.00       2943.81       118.84 o
   1  13   2        972.05       1078.64       111.08 o
   2  13   2          4.73        347.60       147.66 o
   3  13   2       2318.31       2991.49       235.68 o
   4  13   2        209.95        378.94       187.96 o
   5  13   2         11.93        559.20       225.37 o
   6  13   2          2.00        516.68       278.85 o
   7  13   2         22.31        224.00       259.34 o
   8  13   2        923.90       1268.73       460.10 o
   9  13   2        953.43       1318.46       521.44 o
  10  13   2         59.70        176.39       448.41 o
  11  13   2         36.71        216.97       434.03 o
  12  13   2       1016.22        877.75       509.99 o
 -13  14   2          2.35        476.52       694.89 o
 -12  14   2        990.51       1294.14       497.80 o
 -11  14   2       2018.92       1621.08       453.34 o
 -10  14   2        158.57        195.02       309.89 o
  -9  14   2        212.05        330.16       318.68 o
  -8  14   2         99.11        557.04       211.81 o
  -7  14   2       1062.98       1224.35       215.95 o
  -6  14   2       2106.72       2190.72       254.48 o
  -5  14   2          8.41        354.99       150.33 o
  -4  14   2       1196.78       1142.12       147.44 o
  -3  14   2         53.17        431.92       138.23 o
  -2  14   2        526.72        800.21       141.17 o
  -1  14   2        559.22        727.67       136.17 o
   0  14   2        275.55        409.34       128.82 o
   1  14   2        225.00        335.89       104.28 o
   2  14   2         26.37        417.79       141.57 o
   3  14   2          1.09        579.13       203.27 o
   4  14   2        270.97        630.33       171.80 o
   5  14   2         18.93        551.96       232.10 o
   6  14   2        188.16        560.02       263.24 o
   7  14   2         16.30        528.39       280.87 o
   8  14   2        611.06        263.50       367.74 o
   9  14   2        687.77       1131.33       441.73 o
  10  14   2        159.37        423.00       451.83 o
  11  14   2         68.09        271.78       450.54 o
 -13  15   2        370.73       1014.94       751.92 o
 -12  15   2        927.94       1703.31       531.25 o
 -11  15   2          9.90        523.27       341.14 o
 -10  15   2       1942.16       2002.37       322.58 o
  -9  15   2       2803.59       3097.95       366.59 o
  -8  15   2       1221.47       1656.53       262.29 o
  -7  15   2         32.05        639.66       211.83 o
  -6  15   2       3758.08       3666.89       221.26 o
  -5  15   2      11449.68      11453.34       341.84 o
  -4  15   2       2247.12       2304.94       174.50 o
  -3  15   2         21.26        138.22       123.52 o
  -2  15   2         16.73        524.32       140.38 o
  -1  15   2       6560.83       6188.79       291.36 o
   0  15   2       2021.00       2011.63       147.21 o
   1  15   2       1297.92       1120.05       255.19 o
   2  15   2       1430.62       1725.97       200.89 o
   3  15   2        161.24        355.54       210.72 o
   4  15   2        314.22        501.57       173.64 o
   5  15   2       1391.94       1594.58       274.53 o
   6  15   2       2144.28       2524.12       294.20 o
   7  15   2        256.72        480.29       312.10 o
   8  15   2       1212.21       1388.22       416.03 o
   9  15   2        893.47       1059.65       478.10 o
  10  15   2         11.68        259.71       323.55 o
  11  15   2        416.89        862.53       491.72 o
 -13  16   2         45.65       1148.14       937.28 o
 -12  16   2        300.69        272.24       458.41 o
 -11  16   2       1214.78        851.67       444.83 o
 -10  16   2          7.58        584.14       389.03 o
  -9  16   2        134.52        583.64       293.33 o
  -8  16   2       2462.33       2322.28       311.94 o
  -7  16   2       5529.89       5941.63       411.16 o
  -6  16   2          4.31        431.76       183.30 o
  -5  16   2       2207.40       2444.21       181.71 o
  -4  16   2       1320.75       1400.95       160.83 o
  -3  16   2       2156.82       2045.41       164.58 o
  -2  16   2       1772.67       1914.46       148.62 o
  -1  16   2         28.85         99.06       112.60 o
   0  16   2      22093.48      21409.14       454.11 o
   1  16   2       4639.34       4319.60       213.65 o
   2  16   2       3627.24       3846.18       205.31 o
   3  16   2       5858.56       6273.03       330.03 o
   4  16   2      11449.60      11192.77       263.42 o
   5  16   2       6083.46       6448.59       373.44 o
   6  16   2        696.10        851.84       291.81 o
   7  16   2       5267.11       5082.04       510.42 o
   8  16   2       1843.73       1995.44       433.43 o
   9  16   2        431.01        426.21       377.43 o
  10  16   2        835.44       1425.54       522.30 o
  11  16   2        615.38        799.06       466.72 o
 -12  17   2       1801.81       1763.86       517.63 o
 -11  17   2       1293.48       1145.59       448.21 o
 -10  17   2       1130.69        870.51       432.99 o
  -9  17   2         77.68        434.86       280.40 o
  -8  17   2        471.76        614.88       304.59 o
  -7  17   2        771.59       1121.79       301.45 o
  -6  17   2        761.48       1121.01       325.19 o
  -5  17   2        188.26        410.47       188.14 o
  -4  17   2       1769.36       1674.86       208.84 o
  -3  17   2         46.88        457.42       170.54 o
  -2  17   2        322.07        407.91       171.14 o
  -1  17   2       2959.00       3563.09       189.14 o
   0  17   2        148.16        525.83       253.40 o
   1  17   2          6.88        428.42       150.55 o
   2  17   2        398.43        491.70       171.05 o
   3  17   2        146.27        437.43       178.95 o
   4  17   2       2228.80       2128.39       283.92 o
   5  17   2       2198.04       2026.82       299.88 o
   6  17   2        619.37        636.65       287.70 o
   7  17   2        344.90        606.15       283.75 o
   8  17   2          1.20        -35.80       418.23 o
   9  17   2        344.31        526.91       441.42 o
  10  17   2        175.49        669.86       485.34 o
  11  17   2         40.74        717.96       532.35 o
 -12  18   2         92.97        -22.89       426.53 o
 -11  18   2       1018.86        757.34       448.75 o
 -10  18   2          6.15        186.92       454.49 o
  -9  18   2        116.17        135.71       310.78 o
  -8  18   2        211.48        369.79       306.11 o
  -7  18   2       2834.11       2668.92       344.04 o
  -6  18   2       4588.57       4784.63       376.41 o
  -5  18   2        680.33        844.09       210.98 o
  -4  18   2        382.54        769.44       196.02 o
  -3  18   2        733.81        886.72       189.08 o
  -2  18   2       3084.37       3308.21       234.55 o
  -1  18   2       1739.95       1944.60       210.66 o
   0  18   2          3.22        382.96       183.58 o
   1  18   2        268.92        706.23       203.83 o
   2  18   2        346.14        710.75       324.27 o
   3  18   2       3721.59       3881.77       271.19 o
   4  18   2       2532.54       2690.00       321.66 o
   5  18   2        499.55        517.30       283.97 o
   6  18   2        176.91        313.61       279.81 o
   7  18   2       1581.46       1696.14       328.49 o
   8  18   2        477.09        566.37       406.80 o
   9  18   2       1099.77       1206.01       448.00 o
  10  18   2          0.78        422.59       466.29 o
 -12  19   2       2240.53       2496.00       633.87 o
 -11  19   2         29.78        354.20       430.35 o
 -10  19   2          8.82        357.16       498.97 o
  -9  19   2        874.20        553.02       314.05 o
  -8  19   2       1602.29       1411.37       366.87 o
  -7  19   2          1.03        598.02       309.65 o
  -6  19   2       2063.42       2379.02       336.70 o
  -5  19   2        509.64        619.82       226.92 o
  -4  19   2       7663.63       7987.88       262.29 o
  -3  19   2       8994.17       9000.69       616.96 o
  -2  19   2        216.98        512.71       174.36 o
  -1  19   2       8972.03       8572.60       536.16 o
   0  19   2       1173.74       1724.85       324.73 o
   1  19   2       2626.16       2509.45       328.80 o
   2  19   2       4941.37       4984.07       235.47 o
   3  19   2        163.65        428.00       205.36 o
   4  19   2        560.50        546.59       243.13 o
   5  19   2        324.42        667.95       298.06 o
   6  19   2       4990.30       4969.93       358.60 o
   7  19   2        835.12       1039.83       330.14 o
   8  19   2       1762.77       1706.37       511.78 o
   9  19   2       1097.94        923.13       454.14 o
  10  19   2        503.23        959.12       546.71 o
 -12  20   2          5.06        266.24       453.65 o
 -11  20   2       1352.45       1464.41       590.02 o
 -10  20   2       1082.47       1133.70       471.32 o
  -9  20   2       1445.36       1596.73       341.73 o
  -8  20   2        211.51        630.30       357.82 o
  -7  20   2       3043.89       2332.54       334.95 o
  -6  20   2       1505.40       1514.62       289.85 o
  -5  20   2        414.99        700.32       241.78 o
  -4  20   2         71.84        443.60       205.78 o
  -3  20   2        176.20        445.23       199.57 o
  -2  20   2       1540.67       1644.47       237.13 o
  -1  20   2        381.97        633.85       241.69 o
   0  20   2        180.78        478.44       197.07 o
   1  20   2        449.27        505.49       178.37 o
   2  20   2       3588.69       3496.91       266.41 o
   3  20   2       5975.34       5797.10       298.06 o
   4  20   2       2451.85       2226.54       310.90 o
   5  20   2       1240.39       1301.42       354.02 o
   6  20   2          3.42        712.92       558.49 o
   7  20   2       3579.96       3597.29       460.18 o
   8  20   2        384.98        647.36       450.91 o
   9  20   2       1131.98       1565.35       529.26 o
  10  20   2        143.47        344.76       491.35 o
 -12  21   2        974.86       1110.62       668.63 o
 -11  21   2        584.08        100.16       518.05 o
 -10  21   2         19.04        328.71       546.84 o
  -9  21   2        920.60        515.06       369.78 o
  -8  21   2        237.36        137.14       223.25 o
  -7  21   2       1240.92       1522.96       392.76 o
  -6  21   2       1083.85       1390.68       335.47 o
  -5  21   2          1.07        339.07       205.54 o
  -4  21   2        295.31        552.54       227.68 o
  -3  21   2          0.92        433.90       190.63 o
  -2  21   2       5237.86       5287.65       251.40 o
  -1  21   2        470.58        881.52       403.49 o
   0  21   2        666.66        578.86       213.07 o
   1  21   2       8431.75       7242.94       457.30 o
   2  21   2       1668.90       1587.91       260.28 o
   3  21   2        124.91        371.91       222.48 o
   4  21   2         10.69        195.07       273.72 o
   5  21   2        822.78        963.19       311.38 o
   6  21   2        388.97        266.04       357.51 o
   7  21   2        388.75        622.98       345.56 o
   8  21   2         29.15        381.59       511.81 o
   9  21   2        255.94        264.19       510.23 o
 -11  22   2        307.10        253.48       562.15 o
 -10  22   2         29.23        980.66       532.02 o
  -9  22   2        433.05        766.97       381.49 o
  -8  22   2       3412.29       3552.97       429.56 o
  -7  22   2         36.46        500.89       328.61 o
  -6  22   2        267.71        395.02       283.14 o
  -5  22   2        105.82        362.98       234.47 o
  -4  22   2        320.49        668.04       276.90 o
  -3  22   2        279.01        510.47       206.66 o
  -2  22   2       1219.55       1773.91       320.36 o
  -1  22   2        210.84        381.86       239.99 o
   0  22   2        468.54        686.06       254.79 o
   1  22   2        595.64        917.10       267.90 o
   2  22   2       1073.60       1162.35       245.01 o
   3  22   2       2871.52       2217.19       260.80 o
   4  22   2        895.05       1128.55       341.58 o
   5  22   2       4011.51       3619.49       362.05 o
   6  22   2        726.20        762.57       366.17 o
   7  22   2        952.55       1109.96       375.95 o
   8  22   2         29.23        291.34       477.63 o
   9  22   2        328.90        794.69       535.64 o
 -11  23   2        440.45        393.05       582.70 o
 -10  23   2         46.23        544.70       541.59 o
  -9  23   2        222.54        383.22       358.52 o
  -8  23   2        561.02        921.35       378.38 o
  -7  23   2       2063.16       1698.88       348.70 o
  -6  23   2       5095.83       5176.77       435.92 o
  -5  23   2       1922.87       2230.23       309.92 o
  -4  23   2          1.80        371.89       244.23 o
  -3  23   2       5025.12       5296.76       359.87 o
  -2  23   2       6092.61       5500.49       541.66 o
  -1  23   2       8065.36       8007.41       364.15 o
   0  23   2        285.08        675.10       221.03 o
   1  23   2       5711.84       5336.14       311.64 o
   2  23   2       3879.52       4169.35       296.54 o
   3  23   2         62.20        384.66       240.87 o
   4  23   2         85.47        113.83       299.15 o
   5  23   2       3778.40       3163.41       363.25 o
   6  23   2       5023.80       4967.31       455.94 o
   7  23   2        318.42        357.79       355.04 o
   8  23   2       1155.20       1236.84       603.89 o
   9  23   2        801.26        849.41       539.01 o
 -11  24   2        132.15        466.76       832.97 o
 -10  24   2        359.30        599.85       443.88 o
  -9  24   2         31.38        363.50       380.85 o
  -8  24   2        200.23        445.15       354.27 o
  -7  24   2        595.80       1056.90       367.39 o
  -6  24   2       3349.51       3148.68       400.99 o
  -5  24   2       1247.68       1624.44       384.08 o
  -4  24   2         86.04        523.88       245.82 o
  -3  24   2         19.86        144.70       267.62 o
  -2  24   2        296.80        423.73       342.65 o
  -1  24   2        609.01        581.34       320.44 o
   0  24   2        372.15        851.35       262.83 o
   1  24   2         12.68        283.50       241.93 o
   2  24   2        327.94        548.97       255.09 o
   3  24   2       1814.01       1773.29       288.31 o
   4  24   2       2625.95       2445.53       374.48 o
   5  24   2        177.66        539.20       352.45 o
   6  24   2         10.34        176.81       349.11 o
   7  24   2        287.14        613.92       455.61 o
   8  24   2        833.83       1039.39       585.00 o
 -11  25   2        149.33        295.67       832.97 o
 -10  25   2         16.23        597.43       497.51 o
  -9  25   2        187.97        710.23       416.10 o
  -8  25   2       1063.11       1166.36       445.84 o
  -7  25   2        321.43        584.68       335.14 o
  -6  25   2        579.88        707.20       388.91 o
  -5  25   2       3596.34       3409.19       377.88 o
  -4  25   2       1355.88       1441.61       367.53 o
  -3  25   2         82.14        319.18       280.33 o
  -2  25   2       1804.80       1521.36       457.77 o
  -1  25   2         22.63        447.23       317.25 o
   0  25   2        166.54        316.31       284.39 o
   1  25   2         23.47        398.83       276.97 o
   2  25   2       2189.66       1951.03       299.59 o
   3  25   2       1447.06       1089.93       309.72 o
   4  25   2         21.92        657.01       366.46 o
   5  25   2        357.66        707.51       410.05 o
   6  25   2        786.03        863.16       404.42 o
   7  25   2         15.78        414.32       406.24 o
   8  25   2          0.34       -142.76       433.64 o
 -10  26   2        272.10        -61.91       876.12 o
  -9  26   2         29.60        375.53       435.51 o
  -8  26   2        530.88        446.90       379.57 o
  -7  26   2        393.88        507.50       363.48 o
  -6  26   2        632.67        611.99       372.74 o
  -5  26   2        228.13        434.42       342.33 o
  -4  26   2          3.19        469.54       335.66 o
  -3  26   2        585.03        803.09       355.04 o
  -2  26   2         88.32        372.70       378.95 o
  -1  26   2       5847.83       5483.02       619.85 o
   0  26   2       3032.55       2927.45       278.13 o
   1  26   2         17.27        271.70       287.25 o
   2  26   2         64.26        266.08       251.14 o
   3  26   2        393.64        563.90       367.88 o
   4  26   2        575.82        585.73       377.15 o
   5  26   2       1685.52       1333.18       416.46 o
   6  26   2        840.43        831.81       436.77 o
   7  26   2       1796.21       2077.98       449.66 o
   8  26   2        741.61        699.02       917.39 o
  -9  27   2        498.99        820.25       473.01 o
  -8  27   2       2638.19       2695.57       461.47 o
  -7  27   2        455.75        633.80       409.53 o
  -6  27   2        923.09        914.13       390.11 o
  -5  27   2        823.64        859.99       488.16 o
  -4  27   2        420.42        460.77       350.42 o
  -3  27   2       1644.69       1819.15       400.92 o
  -2  27   2       3170.82       2933.21       477.96 o
  -1  27   2       4987.12       5325.26       575.84 o
   0  27   2        220.08        859.82       364.69 o
   1  27   2       3218.09       2673.83       318.50 o
   2  27   2       1491.49       1645.61       371.77 o
   3  27   2        119.87        363.81       366.49 o
   4  27   2        588.72       1083.40       384.84 o
   5  27   2       2059.63       2068.28       454.35 o
   6  27   2       1477.35       1481.32       482.80 o
   7  27   2         44.72        234.83       396.84 o
   8  27   2        322.67        201.86       862.98 o
  -9  28   2         37.67        743.19       461.79 o
  -8  28   2        266.02        602.01       472.73 o
  -7  28   2       1947.66       2181.57       465.15 o
  -6  28   2       1607.38        892.69       501.52 o
  -5  28   2        674.16        952.78       501.98 o
  -4  28   2        287.72        348.19       357.35 o
  -3  28   2        777.14        902.45       345.36 o
  -2  28   2        376.55        838.71       470.04 o
  -1  28   2         76.39        333.97       402.63 o
   0  28   2       1431.72       1465.25       460.56 o
   1  28   2       1089.88       1221.81       333.75 o
   2  28   2         93.66        409.40       309.27 o
   3  28   2         35.08        422.28       364.49 o
   4  28   2         53.54        419.54       453.47 o
   5  28   2       1051.93       1133.74       440.87 o
   6  28   2        897.74        841.69       413.78 o
   7  28   2          7.73         42.40       648.36 o
  -8  29   2          7.40        264.64       478.61 o
  -7  29   2        425.90        385.11       423.36 o
  -6  29   2        249.62        465.90       544.01 o
  -5  29   2         28.96        185.71       427.16 o
  -4  29   2        435.22        367.83       379.98 o
  -3  29   2        494.89        443.35       398.08 o
  -2  29   2       2845.70       2691.76       566.25 o
  -1  29   2        686.22        865.38       404.05 o
   0  29   2       1025.47       1163.75       415.04 o
   1  29   2        169.59        239.67       392.89 o
   2  29   2        119.52        428.45       340.43 o
   3  29   2         10.76        587.31       401.06 o
   4  29   2        111.81        374.19       417.19 o
   5  29   2        441.78        695.54       478.44 o
   6  29   2         82.42        239.28       543.44 o
  -8  30   2       1670.96       2187.48       929.40 o
  -7  30   2       1496.82       2126.25       869.18 o
  -6  30   2         77.39        575.38       562.43 o
  -5  30   2       1053.78       1422.57       597.09 o
  -4  30   2       1113.08       1125.14       404.38 o
  -3  30   2         33.36        347.33       427.71 o
  -2  30   2       1202.63       1269.01       466.18 o
  -1  30   2        252.35        729.47       405.26 o
   0  30   2        734.20        636.39       377.51 o
   1  30   2        351.59        774.40       375.79 o
   2  30   2        502.08        531.02       349.29 o
   3  30   2       1491.63       1977.23       495.21 o
   4  30   2        277.22        656.95       493.42 o
   5  30   2       1899.28       1967.12       530.97 o
  -6  31   2       1845.46       1631.61       548.26 o
  -5  31   2       2938.93       3405.20       633.67 o
  -4  31   2        625.80       1493.34       593.93 o
  -3  31   2        114.18        451.04       450.56 o
  -2  31   2        141.44        396.17       423.19 o
  -1  31   2        527.76        768.88       440.72 o
   0  31   2        361.86        477.29       384.98 o
   1  31   2        124.72        675.20       442.49 o
   2  31   2         38.30        362.71       421.69 o
   3  31   2         89.58        574.34       418.30 o
   4  31   2         67.79        212.04       389.97 o
   5  31   2         14.15        367.71       846.47 o
  -5  32   2        231.97        599.96       851.35 o
  -4  32   2        602.56       1075.28       600.66 o
  -3  32   2       1191.47       1046.74       501.46 o
  -2  32   2         91.28        599.95       433.26 o
  -1  32   2         10.99        381.57       423.79 o
   0  32   2        315.33        533.16       431.18 o
   1  32   2         33.37        416.09       370.61 o
   2  32   2         11.55         11.45       452.19 o
   4  32   2        648.74         74.67       795.07 o
  -3  33   2        363.05        737.53       519.69 o
  -2  33   2          1.02        374.79       431.54 o
  -1  33   2       1275.35        746.09       459.88 o
   0  33   2        202.26        163.87       479.42 o
   1  33   2         28.67        249.70       571.78 o
  -3  34   2        236.92        798.82       736.16 o
  -2  34   2         76.67        -35.65       667.50 o
  -1  34   2          2.50        322.31       736.16 o
   0  34   2       5033.89       4656.36      1102.74 o
   1  34   2       1943.95       1486.58       848.35 o
 -15   1   3        286.33        508.71       717.40 o
 -14   1   3         43.31         40.68       271.81 o
 -13   1   3        186.95        157.73       392.81 o
 -12   1   3       3891.73       4284.24       423.84 o
 -11   1   3        176.08        376.52       267.97 o
 -10   1   3       5539.57       5250.36       285.96 o
  -9   1   3       1919.26       1997.42       263.34 o
  -8   1   3       8362.42       8661.77       282.30 o
  -7   1   3      10900.02       9977.09       835.90 o
  -6   1   3       1634.38       1807.95       217.64 o
  -5   1   3       1032.69       1260.85        93.67 o
  -4   1   3       4408.54       4666.70       133.48 o
  -3   1   3       9169.33       8922.39       186.52 o
  -2   1   3      11321.55      10747.46       130.35 o
  -1   1   3       3985.94       3754.45       314.06 o
   0   1   3      13465.31      13922.73       225.51 o
   1   1   3       8904.54       9020.49       250.15 o
   2   1   3      22168.38      24055.68       338.48 o
   3   1   3       1525.97       1623.66       138.05 o
   4   1   3       2223.63       2058.09       156.64 o
   5   1   3       5060.05       5361.98       197.52 o
   6   1   3      12627.63      12899.03       512.38 o
   7   1   3         19.31        426.66       197.85 o
   8   1   3       3120.95       3417.83       528.69 o
   9   1   3         58.95        365.45       322.69 o
 -15   2   3        769.87        763.55       823.59 o
 -14   2   3       3845.85       3446.44       512.61 o
 -13   2   3         57.04        493.40       444.19 o
 -12   2   3         15.68        266.95       373.00 o
 -11   2   3       8583.83       8566.69       354.87 o
 -10   2   3       5837.36       5578.80       622.56 o
  -9   2   3        549.77        861.29       244.41 o
  -8   2   3         10.32        881.66       466.14 o
  -7   2   3       6062.00       5437.62       237.09 o
  -6   2   3      11197.45      10207.26      1197.96 o
  -5   2   3      13162.86      10935.59      2323.80 o
  -4   2   3      65829.20      68539.25      1339.66 o
  -3   2   3       1816.21       1568.10        93.23 o
  -2   2   3      20393.72      20355.28       696.44 o
  -1   2   3       7138.48       6990.42       542.76 o
   0   2   3       3946.46       3857.43       176.34 o
   1   2   3      13106.43      12842.66       668.68 o
   2   2   3       2176.34       2651.48       181.56 o
   3   2   3      16367.70      17333.21       368.00 o
   4   2   3       1873.89       1729.25       145.77 o
   5   2   3       2657.62       2662.90       333.51 o
   6   2   3       1271.65       1405.31       242.95 o
   7   2   3      10963.21      11021.82       296.43 o
   8   2   3       3923.41       4472.84       441.28 o
   9   2   3        923.23        858.06       375.63 o
  10   2   3        627.21       1426.93       691.14 o
 -15   3   3         46.97        161.34       643.86 o
 -14   3   3        984.41       1079.45       431.66 o
 -13   3   3         21.67        423.43       388.68 o
 -12   3   3        636.13        600.11       361.62 o
 -11   3   3         27.31        304.88       257.42 o
 -10   3   3        630.55       1116.40       295.41 o
  -9   3   3        386.25        438.45       210.96 o
  -8   3   3       1664.58       1729.09       234.74 o
  -7   3   3       1633.37       1853.05       167.04 o
  -6   3   3        620.24        574.40       119.72 o
  -5   3   3       3024.41       4159.66       528.61 o
  -4   3   3       1608.97       1733.72       120.07 o
  -3   3   3       7164.37       7172.04       240.35 o
  -2   3   3      18459.40      19998.33      2402.24 o
  -1   3   3         39.66        245.34        67.11 o
   0   3   3       4344.53       4311.40       133.82 o
   1   3   3      50075.99      49575.66       960.33 o
   2   3   3       1142.70       1240.62        90.14 o
   3   3   3       1732.04       1839.03       358.48 o
   4   3   3       3466.36       4006.12       219.78 o
   5   3   3       1197.88       1211.32       190.51 o
   6   3   3       3340.40       3321.85       215.89 o
   7   3   3        674.32        935.11       252.02 o
   8   3   3       6924.60       6845.65       443.48 o
   9   3   3       1297.04       1401.56       409.16 o
  10   3   3        475.04       1231.13       616.66 o
  11   3   3        185.37        223.63       761.30 o
 -15   4   3        199.97        293.41       694.51 o
 -14   4   3         41.02        220.62       628.10 o
 -13   4   3       2411.08       2228.09       542.18 o
 -12   4   3       1035.18        643.63       409.92 o
 -11   4   3          1.44        205.67       246.86 o
 -10   4   3        526.90        445.90       265.52 o
  -9   4   3       1393.91       1536.00       262.67 o
  -8   4   3       4651.21       4510.74       230.48 o
  -7   4   3       9231.20       9448.64       292.39 o
  -6   4   3       1997.68       2006.80       141.90 o
  -5   4   3        713.31       1245.14       179.37 o
  -4   4   3        473.47        860.02       109.87 o
  -3   4   3      10612.81      10382.41       179.49 o
  -2   4   3      13177.45      13578.15       289.41 o
  -1   4   3       2086.15       1845.72       126.85 o
   0   4   3        296.94        627.97       154.64 o
   1   4   3       3934.14       4250.57       223.83 o
   2   4   3       2041.24       2189.88       131.41 o
   3   4   3       3192.75       3268.52       352.58 o
   4   4   3          0.50        279.71       113.10 o
   5   4   3          0.07        173.18       153.56 o
   6   4   3        835.58        852.49       202.50 o
   7   4   3       8685.79       9334.83       423.15 o
   8   4   3       1421.91       1241.20       380.18 o
   9   4   3         21.22        407.75       318.26 o
  10   4   3          9.23        683.21       461.76 o
  11   4   3        360.42        609.72       634.11 o
  12   4   3       1024.62       1079.48       826.96 o
 -15   5   3        596.75        344.44       790.19 o
 -14   5   3          1.51        614.22       618.72 o
 -13   5   3        691.13        812.58       519.67 o
 -12   5   3       7221.75       6630.58       490.50 o
 -11   5   3         43.04        144.60       248.39 o
 -10   5   3        450.03        978.87       281.68 o
  -9   5   3         61.18        379.68       202.42 o
  -8   5   3        157.10        460.80       161.77 o
  -7   5   3        112.34        360.80       165.08 o
  -6   5   3        449.53        472.22       125.89 o
  -5   5   3       2367.48       2459.51       163.18 o
  -4   5   3       5433.50       5327.57       125.52 o
  -3   5   3       5506.86       5802.43       129.91 o
  -2   5   3       1560.52       1636.85        86.83 o
  -1   5   3      16730.07      16488.08       587.42 o
   0   5   3          1.10        249.67        81.34 o
   1   5   3       4819.92       4763.31       116.09 o
   2   5   3      11311.44      11743.31       350.51 o
   3   5   3        244.71        356.81        90.56 o
   4   5   3       2912.33       2419.39       494.28 o
   5   5   3          8.39        313.96       184.57 o
   6   5   3       7129.89       7608.63       372.78 o
   7   5   3       1542.86       1151.26       389.25 o
   8   5   3       3379.88       3255.44       505.78 o
   9   5   3        705.40        984.01       441.08 o
  10   5   3        127.21        619.57       378.62 o
  11   5   3         93.76        478.02       660.37 o
  12   5   3        176.66        234.51       748.17 o
 -15   6   3        255.73        918.89       894.88 o
 -14   6   3       3347.44       2841.09       753.05 o
 -13   6   3       1952.48       3083.48       850.23 o
 -12   6   3        319.90        547.15       372.20 o
 -11   6   3       1283.34       1182.95       286.58 o
 -10   6   3        707.52        658.70       244.25 o
  -9   6   3          5.72        269.17       197.11 o
  -8   6   3       4072.47       3858.36       186.10 o
  -7   6   3      11841.27      11986.30       287.90 o
  -6   6   3       1843.43       1720.71       178.47 o
  -5   6   3       2426.99       2731.36       146.41 o
  -4   6   3      17407.07      17679.91       563.12 o
  -3   6   3       2194.12       2276.22       183.54 o
  -2   6   3      10088.53      10140.94       378.31 o
  -1   6   3       3247.43       3558.65       139.41 o
   0   6   3       2975.19       2953.39       104.07 o
   1   6   3        399.63       1097.62       478.41 o
   2   6   3       1653.51       1562.45       206.26 o
   3   6   3       2350.66       2778.12       286.44 o
   4   6   3       5655.42       4822.37       321.05 o
   5   6   3       1602.65       1896.81       492.09 o
   6   6   3       1507.79       1626.63       320.75 o
   7   6   3        233.20        584.87       337.55 o
   8   6   3        104.76        211.26       317.18 o
   9   6   3        269.19        442.12       383.45 o
  10   6   3       1228.07       1034.00       360.74 o
  11   6   3        336.82        455.49       438.26 o
  12   6   3        613.36        743.67       774.06 o
 -15   7   3         13.51        374.84       737.29 o
 -14   7   3        877.17       1289.22       769.18 o
 -13   7   3        347.25        712.52       727.16 o
 -12   7   3         10.98        481.92       416.84 o
 -11   7   3        192.27        478.69       299.13 o
 -10   7   3        302.07        152.62       217.47 o
  -9   7   3        456.64        898.67       257.66 o
  -8   7   3        189.50        335.50       174.90 o
  -7   7   3       2699.18       2619.73       173.75 o
  -6   7   3        522.16        748.53       147.06 o
  -5   7   3       2690.93       2389.23       149.50 o
  -4   7   3       1649.95       1571.02       116.80 o
  -3   7   3       5210.09       5146.24       120.89 o
  -2   7   3        130.70        307.98        99.02 o
  -1   7   3      15596.64      15532.07      1442.96 o
   0   7   3       2455.05       2608.47       112.00 o
   1   7   3        211.95        466.38       105.17 o
   2   7   3        761.07        852.64       130.67 o
   3   7   3       5695.39       5475.09       108.87 o
   4   7   3       1226.89       1194.56       119.54 o
   5   7   3        169.56        518.26       339.19 o
   6   7   3       1369.35       1434.51       275.77 o
   7   7   3        235.32        389.28       305.87 o
   8   7   3       2477.20       2845.35       440.25 o
   9   7   3        927.40       1307.63       625.66 o
  10   7   3        103.49        457.03       390.95 o
  11   7   3        437.40        472.51       472.20 o
  12   7   3       1795.37       2152.58       849.10 o
 -15   8   3        199.85       1245.32       858.86 o
 -14   8   3         71.01        686.26       833.34 o
 -13   8   3        288.36        -25.89       645.36 o
 -12   8   3       1085.69       1106.47       423.03 o
 -11   8   3         30.56        226.26       260.22 o
 -10   8   3        476.57        505.32       275.98 o
  -9   8   3       1858.72       1565.55       241.69 o
  -8   8   3       2179.28       2082.11       254.95 o
  -7   8   3        989.68       1171.17       174.05 o
  -6   8   3       1432.44       1572.94       166.79 o
  -5   8   3        113.71        425.47       129.19 o
  -4   8   3         53.58        368.10       123.15 o
  -3   8   3        357.83        639.61       104.99 o
  -2   8   3          5.93        327.42       113.69 o
  -1   8   3        495.23        532.33        85.92 o
   0   8   3        294.83        524.88        97.60 o
   1   8   3       2036.69       2535.29       145.35 o
   2   8   3       9714.62      10160.21       269.92 o
   3   8   3        203.54        370.06       142.43 o
   4   8   3       1767.49       1904.68       187.56 o
   5   8   3         21.85        268.39       244.94 o
   6   8   3       5054.05       4926.93       606.90 o
   7   8   3       5039.53       5110.99       913.83 o
   8   8   3       2952.55       2316.53       530.36 o
   9   8   3       1212.94       1341.89       466.60 o
  10   8   3        561.37        643.25       421.75 o
  11   8   3          9.55        158.39       436.22 o
  12   8   3        783.88        227.83       488.98 o
 -14   9   3         10.80        331.69       811.58 o
 -13   9   3       2871.32       2659.87       790.57 o
 -12   9   3        562.03        171.85       548.18 o
 -11   9   3       2469.57       2116.47       277.92 o
 -10   9   3       6316.79       6597.78       329.96 o
  -9   9   3       5534.91       5609.03       560.43 o
  -8   9   3      18414.91      17932.41       258.33 o
  -7   9   3       7083.08       7398.16       287.68 o
  -6   9   3      10375.30      10455.44       206.01 o
  -5   9   3       6205.14       6028.92       178.34 o
  -4   9   3        676.22        963.51       138.66 o
  -3   9   3       1343.43       1386.17       112.54 o
  -2   9   3       9235.13       8745.10      1548.40 o
  -1   9   3      33589.02      32991.67       542.07 o
   0   9   3       1952.26       1973.19       146.54 o
   1   9   3       2399.59       2456.38       142.00 o
   2   9   3       2443.89       2673.78       170.21 o
   3   9   3        657.34        792.34       151.05 o
   4   9   3        184.21        635.04       158.03 o
   5   9   3         11.45        520.35       284.78 o
   6   9   3        316.17        935.64       472.01 o
   7   9   3       1603.70       1232.86       349.55 o
   8   9   3       1065.90       1255.18       403.63 o
   9   9   3        245.96        558.31       372.65 o
  10   9   3        373.01        780.93       446.97 o
  11   9   3          7.05        412.30       476.85 o
  12   9   3       2066.45       2372.83       838.22 o
 -14  10   3          6.73        204.86       702.39 o
 -13  10   3         47.99        208.62       765.05 o
 -12  10   3       1399.22       1879.05       761.30 o
 -11  10   3        675.72        744.17       268.73 o
 -10  10   3        621.50        575.50       230.21 o
  -9  10   3        232.09        458.56       231.30 o
  -8  10   3        502.29        787.62       178.17 o
  -7  10   3       6872.26       6964.26       324.78 o
  -6  10   3        514.89        737.60       163.72 o
  -5  10   3       8296.13       8227.47       168.15 o
  -4  10   3       6653.11       6877.23       269.49 o
  -3  10   3       3052.82       2931.12        99.96 o
  -2  10   3       2039.17       2470.20       132.83 o
  -1  10   3       2839.72       3145.63       118.72 o
   0  10   3      17577.45      18285.75       554.31 o
   1  10   3       2864.70       2480.38       222.52 o
   2  10   3       3739.93       4305.15       268.19 o
   3  10   3        323.64        433.07       146.34 o
   4  10   3       1199.21       1243.39       187.21 o
   5  10   3        865.41       1205.95       317.37 o
   6  10   3       1625.53       2013.96       390.70 o
   7  10   3       3128.68       3560.45       395.17 o
   8  10   3       2224.65       1927.80       451.52 o
   9  10   3         43.74        541.93       367.46 o
  10  10   3        175.62        747.35       510.15 o
  11  10   3         70.76        144.09       459.29 o
  12  10   3        161.55        685.51       638.98 o
 -14  11   3        143.08        813.46       845.72 o
 -13  11   3        599.25       1006.31       794.32 o
 -12  11   3        226.27        449.50       552.31 o
 -11  11   3         10.48        466.78       361.87 o
 -10  11   3        701.54        821.77       267.42 o
  -9  11   3       3138.96       3134.38       232.21 o
  -8  11   3       1425.00       1695.76       234.72 o
  -7  11   3       1708.41       1872.65       209.36 o
  -6  11   3         13.61        509.76       186.02 o
  -5  11   3        847.36       1025.77       217.60 o
  -4  11   3         30.92        544.55       161.98 o
  -3  11   3       1025.79       1069.01       116.70 o
  -2  11   3       9232.14       9406.04       361.17 o
  -1  11   3      12514.36      12650.59       276.91 o
   0  11   3       1052.54       1129.17       125.79 o
   1  11   3        556.90        679.98       153.18 o
   2  11   3          7.18        261.15       133.46 o
   3  11   3        374.41        417.88       151.37 o
   4  11   3        164.84        164.98       178.21 o
   5  11   3         36.97        671.45       638.23 o
   6  11   3         23.93        305.22       323.08 o
   7  11   3        244.42        362.10       338.06 o
   8  11   3        162.18        462.71       368.68 o
   9  11   3        217.80        548.05       368.67 o
  10  11   3        155.29        461.12       458.85 o
  11  11   3        312.48        406.09       506.76 o
  12  11   3         95.34        454.76       715.15 o
 -14  12   3        125.30        359.08       773.31 o
 -13  12   3        239.05        150.46       687.01 o
 -12  12   3        201.33        199.24       596.58 o
 -11  12   3        126.13        467.44       427.41 o
 -10  12   3       1037.30       1191.66       283.30 o
  -9  12   3        734.01        945.87       219.95 o
  -8  12   3       1677.46       1796.56       194.72 o
  -7  12   3       4851.51       5141.08       244.10 o
  -6  12   3        281.20        442.85       155.06 o
  -5  12   3       8063.45       8860.35       293.50 o
  -4  12   3       1009.24       1045.00       161.62 o
  -3  12   3        355.84        505.30        96.22 o
  -2  12   3        180.77        288.53       111.26 o
  -1  12   3       1163.66       1256.95       124.12 o
   0  12   3       8663.95       8561.30       127.13 o
   1  12   3       2075.80       2279.82       197.46 o
   2  12   3       1370.06       1167.88       171.95 o
   3  12   3        184.93        310.72       141.38 o
   4  12   3         15.05        340.07       258.15 o
   5  12   3       1466.11       1519.31       330.27 o
   6  12   3       1315.20       1710.78       405.04 o
   7  12   3       2483.74       2100.86       387.83 o
   8  12   3        101.90        609.51       410.95 o
   9  12   3       3822.99       4170.70       565.90 o
  10  12   3        600.60        686.03       453.89 o
  11  12   3        638.38        918.78       544.55 o
 -14  13   3        104.30        414.07       534.46 o
 -13  13   3       2265.86       2038.51       525.87 o
 -12  13   3       2147.61       2100.30       497.73 o
 -11  13   3         47.21        292.13       340.23 o
 -10  13   3       1728.73       1945.43       338.16 o
  -9  13   3         12.93        395.42       222.53 o
  -8  13   3        894.79       1125.83       202.02 o
  -7  13   3       2372.10       2606.72       236.99 o
  -6  13   3      25174.44      26504.35       491.14 o
  -5  13   3      19939.54      21220.34       331.82 o
  -4  13   3       1530.56       2068.51       351.42 o
  -3  13   3        160.02        560.61       177.34 o
  -2  13   3       2447.62       2548.32       160.55 o
  -1  13   3       8854.30       8900.96       588.26 o
   0  13   3       1200.59       1282.86       119.51 o
   1  13   3       1590.86       1425.85       174.90 o
   2  13   3       8944.11       8993.09       281.90 o
   3  13   3       6435.36       6277.53       256.97 o
   4  13   3       1793.80       2029.04       385.55 o
   5  13   3        425.10        716.17       336.25 o
   6  13   3        792.64        826.40       352.87 o
   7  13   3          1.90        331.49       365.69 o
   8  13   3        714.82        461.83       330.29 o
   9  13   3        880.85        700.53       437.54 o
  10  13   3        388.00        130.16       440.16 o
  11  13   3        216.18         86.09       386.09 o
 -14  14   3        349.90        901.63       810.08 o
 -13  14   3       3028.74       2991.52       493.57 o
 -12  14   3         44.54        497.46       450.53 o
 -11  14   3        226.58        347.45       302.72 o
 -10  14   3        176.54        608.64       326.68 o
  -9  14   3       1853.43       1875.15       273.51 o
  -8  14   3       4436.23       4246.61       269.45 o
  -7  14   3       6667.37       6927.03       262.25 o
  -6  14   3       2110.67       2196.95       211.50 o
  -5  14   3          5.01        427.27       175.93 o
  -4  14   3       4366.33       4236.17       189.11 o
  -3  14   3       2077.04       2313.16       171.55 o
  -2  14   3         79.94        291.43       144.98 o
  -1  14   3       5240.59       4837.83       304.29 o
   0  14   3       6217.60       6454.78       208.95 o
   1  14   3         92.21        276.04       148.19 o
   2  14   3       4242.12       4195.43       198.87 o
   3  14   3       4363.33       4385.09       187.19 o
   4  14   3       6137.95       5637.15       598.65 o
   5  14   3       3334.18       3069.68       374.70 o
   6  14   3       1239.98       1275.18       304.98 o
   7  14   3       6274.80       5653.62       480.46 o
   8  14   3         50.02        285.10       387.99 o
   9  14   3        680.46        901.47       444.63 o
  10  14   3        291.43        603.36       441.22 o
  11  14   3       1272.34       1542.26       535.60 o
 -13  15   3        848.20       1317.58       479.66 o
 -12  15   3       2419.13       2313.21       560.38 o
 -11  15   3        644.75       1101.85       379.73 o
 -10  15   3        609.62        872.56       342.15 o
  -9  15   3       1393.44       1424.01       240.49 o
  -8  15   3         71.35        702.24       235.34 o
  -7  15   3          5.94        561.98       211.43 o
  -6  15   3       1285.24       1253.74       187.02 o
  -5  15   3        172.19        442.83       178.79 o
  -4  15   3       1654.89       1751.87       190.73 o
  -3  15   3        167.48        378.99       157.90 o
  -2  15   3         38.76        320.22       133.29 o
  -1  15   3        528.40        704.77       129.85 o
   0  15   3        152.57        472.54       169.43 o
   1  15   3       6115.41       6348.68       236.21 o
   2  15   3       6641.64       7387.90       478.91 o
   3  15   3       2618.04       3364.82       243.79 o
   4  15   3        123.41        485.39       335.06 o
   5  15   3          5.85        218.14       311.71 o
   6  15   3        582.24        328.89       294.36 o
   7  15   3        192.25        384.41       366.82 o
   8  15   3         31.64        122.22       412.78 o
   9  15   3         88.07        498.41       461.93 o
  10  15   3          1.99        654.21       594.35 o
  11  15   3         46.02        301.67       820.59 o
 -13  16   3        108.24        904.26       924.14 o
 -12  16   3        918.14       1616.78       829.97 o
 -11  16   3       1159.59       1475.05       351.89 o
 -10  16   3          4.90        373.93       323.65 o
  -9  16   3          5.40        417.89       247.64 o
  -8  16   3         58.32        539.66       224.90 o
  -7  16   3          5.28        482.24       236.72 o
  -6  16   3       1651.28       1920.17       202.54 o
  -5  16   3        854.87       1126.30       217.23 o
  -4  16   3       2544.68       2939.34       215.35 o
  -3  16   3       2118.56       2390.72       366.73 o
  -2  16   3       2216.37       2196.09       175.60 o
  -1  16   3        235.12        337.29       159.99 o
   0  16   3       4609.31       4976.75       463.25 o
   1  16   3       3275.34       3421.75       214.75 o
   2  16   3       3445.55       3514.35       215.20 o
   3  16   3       5071.47       4500.86       225.10 o
   4  16   3       5283.30       4844.80       378.35 o
   5  16   3       1332.69       1304.57       297.82 o
   6  16   3         46.59        257.81       274.01 o
   7  16   3         74.41        248.37       346.61 o
   8  16   3        374.32        685.07       448.93 o
   9  16   3        418.29        717.46       496.66 o
  10  16   3         16.85        535.75       435.47 o
 -13  17   3        106.31        965.04       925.64 o
 -12  17   3       1938.49       1223.56       690.01 o
 -11  17   3         60.30        199.07       434.95 o
 -10  17   3       1541.57       1869.88       426.18 o
  -9  17   3        275.24        531.17       278.03 o
  -8  17   3       1613.81       1921.34       326.87 o
  -7  17   3        445.14        897.55       304.09 o
  -6  17   3       1372.65       1485.59       234.50 o
  -5  17   3       1510.86       1737.29       242.96 o
  -4  17   3       1786.97       1974.28       204.04 o
  -3  17   3       8489.25       8554.91       371.63 o
  -2  17   3       9809.58       9087.67       716.25 o
  -1  17   3      11005.75      10421.54      1135.74 o
   0  17   3       6621.15       6915.73       387.82 o
   1  17   3         20.92        375.20       171.29 o
   2  17   3       2677.65       2819.01       214.11 o
   3  17   3       3782.58       3469.88       784.03 o
   4  17   3        490.76        962.05       339.86 o
   5  17   3        683.25        628.02       260.63 o
   6  17   3       7938.13       8139.70       921.91 o
   7  17   3        822.35        633.21       374.19 o
   8  17   3       2601.06       2501.25       531.07 o
   9  17   3        447.29        656.37       439.87 o
  10  17   3        187.66         79.51       496.93 o
 -12  18   3        170.06        239.76       620.97 o
 -11  18   3        942.59       1128.76       464.01 o
 -10  18   3       3665.26       3481.75       551.93 o
  -9  18   3       1190.11       1311.26       342.35 o
  -8  18   3        511.81        401.53       282.06 o
  -7  18   3        144.76        332.12       257.02 o
  -6  18   3       3033.43       3150.98       293.15 o
  -5  18   3         14.05        462.46       179.17 o
  -4  18   3        117.82        477.75       207.37 o
  -3  18   3        864.57        906.65       199.57 o
  -2  18   3          4.30        462.46       191.55 o
  -1  18   3       1505.50       1329.53       438.06 o
   0  18   3       5325.33       5204.06       310.62 o
   1  18   3       2476.41       2269.84       270.43 o
   2  18   3         91.76        335.14       192.66 o
   3  18   3       3829.22       3304.15       266.62 o
   4  18   3       1306.20       1492.47       439.68 o
   5  18   3        935.38        693.39       267.71 o
   6  18   3        923.07        801.74       285.37 o
   7  18   3       5083.09       5384.48       640.69 o
   8  18   3       1192.47       1400.31       432.15 o
   9  18   3         27.92        262.60       477.82 o
  10  18   3         24.93        205.82       506.55 o
 -12  19   3        260.79        -20.26       733.91 o
 -11  19   3         48.63        392.06       358.38 o
 -10  19   3        118.18        488.00       487.57 o
  -9  19   3       1340.64       1229.57       337.97 o
  -8  19   3        342.90        638.05       281.78 o
  -7  19   3        706.44        852.70       319.20 o
  -6  19   3        255.77        532.16       272.75 o
  -5  19   3         58.49        514.91       209.77 o
  -4  19   3       1136.32       1500.81       222.37 o
  -3  19   3        149.36        350.68       178.31 o
  -2  19   3       1740.41       2064.56       354.48 o
  -1  19   3         31.64        358.42       243.85 o
   0  19   3        538.80        591.04       236.97 o
   1  19   3        742.33       1050.60       285.17 o
   2  19   3        238.71        399.67       263.49 o
   3  19   3         42.59        421.06       232.98 o
   4  19   3        938.42        709.53       270.98 o
   5  19   3       1726.42       1668.94       381.88 o
   6  19   3        142.09        432.51       349.04 o
   7  19   3         31.70        366.89       324.45 o
   8  19   3        479.98        705.77       517.39 o
   9  19   3       1718.50       1475.43       515.34 o
 -12  20   3          1.07        358.33       738.41 o
 -11  20   3       2411.86       2820.99       568.51 o
 -10  20   3        226.70        438.69       453.64 o
  -9  20   3        560.47        781.05       308.62 o
  -8  20   3        450.07        531.33       282.03 o
  -7  20   3       3873.59       3533.80       361.06 o
  -6  20   3      11404.64      11398.67       382.44 o
  -5  20   3       2365.50       2549.80       270.74 o
  -4  20   3       1030.55        759.03       218.24 o
  -3  20   3        119.16        336.81       188.25 o
  -2  20   3       2558.00       2496.36       312.40 o
  -1  20   3        526.68        660.45       225.70 o
   0  20   3        332.80        626.18       218.22 o
   1  20   3        827.48        943.21       234.77 o
   2  20   3        575.62        480.10       218.09 o
   3  20   3       2475.19       2511.88       362.86 o
   4  20   3          5.14        118.83       269.58 o
   5  20   3       2532.87       2130.99       351.31 o
   6  20   3        998.33        953.02       340.97 o
   7  20   3        360.76        481.93       398.76 o
   8  20   3        335.22        550.30       511.16 o
   9  20   3         22.78        376.31       510.29 o
 -12  21   3       5529.72       5745.60       938.78 o
 -11  21   3        737.88        730.43       551.61 o
 -10  21   3         12.86        519.64       470.95 o
  -9  21   3        212.26        401.31       357.05 o
  -8  21   3        393.99        466.88       312.05 o
  -7  21   3         37.08        455.28       318.05 o
  -6  21   3        256.18        527.41       317.13 o
  -5  21   3        979.54       1019.61       250.58 o
  -4  21   3          3.39        701.49       194.41 o
  -3  21   3        477.81        737.81       286.16 o
  -2  21   3        415.71        957.85       277.24 o
  -1  21   3        365.36        870.38       239.14 o
   0  21   3       6251.01       5696.75       278.31 o
   1  21   3      10831.51      10452.09       303.15 o
   2  21   3       9938.93       9857.88       528.42 o
   3  21   3        208.97        484.64       296.25 o
   4  21   3        966.01        834.88       328.14 o
   5  21   3       2588.65       2924.53       468.31 o
   6  21   3       4012.71       4011.27       479.80 o
   7  21   3        293.73        460.39       389.12 o
   8  21   3       2757.18       2883.51       570.88 o
   9  21   3        674.70        973.15       540.08 o
 -11  22   3          8.68        366.21       835.97 o
 -10  22   3        328.32        567.90       431.30 o
  -9  22   3        253.00        499.34       346.46 o
  -8  22   3       1699.25       2225.13       432.20 o
  -7  22   3       2831.18       2850.12       395.21 o
  -6  22   3       2547.66       2462.27       310.73 o
  -5  22   3         58.58        497.24       247.54 o
  -4  22   3        535.71        867.53       211.30 o
  -3  22   3        537.34        971.31       289.14 o
  -2  22   3       2361.23       1808.55       308.16 o
  -1  22   3        992.75       1375.77       269.93 o
   0  22   3       1008.50        990.94       253.58 o
   1  22   3        193.54        364.06       225.01 o
   2  22   3        710.40        642.35       253.42 o
   3  22   3       1054.45       1212.33       256.71 o
   4  22   3        799.77        726.38       354.70 o
   5  22   3        226.92        458.65       327.85 o
   6  22   3          4.77        752.44       374.29 o
   7  22   3        241.77        226.23       361.07 o
   8  22   3        903.62        555.85       500.23 o
 -11  23   3         64.72       -111.06       787.94 o
 -10  23   3         36.29          2.42       479.82 o
  -9  23   3        581.12        650.08       388.54 o
  -8  23   3         74.45        348.30       366.28 o
  -7  23   3          5.91        274.49       313.05 o
  -6  23   3        710.36        961.62       300.25 o
  -5  23   3        111.86        426.14       261.47 o
  -4  23   3        871.93        991.17       340.14 o
  -3  23   3        497.69        538.41       293.31 o
  -2  23   3        396.40        378.16       247.08 o
  -1  23   3         77.86        396.28       233.40 o
   0  23   3        896.75       1061.45       266.76 o
   1  23   3        613.62        677.62       271.35 o
   2  23   3         40.63        180.78       212.12 o
   3  23   3       1164.72       1339.86       347.33 o
   4  23   3        121.73        302.87       315.31 o
   5  23   3         59.91        489.92       319.64 o
   6  23   3          1.51        352.31       369.38 o
   7  23   3        399.99        395.33       416.98 o
   8  23   3        215.39        523.02       511.51 o
 -11  24   3       2457.29       2895.88       910.64 o
 -10  24   3        302.51        842.84       433.22 o
  -9  24   3         22.81        553.52       424.45 o
  -8  24   3         74.80        507.38       375.99 o
  -7  24   3        380.20        611.03       368.02 o
  -6  24   3        118.60        308.68       341.17 o
  -5  24   3        143.10        409.00       258.64 o
  -4  24   3        392.28        525.37       299.20 o
  -3  24   3        436.19        410.96       418.84 o
  -2  24   3        164.00        647.15       279.57 o
  -1  24   3       1068.56        865.72       250.39 o
   0  24   3       4107.42       3902.32       300.49 o
   1  24   3       2267.61       1911.29       293.33 o
   2  24   3       2028.16       2052.10       283.11 o
   3  24   3         35.34        269.97       312.65 o
   4  24   3        551.38        419.72       334.14 o
   5  24   3       1007.28       1029.39       403.53 o
   6  24   3         71.76        393.62       422.94 o
   7  24   3       2202.42       2100.04       475.12 o
   8  24   3        188.82        396.78       592.37 o
 -10  25   3        348.80        186.57       371.88 o
  -9  25   3        620.01        706.91       373.84 o
  -8  25   3        492.52        671.36       353.22 o
  -7  25   3          4.98        415.79       386.77 o
  -6  25   3        564.43        580.74       342.34 o
  -5  25   3         99.45        524.78       302.97 o
  -4  25   3        379.30        727.74       347.53 o
  -3  25   3        675.70        947.84       395.40 o
  -2  25   3        507.06        886.54       314.19 o
  -1  25   3       1783.24       1739.73       300.80 o
   0  25   3         26.58        528.35       289.35 o
   1  25   3       3985.48       3385.70       291.24 o
   2  25   3        182.08        470.67       260.24 o
   3  25   3        290.85        535.36       335.38 o
   4  25   3        247.93        571.13       360.39 o
   5  25   3       6765.40       6732.92       491.44 o
   6  25   3       2740.42       2660.73       461.28 o
   7  25   3        538.13        541.29       449.99 o
 -10  26   3       1112.95        989.34       434.39 o
  -9  26   3         83.38        793.41       405.99 o
  -8  26   3        680.73        694.19       402.75 o
  -7  26   3       3203.68       3441.07       427.36 o
  -6  26   3        310.43       1058.38       526.25 o
  -5  26   3       1369.26        899.00       357.77 o
  -4  26   3        755.26       1304.72       376.72 o
  -3  26   3       2707.24       2525.47       502.24 o
  -2  26   3        104.67        309.69       391.74 o
  -1  26   3         49.59        336.18       270.49 o
   0  26   3       1121.52       1440.17       293.24 o
   1  26   3       3186.83       2551.94       294.42 o
   2  26   3        164.35        371.13       303.26 o
   3  26   3        297.88        657.59       374.24 o
   4  26   3        641.63        451.75       384.13 o
   5  26   3          2.18        303.14       389.32 o
   6  26   3         27.01        598.27       411.95 o
   7  26   3       1159.02        961.33       503.91 o
 -10  27   3        304.52        510.25       481.21 o
  -9  27   3         76.26          1.74       401.39 o
  -8  27   3       1818.47       1545.19       444.74 o
  -7  27   3       1037.24       1189.78       499.03 o
  -6  27   3        184.33        424.36       393.40 o
  -5  27   3         79.36        431.28       496.95 o
  -4  27   3        389.02        405.41       370.15 o
  -3  27   3        516.63        395.95       395.16 o
  -2  27   3       2603.80       2779.30       524.64 o
  -1  27   3         23.96        377.28       281.60 o
   0  27   3          0.33        420.40       301.88 o
   1  27   3        505.51        256.32       294.06 o
   2  27   3         37.46        123.06       294.29 o
   3  27   3        191.67        676.44       386.29 o
   4  27   3        735.19        834.41       457.82 o
   5  27   3        287.36        429.25       474.46 o
   6  27   3          6.70        595.00       463.80 o
   7  27   3          1.79        110.69       653.62 o
  -9  28   3         77.72        531.06       443.17 o
  -8  28   3         40.50        436.78       417.35 o
  -7  28   3        739.38       1481.76       505.13 o
  -6  28   3         14.29        478.45       505.29 o
  -5  28   3        147.59        264.58       463.91 o
  -4  28   3        611.77        221.13       373.45 o
  -3  28   3        252.05        543.52       385.28 o
  -2  28   3         28.78        988.22       475.84 o
  -1  28   3        118.14        309.60       288.65 o
   0  28   3        517.76        526.20       311.94 o
   1  28   3         43.70        267.05       310.34 o
   2  28   3       1216.47       1050.00       312.80 o
   3  28   3        222.94        201.29       376.21 o
   4  28   3        805.20        947.27       408.27 o
   5  28   3          1.39        403.27       416.99 o
   6  28   3        529.47       1307.81       610.50 o
  -9  29   3        142.84        407.47       577.99 o
  -8  29   3       1039.12       1118.92       523.23 o
  -7  29   3          2.28        815.20       517.23 o
  -6  29   3        961.17        969.14       537.26 o
  -5  29   3       1817.80       2307.46       654.75 o
  -4  29   3        247.71        170.76       349.14 o
  -3  29   3        178.48        451.69       363.95 o
  -2  29   3       2340.27       2106.60       367.21 o
  -1  29   3       3775.82       4092.34       509.63 o
   0  29   3         77.34        344.63       374.42 o
   1  29   3        431.14        639.98       338.77 o
   2  29   3        384.99        751.37       417.24 o
   3  29   3        902.70       1260.63       418.60 o
   4  29   3        380.60        521.03       428.44 o
   5  29   3        104.23        611.50       443.19 o
  -8  30   3        710.63       1357.14       706.52 o
  -7  30   3        698.08       1081.59       599.61 o
  -6  30   3         33.97        332.17       421.16 o
  -5  30   3        306.25        900.96       547.46 o
  -4  30   3       2960.43       2935.16       463.08 o
  -3  30   3       6808.40       6940.33       516.30 o
  -2  30   3       1288.42       1484.66       366.98 o
  -1  30   3         16.05        683.94       414.79 o
   0  30   3        128.02        778.58       426.35 o
   1  30   3       1427.69       1580.28       364.46 o
   2  30   3        407.97        524.82       421.60 o
   3  30   3        114.98        230.29       442.28 o
   4  30   3          4.68        609.93       408.49 o
   5  30   3          5.74        274.65       684.76 o
  -7  31   3        338.46        233.38       802.95 o
  -6  31   3        512.63        559.58       573.32 o
  -5  31   3        278.40        472.93       438.66 o
  -4  31   3         25.36        282.08       443.64 o
  -3  31   3       1426.00       1202.76       455.08 o
  -2  31   3       1229.35       1029.19       449.60 o
  -1  31   3          0.72        -33.39       428.54 o
   0  31   3        285.71        105.92       383.91 o
   1  31   3          0.80        438.86       459.97 o
   2  31   3         15.60        468.83       449.03 o
   3  31   3         11.76        440.93       423.40 o
   4  31   3        746.66       1194.67       874.99 o
  -6  32   3         27.17        420.24       832.97 o
  -5  32   3        998.15       1277.59       840.10 o
  -4  32   3        965.27       1229.63       475.56 o
  -3  32   3         86.26        301.60       414.77 o
  -2  32   3         90.28        356.36       413.21 o
  -1  32   3        215.65        695.01       453.98 o
   0  32   3        368.44       1028.50       452.84 o
   1  32   3         65.76        200.05       386.13 o
   2  32   3        596.75       -126.82       867.86 o
   3  32   3        278.31        509.91       840.85 o
  -4  33   3        488.22        564.32       886.25 o
  -3  33   3        248.85        255.57       500.02 o
  -2  33   3        626.86        784.19       381.08 o
  -1  33   3        721.52        546.99       443.04 o
   0  33   3        325.60        484.51       623.38 o
   1  33   3         25.57        174.85       843.85 o
  -3  34   3        661.00        521.54       753.80 o
  -2  34   3          7.54        432.62       934.27 o
   0  34   3         14.31        506.16       821.71 o
   1  34   3         17.42        657.74       790.19 o
 -16   0   4       1165.75       1050.96       861.48 o
 -15   0   4        782.49        106.56       666.37 o
 -14   0   4        399.21        236.38       737.66 o
 -13   0   4         84.88        -10.51       708.40 o
 -12   0   4       3606.88       3251.20       575.95 o
 -11   0   4       4095.29       4283.78       613.84 o
 -10   0   4         38.47        717.03       490.40 o
  -9   0   4         34.85        244.64       333.94 o
  -8   0   4        847.96       1439.68       465.26 o
  -7   0   4       6690.03       6178.52       187.98 o
  -6   0   4       2341.56       2366.16       178.38 o
  -5   0   4      22226.64      21069.88       420.24 o
  -4   0   4      24461.29      24473.76       313.30 o
  -3   0   4       6303.10       6362.06       513.10 o
  -2   0   4       2180.38       2344.27       204.70 o
  -1   0   4       1149.98        987.79       114.61 o
   0   0   4        689.89        677.38       119.11 o
   1   0   4      11318.74       9690.26       388.91 o
   2   0   4      25581.26      28358.14      1766.87 o
   3   0   4       2823.72       2833.99       214.78 o
   4   0   4       6826.81       7162.69       394.53 o
   5   0   4        112.20        294.31       223.85 o
   6   0   4       2111.72       1890.39       293.75 o
   7   0   4       5469.76       5966.07       660.18 o
   8   0   4       8188.21       8255.38       636.36 o
 -16   1   4         98.74        402.11       556.41 o
 -15   1   4        266.61        209.84       527.77 o
 -14   1   4        230.11        318.28       445.42 o
 -13   1   4       2362.11       1579.52       477.73 o
 -12   1   4       2036.91       2112.02       414.63 o
 -11   1   4         88.63        424.76       312.84 o
 -10   1   4       1989.83       2282.34       291.96 o
  -9   1   4       4112.36       4299.66       242.58 o
  -8   1   4       1886.41       1499.40       204.61 o
  -7   1   4       6926.49       6840.73       244.95 o
  -6   1   4        289.54        555.08       103.75 o
  -5   1   4      11817.40      12263.43       262.13 o
  -4   1   4        804.01        785.45        98.76 o
  -3   1   4       7178.39       7506.90       427.42 o
  -2   1   4      13544.64      12892.36       323.61 o
  -1   1   4      24235.97      21785.74       988.22 o
   0   1   4       3447.88       3382.84       159.42 o
   1   1   4       5697.35       6309.46       127.65 o
   2   1   4       1462.14       1526.85       154.58 o
   3   1   4        482.12        642.06       138.86 o
   4   1   4       3322.40       3692.46       195.15 o
   5   1   4       2983.53       3072.22       221.65 o
   6   1   4       3147.84       2888.75       215.67 o
   7   1   4         19.04        351.60       295.69 o
   8   1   4        775.50       1109.87       343.93 o
   9   1   4       3359.77       2372.83       524.92 o
 -15   2   4        354.67        487.86       491.81 o
 -14   2   4        261.03        383.22       449.67 o
 -13   2   4       1497.30       1150.79       377.10 o
 -12   2   4         57.06        357.53       350.82 o
 -11   2   4          5.62        595.46       339.11 o
 -10   2   4         14.82        622.63       251.21 o
  -9   2   4          2.89        433.66       181.23 o
  -8   2   4        843.91        947.78       152.63 o
  -7   2   4       7265.85       6469.26       800.55 o
  -6   2   4      19634.66      20156.54       331.54 o
  -5   2   4      24037.91      23334.76       259.27 o
  -4   2   4        737.13        885.35       123.50 o
  -3   2   4      19567.37      20031.27       197.05 o
  -2   2   4        675.95        794.46        89.69 o
  -1   2   4       8243.80       8522.22       243.99 o
   0   2   4       4576.46       4416.83       354.87 o
   1   2   4      10511.57      11160.72      1606.53 o
   2   2   4        384.98        377.39        88.61 o
   3   2   4       2092.04       2220.98       158.09 o
   4   2   4       3639.04       4261.50       220.62 o
   5   2   4        173.54        396.61       160.71 o
   6   2   4         31.36        571.54       223.80 o
   7   2   4        739.30        670.64       304.27 o
   8   2   4         23.01        237.00       301.90 o
   9   2   4        104.45         60.03       714.03 o
  10   2   4         63.79        270.15       598.84 o
 -15   3   4        579.75        446.89       476.19 o
 -14   3   4        926.98        804.85       526.47 o
 -13   3   4       2547.75       2328.01       497.20 o
 -12   3   4      10532.83       9390.69       501.30 o
 -11   3   4       1788.45       1535.62       509.16 o
 -10   3   4       1959.61       2202.42       260.53 o
  -9   3   4       3364.53       3133.45       313.67 o
  -8   3   4       3808.05       3548.29       185.20 o
  -7   3   4       2437.79       2054.06       302.56 o
  -6   3   4        749.88        558.17        90.27 o
  -5   3   4       7388.58       6831.36       106.06 o
  -4   3   4       4104.54       4214.07       110.81 o
  -3   3   4         26.11        357.93       111.28 o
  -2   3   4        105.68        967.83       369.74 o
  -1   3   4       1871.49       1850.59       111.22 o
   0   3   4      18872.71      17816.84       751.80 o
   1   3   4      31676.42      30657.69       933.49 o
   2   3   4      13967.90      13986.61       347.08 o
   3   3   4        973.32        938.36       179.18 o
   4   3   4         82.13        227.07       163.26 o
   5   3   4       1482.27       1539.09       449.36 o
   6   3   4        149.71        711.92       288.55 o
   7   3   4         18.60        136.29       243.89 o
   8   3   4       2608.81       2360.09       372.29 o
   9   3   4       3755.16       3166.76       434.93 o
  10   3   4         10.42         60.78       587.58 o
  11   3   4        403.61        367.33       691.14 o
 -15   4   4       1764.52       1928.17       554.77 o
 -14   4   4       1290.18       1151.59       471.96 o
 -13   4   4       2214.59       2217.15       513.64 o
 -12   4   4        760.30        748.79       385.30 o
 -11   4   4        510.90        859.93       349.45 o
 -10   4   4       1188.89       1264.64       278.78 o
  -9   4   4        483.54        924.12       283.54 o
  -8   4   4       5570.99       5736.99       268.89 o
  -7   4   4      17366.43      17213.18       285.19 o
  -6   4   4       4479.23       4104.78       225.62 o
  -5   4   4        311.65        605.34       102.15 o
  -4   4   4       9345.07       9177.99       200.11 o
  -3   4   4       6568.29       6660.94       139.10 o
  -2   4   4        688.37        700.64        79.72 o
  -1   4   4       1273.36       1619.67       104.69 o
   0   4   4        871.85        974.81       112.52 o
   1   4   4       6788.36       6364.46       130.00 o
   2   4   4       8314.16       9240.19       342.25 o
   3   4   4       6066.73       5739.31       426.15 o
   4   4   4       1344.55       1174.95       308.70 o
   5   4   4       1656.31       1410.88       199.90 o
   6   4   4          2.43        502.43       338.63 o
   7   4   4       8103.51       8334.16       498.85 o
   8   4   4       2469.75       2160.56       407.54 o
   9   4   4        182.23        546.74       549.68 o
  10   4   4         49.49        284.78       750.80 o
  11   4   4        310.53        546.31       687.39 o
 -15   5   4        777.26        675.75       631.85 o
 -14   5   4        400.44        609.73       415.48 o
 -13   5   4          9.13        144.56       347.09 o
 -12   5   4       2379.07       2316.56       627.73 o
 -11   5   4        447.46        575.56       382.52 o
 -10   5   4        190.78        226.30       236.95 o
  -9   5   4       2442.66       2491.98       246.80 o
  -8   5   4       4033.18       3889.24       172.72 o
  -7   5   4          0.04        471.49       128.48 o
  -6   5   4        648.48       1182.59       145.41 o
  -5   5   4      13476.49      13324.50       263.51 o
  -4   5   4       2493.65       2444.14       103.22 o
  -3   5   4       1649.96       2082.38       118.46 o
  -2   5   4       2138.97       2294.49       112.14 o
  -1   5   4       3353.09       3243.46       115.67 o
   0   5   4        525.80        782.46       111.85 o
   1   5   4       4409.79       3891.76       149.46 o
   2   5   4       5087.59       4781.43       382.68 o
   3   5   4       9743.76      10594.41      1167.10 o
   4   5   4       3684.81       3475.78       576.66 o
   5   5   4        367.76        676.76       299.34 o
   6   5   4        828.63       1168.86       361.20 o
   7   5   4        834.25        807.08       357.31 o
   8   5   4       1563.84       1635.11       401.45 o
   9   5   4        276.52        591.55       388.75 o
  10   5   4        233.16        595.46       702.77 o
  11   5   4         21.00        258.14       613.84 o
 -15   6   4       1262.35        783.06       769.18 o
 -14   6   4       1049.99       1194.86       518.60 o
 -13   6   4       3805.43       3029.51       525.31 o
 -12   6   4        633.72        619.48       380.09 o
 -11   6   4       1263.28       1398.17       309.26 o
 -10   6   4       3964.04       3954.99       296.60 o
  -9   6   4       7225.13       6789.28       254.03 o
  -8   6   4       2196.17       2306.76       191.31 o
  -7   6   4         99.33        407.43       142.27 o
  -6   6   4       1162.24       1206.60       146.39 o
  -5   6   4        735.15        968.19       116.11 o
  -4   6   4         56.18        602.12       124.04 o
  -3   6   4       8600.43       8804.46       143.47 o
  -2   6   4      13823.17      13964.88       231.66 o
  -1   6   4        385.18        527.37       125.48 o
   0   6   4         10.36       1252.30       507.61 o
   1   6   4        168.64        935.76       368.23 o
   2   6   4        630.39        642.43       138.21 o
   3   6   4          1.85        196.96        96.57 o
   4   6   4       1802.86       1367.63       303.26 o
   5   6   4        430.90        652.69       315.70 o
   6   6   4       3886.44       3886.63       408.81 o
   7   6   4        341.58        909.91       377.02 o
   8   6   4        459.92        757.61       357.20 o
   9   6   4         30.77        413.49       365.04 o
  10   6   4        171.74        773.80       431.96 o
  11   6   4         13.23        142.96       586.45 o
 -15   7   4        123.52        784.19       737.66 o
 -14   7   4        284.82        449.50       635.98 o
 -13   7   4         91.98        503.88       357.34 o
 -12   7   4       2050.12       2570.88       417.00 o
 -11   7   4       1685.18       1620.41       300.40 o
 -10   7   4       6784.44       6639.78       713.24 o
  -9   7   4        717.11        672.88       233.05 o
  -8   7   4       3108.67       2949.52       163.91 o
  -7   7   4       1432.21       1422.99       256.38 o
  -6   7   4       4104.74       4146.58       218.29 o
  -5   7   4       1260.75       2355.89       383.42 o
  -4   7   4       1543.70       1886.37       111.65 o
  -3   7   4       1486.83       2025.76       107.46 o
  -2   7   4       3462.54       3180.03       150.16 o
  -1   7   4      19522.87      19277.59       368.75 o
   0   7   4         44.63        370.85       109.66 o
   1   7   4       2522.82       2588.82       133.74 o
   2   7   4       1717.17       1727.92       201.00 o
   3   7   4       1289.51       1585.51       185.97 o
   4   7   4       1753.11       1262.53       454.32 o
   5   7   4       2804.92       2523.96       332.82 o
   6   7   4       7459.02       7639.89       422.40 o
   7   7   4         30.08        430.76       345.52 o
   8   7   4       2351.89       2615.45       464.35 o
   9   7   4         57.82        471.97       415.72 o
  10   7   4        339.46        842.09       497.64 o
  11   7   4        189.75        840.85       727.91 o
 -15   8   4        538.74        320.81       551.18 o
 -14   8   4       1428.51        685.88       670.13 o
 -13   8   4       1423.24       1853.27       445.16 o
 -12   8   4       1505.40       1332.35       465.26 o
 -11   8   4       6346.77       5376.39       386.30 o
 -10   8   4        884.07        754.59       297.67 o
  -9   8   4       2859.76       2891.11       197.27 o
  -8   8   4         60.09        239.41       159.37 o
  -7   8   4       1579.17       1648.34       169.28 o
  -6   8   4       3792.46       3964.51       174.45 o
  -5   8   4      11144.38      11140.13       455.35 o
  -4   8   4      13966.80      13471.57       532.42 o
  -3   8   4       1129.61        979.97       106.57 o
  -2   8   4       2334.51       2474.71       215.59 o
  -1   8   4       1147.17       1378.68       173.67 o
   0   8   4      11419.20      10813.74       512.07 o
   1   8   4       4504.36       3895.62       292.72 o
   2   8   4        771.53        832.20       150.16 o
   3   8   4        832.28       1076.34       210.45 o
   4   8   4        552.60        620.79       263.05 o
   5   8   4       5253.96       5429.08       399.83 o
   6   8   4       2564.88       2602.20       471.08 o
   7   8   4       4278.00       4990.11       441.74 o
   8   8   4        270.59        484.31       386.99 o
   9   8   4          0.02         85.12       410.21 o
  10   8   4          4.91        232.92       421.01 o
  11   8   4          9.83        588.90       458.77 o
 -15   9   4        523.13        935.52       562.43 o
 -14   9   4        532.91        855.10       921.14 o
 -13   9   4         15.36        332.06       622.10 o
 -12   9   4        171.89        907.09       431.30 o
 -11   9   4          8.97        187.62       334.14 o
 -10   9   4          2.13        383.09       208.84 o
  -9   9   4       1567.14       1860.86       225.76 o
  -8   9   4       2465.15       2479.35       190.35 o
  -7   9   4        603.41        754.74       170.06 o
  -6   9   4        124.36        303.44       133.26 o
  -5   9   4       3568.82       3379.69       176.06 o
  -4   9   4       1442.02       1981.06       138.72 o
  -3   9   4        316.19        445.52        92.20 o
  -2   9   4        754.94        638.31        91.51 o
  -1   9   4      10677.87      10818.06       218.56 o
   0   9   4       1931.40       2171.87       126.19 o
   1   9   4          2.82        403.84       134.04 o
   2   9   4       3114.63       3045.17       180.71 o
   3   9   4        277.29        327.97       159.01 o
   4   9   4         24.49        228.12       245.14 o
   5   9   4        163.32        363.36       286.49 o
   6   9   4        899.94        580.62       273.34 o
   7   9   4        270.56        523.65       345.87 o
   8   9   4         27.46        315.08       393.83 o
   9   9   4        438.81        293.88       492.09 o
  10   9   4        148.42        232.20       430.91 o
  11   9   4        765.64        809.80       699.96 o
 -15  10   4         60.11         43.84       565.17 o
 -14  10   4        502.61        906.34       651.37 o
 -13  10   4        510.41       1025.70       666.19 o
 -12  10   4          0.79        535.79       353.51 o
 -11  10   4         46.57        616.52       309.53 o
 -10  10   4        505.01        449.35       209.55 o
  -9  10   4        334.64        570.05       189.44 o
  -8  10   4        338.03        606.75       195.53 o
  -7  10   4       1081.99       1507.99       208.64 o
  -6  10   4        878.62       1204.58       154.61 o
  -5  10   4          6.35        308.07       136.97 o
  -4  10   4       1340.32       1411.44       131.09 o
  -3  10   4         82.36        203.28        89.20 o
  -2  10   4        939.21       1091.40        83.14 o
  -1  10   4         87.47        254.43        70.59 o
   0  10   4       2435.15       2430.91       196.56 o
   1  10   4       2424.24       2674.67       194.37 o
   2  10   4        336.80        951.80       251.26 o
   3  10   4        106.75        219.48       134.69 o
   4  10   4        249.44        442.75       263.21 o
   5  10   4        242.88        358.32       269.73 o
   6  10   4       1467.55       1607.79       351.11 o
   7  10   4       1098.77       1200.56       361.96 o
   8  10   4         11.68        799.06       447.18 o
   9  10   4        102.03        292.42       425.40 o
  10  10   4         34.72        118.59       437.54 o
  11  10   4       1136.06       1468.91       521.72 o
 -15  11   4          5.68        963.17       912.14 o
 -14  11   4        241.63        798.33       524.36 o
 -13  11   4        126.10        378.32       460.44 o
 -12  11   4        207.72        468.24       615.91 o
 -11  11   4       1210.45       2111.89       384.60 o
 -10  11   4       2468.05       2350.08       282.31 o
  -9  11   4         38.81        341.37       182.29 o
  -8  11   4         40.33        359.08       192.20 o
  -7  11   4        529.17        834.20       178.41 o
  -6  11   4      10128.91       9854.59       279.59 o
  -5  11   4       3803.22       3753.52       190.60 o
  -4  11   4         15.73        438.50       126.97 o
  -3  11   4      10992.82      11087.69       674.20 o
  -2  11   4         18.10        210.64        95.67 o
  -1  11   4      11265.18      10902.85       151.87 o
   0  11   4       1300.14       1379.46       168.94 o
   1  11   4      15074.07      15632.95       410.61 o
   2  11   4      25995.40      25541.32       701.98 o
   3  11   4       7635.07       7586.66       344.41 o
   4  11   4       7107.27       6901.53       339.72 o
   5  11   4        220.87        789.92       346.09 o
   6  11   4       1344.58       1385.94       359.56 o
   7  11   4       3711.01       4034.86       831.84 o
   8  11   4       1224.15        998.80       399.26 o
   9  11   4         10.00        255.45       412.07 o
  10  11   4        139.27        443.12       459.45 o
  11  11   4         26.02       -237.13       622.47 o
 -15  12   4        206.89       1435.56       869.74 o
 -14  12   4       2355.79       2732.15       494.52 o
 -13  12   4       2664.91       2633.28       543.08 o
 -12  12   4         27.29        584.07       481.90 o
 -11  12   4       1549.32       1892.42       323.76 o
 -10  12   4         23.80        437.02       230.68 o
  -9  12   4        149.07        381.34       214.31 o
  -8  12   4       1107.53       1294.10       207.44 o
  -7  12   4       1661.37       1998.58       207.63 o
  -6  12   4       1136.23       1124.01       188.62 o
  -5  12   4       3551.59       4181.30       196.91 o
  -4  12   4      22720.01      22275.29       804.50 o
  -3  12   4      15528.45      15086.34       431.18 o
  -2  12   4       8058.19       8039.54       528.84 o
  -1  12   4        220.96        352.80       100.07 o
   0  12   4       5297.40       4849.46       209.60 o
   1  12   4       3273.51       3097.85       257.46 o
   2  12   4        397.43        487.33       151.76 o
   3  12   4        180.35        405.44       167.64 o
   4  12   4        188.72        649.21       327.83 o
   5  12   4        598.82        773.13       324.40 o
   6  12   4       2674.93       3213.61       559.81 o
   7  12   4       3786.77       3629.50      1010.63 o
   8  12   4        446.92        585.63       377.65 o
   9  12   4       1031.50       1465.58       536.60 o
  10  12   4        518.63        319.38       434.52 o
  11  12   4       1155.95        907.63       666.00 o
 -14  13   4        325.37       1217.26       591.39 o
 -13  13   4          3.43        762.63       549.71 o
 -12  13   4        184.41        386.07       492.35 o
 -11  13   4        134.40        403.65       399.34 o
 -10  13   4       1735.80       2272.27       295.28 o
  -9  13   4        249.47        408.17       188.78 o
  -8  13   4         16.86        427.50       205.65 o
  -7  13   4       1600.27       1504.41       192.37 o
  -6  13   4       4210.99       4418.47       226.68 o
  -5  13   4        188.55        523.63       179.38 o
  -4  13   4        618.35        743.04       116.24 o
  -3  13   4          8.03        171.58       128.21 o
  -2  13   4       4018.54       3956.34       347.90 o
  -1  13   4        947.69       1112.07       125.51 o
   0  13   4          7.86        464.16       166.24 o
   1  13   4       3034.36       3170.18       206.45 o
   2  13   4       3571.84       3603.84       248.42 o
   3  13   4         42.30        420.38       192.40 o
   4  13   4        237.96        671.81       347.54 o
   5  13   4       1390.09       1145.67       331.06 o
   6  13   4        441.28        405.39       336.97 o
   7  13   4        600.72        723.06       410.48 o
   8  13   4         50.43        429.56       400.61 o
   9  13   4         85.86        380.93       442.88 o
  10  13   4         64.80        215.36       440.20 o
  11  13   4          0.63        326.06       626.23 o
 -14  14   4        111.04        626.64       596.39 o
 -13  14   4         64.46        326.13       569.32 o
 -12  14   4         34.33        367.12       471.62 o
 -11  14   4        526.20        624.91       417.43 o
 -10  14   4        488.02        735.37       242.42 o
  -9  14   4         15.79        343.89       187.88 o
  -8  14   4        376.84        860.73       237.35 o
  -7  14   4        344.59        475.05       188.42 o
  -6  14   4         67.88        432.16       182.49 o
  -5  14   4       1583.72       1721.58       194.03 o
  -4  14   4       2043.50       1871.36       428.38 o
  -3  14   4       1234.24       1379.05       173.32 o
  -2  14   4        473.16        685.70       147.27 o
  -1  14   4       3710.44       3789.29       239.60 o
   0  14   4       2628.32       2633.12       213.78 o
   1  14   4       1709.69       2013.33       193.67 o
   2  14   4        123.09        288.04       170.94 o
   3  14   4          2.18        399.45       191.63 o
   4  14   4        121.65        315.20       295.55 o
   5  14   4       6433.95       5490.61       422.66 o
   6  14   4         98.66        222.18       314.23 o
   7  14   4       1500.50       1690.20       395.74 o
   8  14   4        116.40        233.06       388.66 o
   9  14   4          2.93        322.06       471.87 o
  10  14   4        201.75        277.22       545.67 o
 -14  15   4        506.23        588.66       523.03 o
 -13  15   4         29.18        664.36       571.88 o
 -12  15   4        541.88       1197.74       631.85 o
 -11  15   4        155.67        528.73       469.31 o
 -10  15   4        835.03        983.92       329.41 o
  -9  15   4        100.70        447.92       245.03 o
  -8  15   4        450.62        757.23       221.70 o
  -7  15   4         29.95        376.86       209.98 o
  -6  15   4      15285.24      15785.04       264.97 o
  -5  15   4       8343.86       8437.21       310.37 o
  -4  15   4         20.53        343.77       150.18 o
  -3  15   4       2105.52       2277.62       436.56 o
  -2  15   4        923.08        943.56       157.60 o
  -1  15   4       3545.95       3679.44       270.41 o
   0  15   4        105.52        426.85       185.67 o
   1  15   4       5244.01       5438.09       262.07 o
   2  15   4       2457.59       2622.53       231.36 o
   3  15   4         54.96        147.03       161.25 o
   4  15   4        627.46        539.58       325.15 o
   5  15   4        986.52        889.41       325.68 o
   6  15   4       1818.96       2186.73       623.79 o
   7  15   4       1506.96       1467.61       419.86 o
   8  15   4         90.86        287.70       388.26 o
   9  15   4        136.67        409.46       471.22 o
  10  15   4        303.64        462.90       527.81 o
 -13  16   4        915.77        965.42       843.85 o
 -12  16   4       1010.32       1196.85       477.26 o
 -11  16   4       2848.97       2819.03       518.73 o
 -10  16   4       3559.39       3501.04       364.37 o
  -9  16   4       2268.75       2217.05       261.64 o
  -8  16   4        355.63        832.87       245.66 o
  -7  16   4       4369.13       3991.66       256.43 o
  -6  16   4       4684.51       4669.28       233.69 o
  -5  16   4         10.10        299.40       163.16 o
  -4  16   4       1343.60       1347.98       277.66 o
  -3  16   4         12.42        339.29       162.36 o
  -2  16   4        704.03        722.21       208.25 o
  -1  16   4       2525.29       2869.85       264.90 o
   0  16   4       2840.24       3085.28       223.59 o
   1  16   4       1922.81       1932.97       203.40 o
   2  16   4       2021.21       1943.54       223.12 o
   3  16   4       2909.77       3227.22       322.84 o
   4  16   4       1681.17       1632.35       362.50 o
   5  16   4       1362.05       1281.25       407.77 o
   6  16   4         45.15        499.76       328.08 o
   7  16   4        445.91        897.50       497.20 o
   8  16   4       1359.83       1253.37       466.49 o
   9  16   4        237.47        704.95       510.44 o
  10  16   4        324.35        586.45       781.19 o
 -13  17   4        854.86       1300.48       921.14 o
 -12  17   4         15.44        709.52       644.61 o
 -11  17   4         45.87        -65.29       592.46 o
 -10  17   4        981.75       1158.11       270.62 o
  -9  17   4       1101.63       1180.65       270.85 o
  -8  17   4         10.13        260.75       220.79 o
  -7  17   4        111.84        324.47       202.54 o
  -6  17   4       3767.09       3559.08       252.19 o
  -5  17   4         89.28        241.72       176.13 o
  -4  17   4          9.51        335.60       159.66 o
  -3  17   4        160.90        199.26       138.91 o
  -2  17   4        807.01       1289.80       246.17 o
  -1  17   4        119.68        414.95       177.85 o
   0  17   4       1821.83       1663.24       204.72 o
   1  17   4       3221.40       3627.93       238.99 o
   2  17   4        265.10        317.34       185.05 o
   3  17   4         67.19        246.05       197.50 o
   4  17   4        493.96        560.77       390.22 o
   5  17   4        965.18        926.51       332.71 o
   6  17   4         72.42        112.11       283.54 o
   7  17   4         97.14        -38.70       358.97 o
   8  17   4          0.70        350.84       437.50 o
   9  17   4       1420.60       1329.15       565.00 o
 -13  18   4         28.92         38.27       953.79 o
 -12  18   4          6.87        777.06       685.51 o
 -11  18   4       1271.10       1786.38       778.94 o
 -10  18   4        174.83        423.21       335.31 o
  -9  18   4         27.28        422.27       304.93 o
  -8  18   4         62.83        511.32       266.54 o
  -7  18   4        148.72        342.68       261.14 o
  -6  18   4       1286.42       1158.18       262.56 o
  -5  18   4       3498.37       3757.58       424.73 o
  -4  18   4       5800.15       4867.90      1598.00 o
  -3  18   4       2069.16       1952.86       233.64 o
  -2  18   4        298.86        436.86       193.75 o
  -1  18   4          3.16        129.58       176.79 o
   0  18   4       2943.34       2791.49       227.46 o
   1  18   4       6234.30       6397.52       347.09 o
   2  18   4        769.12       1097.55       232.72 o
   3  18   4        165.26        372.34       217.03 o
   4  18   4       1875.19       1436.21       278.02 o
   5  18   4        243.20        322.28       283.25 o
   6  18   4       1936.32       2298.55       362.03 o
   7  18   4         71.01        204.65       426.02 o
   8  18   4        569.11        156.95       399.83 o
   9  18   4        170.01        434.34       446.37 o
 -13  19   4       1451.06       1537.24       874.24 o
 -12  19   4       1997.86       2323.68       817.96 o
 -11  19   4         30.00        844.97       732.79 o
 -10  19   4       1363.25       1416.48       354.50 o
  -9  19   4       1889.16       1770.62       353.39 o
  -8  19   4       3795.45       4295.82       407.80 o
  -7  19   4       6085.29       6022.97       346.98 o
  -6  19   4         43.24        338.88       205.13 o
  -5  19   4       6883.92       6648.86       327.49 o
  -4  19   4         53.30        319.68       235.54 o
  -3  19   4         12.26        313.31       299.13 o
  -2  19   4        175.34        322.92       265.13 o
  -1  19   4         89.81        217.58       217.27 o
   0  19   4        166.45         56.81       213.11 o
   1  19   4       1639.78       1619.38       268.68 o
   2  19   4       1514.29       1711.48       241.16 o
   3  19   4        398.98        657.62       280.08 o
   4  19   4       5176.82       5372.17       478.58 o
   5  19   4       1754.44       1887.47       382.12 o
   6  19   4        439.99        421.82       303.27 o
   7  19   4        106.86        287.20       464.16 o
   8  19   4         12.55        103.42       543.01 o
   9  19   4        487.63        144.34       455.92 o
 -12  20   4        942.58       2127.07       981.18 o
 -11  20   4       3602.86       4989.93      1106.50 o
 -10  20   4       3546.77       3345.60       488.92 o
  -9  20   4       1125.90        932.28       363.01 o
  -8  20   4         25.07        484.63       323.52 o
  -7  20   4        943.09       1043.41       307.09 o
  -6  20   4       1087.32       1454.15       281.99 o
  -5  20   4        208.05        434.24       221.56 o
  -4  20   4       3380.00       3256.60       449.30 o
  -3  20   4        907.75       1163.83       313.19 o
  -2  20   4       2170.72       2219.22       387.47 o
  -1  20   4       1366.84       1196.71       399.17 o
   0  20   4        827.26        856.55       272.16 o
   1  20   4          5.49        241.48       229.66 o
   2  20   4        187.52        435.54       270.56 o
   3  20   4        770.66        735.20       371.95 o
   4  20   4         83.38        493.67       331.70 o
   5  20   4        397.29        195.48       467.75 o
   6  20   4       2232.76       2138.47       375.88 o
   7  20   4       2295.65       2186.48       526.30 o
   8  20   4        867.57       1203.77       530.46 o
 -12  21   4         20.82        575.57       891.50 o
 -11  21   4        339.17        972.55       689.64 o
 -10  21   4         28.19        337.92       505.31 o
  -9  21   4        474.51        640.27       349.93 o
  -8  21   4         65.97        577.99       317.93 o
  -7  21   4        134.66        409.49       266.04 o
  -6  21   4       1637.92       1536.69       278.42 o
  -5  21   4       1251.00       1522.87       276.08 o
  -4  21   4       1691.46       1640.11       350.84 o
  -3  21   4        959.20        392.63       247.63 o
  -2  21   4        912.46       1191.99       264.35 o
  -1  21   4        891.27        852.51       315.38 o
   0  21   4          5.52        548.49       260.12 o
   1  21   4          0.79        314.51       237.71 o
   2  21   4         63.85        150.96       272.49 o
   3  21   4        103.47        745.17       360.03 o
   4  21   4        318.34        329.15       319.33 o
   5  21   4         63.05        556.13       332.05 o
   6  21   4        451.55        518.31       361.58 o
   7  21   4         79.25        333.65       438.64 o
   8  21   4         14.12        417.40       469.41 o
 -12  22   4        515.87       1141.39       926.40 o
 -11  22   4       1174.98       1580.39       845.35 o
 -10  22   4        416.00        671.03       437.52 o
  -9  22   4        471.76        707.20       388.85 o
  -8  22   4          6.49        428.95       341.59 o
  -7  22   4        770.05        994.19       352.58 o
  -6  22   4        630.15        650.03       250.20 o
  -5  22   4        502.66        892.51       331.25 o
  -4  22   4         18.11        381.53       267.06 o
  -3  22   4        196.31        183.52       344.26 o
  -2  22   4        299.72        721.68       301.38 o
  -1  22   4         58.40        340.20       259.42 o
   0  22   4       3219.16       3232.78       330.88 o
   1  22   4        680.30        517.13       269.57 o
   2  22   4       1748.03       1894.14       313.27 o
   3  22   4          5.78        427.61       274.94 o
   4  22   4        873.11        915.28       340.50 o
   5  22   4        524.85        811.05       398.82 o
   6  22   4          0.18        135.58       351.40 o
   7  22   4        385.79        534.56       496.84 o
   8  22   4       1092.89       1092.79       522.40 o
 -11  23   4        899.84       1678.32       885.50 o
 -10  23   4        195.49        201.18       446.53 o
  -9  23   4        437.72        566.30       327.91 o
  -8  23   4       1722.98       1748.93       391.01 o
  -7  23   4        451.90        540.08       313.91 o
  -6  23   4        883.07        840.16       315.53 o
  -5  23   4       4040.22       3424.27       394.94 o
  -4  23   4          7.12        333.67       282.93 o
  -3  23   4        946.91        969.51       295.72 o
  -2  23   4         29.85        449.27       245.56 o
  -1  23   4        244.25        700.99       284.39 o
   0  23   4         25.84        319.81       245.44 o
   1  23   4       1598.02       1742.50       316.95 o
   2  23   4        449.75        706.38       282.09 o
   3  23   4         33.95        678.67       343.25 o
   4  23   4        192.11        512.68       330.44 o
   5  23   4        514.34        272.73       266.32 o
   6  23   4       1855.86       1844.12       406.36 o
   7  23   4        606.80        645.06       429.08 o
 -11  24   4         21.86        383.09       797.70 o
 -10  24   4         19.97       -119.61       459.16 o
  -9  24   4        622.66        793.93       408.89 o
  -8  24   4       3141.30       3250.95       391.67 o
  -7  24   4       2512.06       2543.37       403.04 o
  -6  24   4          9.05        186.86       383.96 o
  -5  24   4        117.50        642.01       309.06 o
  -4  24   4        716.16        830.29       241.73 o
  -3  24   4       1274.87       1121.01       289.56 o
  -2  24   4          3.32        350.96       234.61 o
  -1  24   4        985.64       1032.53       302.89 o
   0  24   4       3188.93       2818.57       317.23 o
   1  24   4       1799.13       1976.76       299.39 o
   2  24   4         22.93        388.40       291.16 o
   3  24   4       1316.44       1587.74       377.35 o
   4  24   4       1113.37       1541.97       428.42 o
   5  24   4       1497.30       1325.36       438.24 o
   6  24   4         79.51        691.58       465.19 o
   7  24   4       1724.32       1659.13       520.48 o
 -11  25   4         77.32        291.16       761.30 o
 -10  25   4         28.48        487.64       466.22 o
  -9  25   4          2.07        145.34       373.68 o
  -8  25   4         27.17        466.98       388.78 o
  -7  25   4       1107.08       1244.15       382.61 o
  -6  25   4        172.96        341.88       378.64 o
  -5  25   4        729.63        498.57       290.52 o
  -4  25   4       4733.18       4719.96       403.95 o
  -3  25   4         19.76        475.13       275.42 o
  -2  25   4        439.91        757.79       303.86 o
  -1  25   4       1113.71       1355.67       289.57 o
   0  25   4        251.00        479.90       256.57 o
   1  25   4         61.40        322.69       225.97 o
   2  25   4        387.55        690.57       281.21 o
   3  25   4       2535.93       2594.01       351.97 o
   4  25   4        571.98        819.12       396.59 o
   5  25   4        112.78        125.20       372.90 o
   6  25   4        685.85        809.55       436.67 o
   7  25   4        169.09        203.36       869.74 o
 -10  26   4        704.44       1210.81       563.09 o
  -9  26   4        546.33        741.51       430.34 o
  -8  26   4        237.25        215.87       355.92 o
  -7  26   4        270.30        556.17       494.53 o
  -6  26   4        701.10       1313.43       526.91 o
  -5  26   4          0.44        206.23       316.76 o
  -4  26   4          9.44        514.04       365.88 o
  -3  26   4         27.79        451.23       313.96 o
  -2  26   4         12.65        499.56       273.41 o
  -1  26   4        214.19        554.34       303.19 o
   0  26   4        235.22        634.74       305.02 o
   1  26   4          5.97        223.50       284.60 o
   2  26   4       3505.91       3062.19       440.89 o
   3  26   4        435.77        567.53       388.25 o
   4  26   4         66.02        645.28       422.23 o
   5  26   4        173.84        613.42       465.06 o
   6  26   4        304.15        658.33       456.30 o
   7  26   4       1884.27       1778.50       802.58 o
 -10  27   4        524.44        943.25       576.66 o
  -9  27   4        760.39        924.02       441.78 o
  -8  27   4       1682.84       2098.90       564.97 o
  -7  27   4        418.53        337.21       467.75 o
  -6  27   4         10.47        200.75       462.32 o
  -5  27   4       1221.78        917.58       373.69 o
  -4  27   4         23.97        461.83       349.20 o
  -3  27   4        225.70        646.99       408.31 o
  -2  27   4       1770.49       1603.60       295.51 o
  -1  27   4       1594.01       1287.71       309.93 o
   0  27   4        367.81        845.11       351.65 o
   1  27   4         46.36        244.33       302.62 o
   2  27   4        740.99        850.07       404.61 o
   3  27   4        194.36        252.41       420.94 o
   4  27   4          1.47        526.01       440.51 o
   5  27   4       2452.70       2466.85       482.80 o
   6  27   4       3799.76       3918.32      1059.59 o
 -10  28   4        294.09        908.01       744.42 o
  -9  28   4        194.40        327.47       554.54 o
  -8  28   4        919.53        773.83       507.41 o
  -7  28   4         40.10        177.44       465.62 o
  -6  28   4        213.41        310.28       523.96 o
  -5  28   4       3754.43       3971.86       443.44 o
  -4  28   4       3095.46       2819.29       408.33 o
  -3  28   4       2462.54       2553.26       599.05 o
  -2  28   4        351.08        503.42       363.28 o
  -1  28   4        264.40        257.75       302.32 o
   0  28   4       2569.36       2610.65       373.89 o
   1  28   4       2468.37       2501.77       385.60 o
   2  28   4        247.15        207.56       357.12 o
   3  28   4        955.69       1126.40       443.87 o
   4  28   4       1735.47       1504.43       418.66 o
   5  28   4        172.44        623.84       515.95 o
  -8  29   4         18.33         51.40       529.60 o
  -7  29   4        229.76       1103.34       578.69 o
  -6  29   4        123.10        424.09       493.35 o
  -5  29   4        198.04        630.13       497.34 o
  -4  29   4          8.71        180.03       371.61 o
  -3  29   4        599.20        687.99       381.65 o
  -2  29   4       1365.37       1108.14       409.29 o
  -1  29   4         10.60        257.45       290.92 o
   0  29   4       1068.56        683.34       310.38 o
   1  29   4        819.60        699.50       322.35 o
   2  29   4          0.02        384.82       421.50 o
   3  29   4         12.29        416.30       427.07 o
   4  29   4        798.50        730.27       470.78 o
  -8  30   4         28.36         33.39       834.09 o
  -7  30   4       1254.13       1048.26       491.13 o
  -6  30   4       2052.35       2471.80       565.58 o
  -5  30   4         40.15        639.03       585.52 o
  -4  30   4        329.93        401.66       370.41 o
  -3  30   4        149.73        297.60       398.13 o
  -2  30   4        126.43        367.47       433.46 o
  -1  30   4        255.85        200.33       406.23 o
   0  30   4        478.30        612.54       382.94 o
   1  30   4        199.16        322.45       340.25 o
   2  30   4        337.25        566.82       432.38 o
   3  30   4         89.62        193.43       465.56 o
   4  30   4          5.42        245.01       684.76 o
  -7  31   4        950.30       1337.63       841.22 o
  -6  31   4       1698.61       2235.85       589.01 o
  -5  31   4       2470.56       2788.02       525.10 o
  -4  31   4        348.55        638.60       374.75 o
  -3  31   4        162.38        456.03       441.56 o
  -2  31   4        562.21        574.73       402.52 o
  -1  31   4       1386.90       1490.60       437.71 o
   0  31   4        129.31        441.48       390.46 o
   1  31   4       2292.05       2098.54       427.90 o
   2  31   4       2595.13       3039.47       518.79 o
   3  31   4       1259.49       1107.62       839.72 o
  -6  32   4         97.29        646.49       852.10 o
  -5  32   4        139.81        690.01       681.76 o
  -4  32   4        284.04        585.39       441.38 o
  -3  32   4       1447.75       1411.29       388.73 o
  -2  32   4         24.11        515.06       420.17 o
  -1  32   4        155.53        592.90       426.71 o
   0  32   4        954.19        980.10       476.67 o
   1  32   4        203.27        139.20       835.97 o
   2  32   4        128.44        350.45       853.60 o
  -4  33   4        408.48        897.13       606.24 o
  -3  33   4       1435.34       1122.10       452.43 o
  -2  33   4         68.72        376.37       466.75 o
  -1  33   4       1394.02       1123.18       676.13 o
   0  33   4       2347.63       2207.36       904.63 o
  -4  34   4        866.02        377.09       694.89 o
 -16   1   5         63.85        280.49       534.39 o
 -15   1   5          7.67        305.58       419.91 o
 -14   1   5         90.73        175.47       395.74 o
 -13   1   5       1605.23       2190.18       495.23 o
 -12   1   5        921.07       1014.17       392.28 o
 -11   1   5        463.46       1122.82       402.60 o
 -10   1   5      10606.13       9901.42      1329.18 o
  -9   1   5      15299.59      14925.78       462.45 o
  -8   1   5       3980.59       4182.25       174.85 o
  -7   1   5       2152.30       2011.07       105.14 o
  -6   1   5         25.12        296.55        86.04 o
  -5   1   5      13938.52      13611.69       170.57 o
  -4   1   5       3426.82       3581.21       145.64 o
  -3   1   5        376.13        381.83       126.37 o
  -2   1   5       4171.09       4392.34       132.50 o
  -1   1   5       2651.55       2366.64        98.98 o
   0   1   5        236.64        359.52        80.15 o
   1   1   5       1615.77       1659.24       113.40 o
   2   1   5         16.72        148.64       109.78 o
   3   1   5        110.87        373.15       131.99 o
   4   1   5       2236.16       2496.90       198.56 o
   5   1   5        377.75        586.74       196.60 o
   6   1   5       2661.04       2728.00       309.11 o
   7   1   5        211.52        277.66       557.94 o
   8   1   5       1553.29       1332.00       512.16 o
 -16   2   5         42.72        239.93       574.64 o
 -15   2   5        817.59        830.05       483.24 o
 -14   2   5         85.87        512.03       442.56 o
 -13   2   5        382.87        161.03       418.71 o
 -12   2   5       3058.04       2353.40       375.53 o
 -11   2   5       4669.94       5335.87       678.38 o
 -10   2   5       1952.70       2085.08       337.52 o
  -9   2   5       1827.89       1763.03       293.24 o
  -8   2   5        403.20        372.38       106.94 o
  -7   2   5       1195.39       1271.10       115.86 o
  -6   2   5       7278.24       6893.21       122.97 o
  -5   2   5       2674.82       2883.56       387.05 o
  -4   2   5       4705.83       4899.50       244.14 o
  -3   2   5       5193.21       5432.88       227.84 o
  -2   2   5       1058.64       1170.22       111.15 o
  -1   2   5       3306.68       3449.27       128.15 o
   0   2   5       3921.10       3348.20       218.65 o
   1   2   5       3198.39       3091.99       491.36 o
   2   2   5       1448.03       1192.42       176.13 o
   3   2   5       5165.02       4837.83       251.56 o
   4   2   5       3956.74       4147.35       261.25 o
   5   2   5        163.44        247.07       260.03 o
   6   2   5       1392.90       1577.24       363.25 o
   7   2   5       7588.85       7968.37       425.52 o
   8   2   5       4387.80       4529.17       748.55 o
   9   2   5        770.38        929.77       736.16 o
 -16   3   5        173.28        409.94       450.35 o
 -15   3   5         33.39        350.66       474.64 o
 -14   3   5        911.40       1012.62       498.19 o
 -13   3   5       1995.22       2028.40       650.62 o
 -12   3   5       3431.09       3408.98       710.46 o
 -11   3   5        495.40        625.46       324.56 o
 -10   3   5        625.75       1240.39       571.26 o
  -9   3   5       2779.35       3356.46       347.34 o
  -8   3   5       1078.89        929.09       152.02 o
  -7   3   5         40.84        310.26        95.70 o
  -6   3   5      11235.21      11136.88       180.65 o
  -5   3   5       2658.43       2413.16       137.38 o
  -4   3   5        799.86       1002.54       114.93 o
  -3   3   5        233.42        362.05       110.62 o
  -2   3   5       9165.51       8297.31       428.03 o
  -1   3   5       7047.40       7412.52       426.43 o
   0   3   5       4325.95       4429.06       399.85 o
   1   3   5       1688.60       1533.46       128.25 o
   2   3   5       8989.55       9668.90       538.77 o
   3   3   5          4.91        312.68       141.02 o
   4   3   5        374.48        569.09       192.22 o
   5   3   5          5.36        354.13       298.23 o
   6   3   5        609.32        497.15       288.10 o
   7   3   5        866.06        847.75       385.95 o
   8   3   5        123.89       -114.44       547.43 o
   9   3   5         17.81        337.69       620.60 o
  10   3   5          2.10         45.03       733.16 o
 -16   4   5        304.96        751.75       576.11 o
 -15   4   5        595.20         60.04       495.95 o
 -14   4   5        262.96        288.07       428.07 o
 -13   4   5        721.49        170.82       303.09 o
 -12   4   5          6.71        468.08       391.68 o
 -11   4   5        773.16       1068.46       337.25 o
 -10   4   5        537.92        874.28       264.95 o
  -9   4   5          8.50        389.31       213.40 o
  -8   4   5        590.82        984.22       222.69 o
  -7   4   5       8216.32       8220.40       209.71 o
  -6   4   5       2755.89       2769.75       118.40 o
  -5   4   5       6027.06       6001.36       120.08 o
  -4   4   5       1566.05       1798.67       137.87 o
  -3   4   5        177.38       1060.99       283.54 o
  -2   4   5       5085.02       5133.85       117.11 o
  -1   4   5       5671.73       5696.40       135.75 o
   0   4   5      11988.04      12480.21       381.97 o
   1   4   5        392.68        648.53       100.32 o
   2   4   5       7320.21       8081.60       235.69 o
   3   4   5       1133.81       1109.27       141.36 o
   4   4   5       3319.19       3227.80       278.62 o
   5   4   5        846.90        774.38       291.62 o
   6   4   5        286.88        539.06       336.36 o
   7   4   5          6.87        269.45       420.24 o
   8   4   5        106.42        -17.63       356.56 o
   9   4   5         53.63         60.03       650.24 o
  10   4   5          0.76        190.23       807.83 o
 -15   5   5         38.11        428.36       552.64 o
 -14   5   5         71.64        147.99       459.20 o
 -13   5   5        418.33        362.59       359.09 o
 -12   5   5       2943.56       2843.05       492.66 o
 -11   5   5          5.56        340.52       243.88 o
 -10   5   5        269.89        876.10       298.94 o
  -9   5   5        937.48       1041.87       194.65 o
  -8   5   5       2432.09       2380.89       154.92 o
  -7   5   5         39.58        380.09       120.13 o
  -6   5   5         75.34        384.24       106.99 o
  -5   5   5       8631.44       7870.57       185.11 o
  -4   5   5        193.77        277.79       115.84 o
  -3   5   5        700.22       1176.23       230.49 o
  -2   5   5         14.78        272.29        99.76 o
  -1   5   5       3688.25       3860.82       153.60 o
   0   5   5        102.38        267.71        86.34 o
   1   5   5       7129.02       6884.65       289.12 o
   2   5   5       1203.53        802.33       153.00 o
   3   5   5         37.40        432.88       147.01 o
   4   5   5         41.71        669.22       302.86 o
   5   5   5         94.89        454.34       308.96 o
   6   5   5       1015.82        986.65       315.18 o
   7   5   5          3.65        504.62       361.84 o
   8   5   5       4760.40       4812.76       544.75 o
   9   5   5       3299.33       2712.40       730.16 o
  10   5   5        309.62        444.62       718.90 o
 -15   6   5        829.77        812.47       430.96 o
 -14   6   5        666.91        913.60       496.20 o
 -13   6   5       4809.90       4633.93       528.22 o
 -12   6   5        114.63        207.50       309.64 o
 -11   6   5       2546.42       2650.52       273.91 o
 -10   6   5        948.46       1202.05       282.89 o
  -9   6   5        569.81       1046.76       222.61 o
  -8   6   5       1935.28       2280.14       178.10 o
  -7   6   5       9038.29       9568.50       260.58 o
  -6   6   5      10872.50      10359.50       304.29 o
  -5   6   5       8140.95       8350.21       216.06 o
  -4   6   5      18489.91      18691.44       302.25 o
  -3   6   5       2583.62       2507.49       104.74 o
  -2   6   5       8440.85       9315.64       175.25 o
  -1   6   5        185.38        498.15       100.62 o
   0   6   5       5426.50       5280.19       186.53 o
   1   6   5       2429.64       2537.30       157.13 o
   2   6   5       2016.43       1637.05       186.95 o
   3   6   5         72.97        294.15       152.97 o
   4   6   5         34.77        368.69       225.05 o
   5   6   5       1105.09       1003.62       362.77 o
   6   6   5        124.81        340.41       460.57 o
   7   6   5       4886.32       5049.57       429.45 o
   8   6   5        622.05        901.54       429.29 o
   9   6   5        635.29        443.90       420.38 o
  10   6   5          7.48        475.77       676.88 o
 -15   7   5        537.74        823.99       558.42 o
 -14   7   5        214.53        521.37       403.84 o
 -13   7   5        285.09        434.16       325.03 o
 -12   7   5       1242.05        986.66       320.36 o
 -11   7   5          0.78        336.46       267.29 o
 -10   7   5          6.25        497.00       265.78 o
  -9   7   5          5.95        542.53       205.19 o
  -8   7   5        235.60        563.81       159.98 o
  -7   7   5        318.09        764.39       204.17 o
  -6   7   5       2100.91       2446.15       206.53 o
  -5   7   5       1553.24       1529.28       164.58 o
  -4   7   5        485.08        562.37       119.85 o
  -3   7   5       4490.39       4653.98       110.50 o
  -2   7   5        151.40        444.73       113.42 o
  -1   7   5       6013.69       6481.00       237.32 o
   0   7   5       7407.54       7587.80       148.42 o
   1   7   5       3894.52       4091.87       154.67 o
   2   7   5      10853.10       9118.78       879.17 o
   3   7   5       2074.30       1541.07       170.85 o
   4   7   5       3153.53       2647.74       236.56 o
   5   7   5         29.23        336.66       292.83 o
   6   7   5          6.92        263.79       292.50 o
   7   7   5        552.35        459.98       337.13 o
   8   7   5        519.29        689.98       432.98 o
   9   7   5        215.22        240.93       465.53 o
  10   7   5         31.22        457.01       812.33 o
 -15   8   5         61.54        581.31       614.93 o
 -14   8   5         82.64        436.61       388.32 o
 -13   8   5        471.73        629.10       373.57 o
 -12   8   5        807.50       1060.55       314.52 o
 -11   8   5       7633.43       7109.38       361.51 o
 -10   8   5       4357.25       3752.41       284.27 o
  -9   8   5        946.89        975.83       218.66 o
  -8   8   5       3707.24       3853.25       223.92 o
  -7   8   5        287.28       1727.98       686.05 o
  -6   8   5        192.01        334.27       121.24 o
  -5   8   5       5032.90       5251.56       237.33 o
  -4   8   5       1084.63       1376.42       257.24 o
  -3   8   5        447.30        589.74        96.82 o
  -2   8   5       9721.15      10245.31       234.98 o
  -1   8   5        664.10        723.37        97.77 o
   0   8   5          1.02        339.44       115.50 o
   1   8   5        574.30        874.24       141.35 o
   2   8   5         16.69        325.22       135.38 o
   3   8   5         20.30        251.15       170.01 o
   4   8   5        556.22        522.17       315.55 o
   5   8   5        315.05        377.13       310.43 o
   6   8   5         35.76        295.82       317.67 o
   7   8   5        839.82        807.44       362.13 o
   8   8   5          7.39        417.31       408.01 o
   9   8   5        272.51        458.05       448.51 o
  10   8   5        326.22        730.11       458.94 o
 -15   9   5          3.26        827.09       493.35 o
 -14   9   5       3322.21       2851.79       540.96 o
 -13   9   5         17.13        419.88       313.71 o
 -12   9   5       4538.68       4797.15       526.05 o
 -11   9   5       1260.20        817.39       288.26 o
 -10   9   5        482.08        585.43       277.98 o
  -9   9   5        306.05        699.02       213.70 o
  -8   9   5        675.59        661.09       184.29 o
  -7   9   5          9.92        463.70       161.94 o
  -6   9   5       1978.65       2036.54       163.33 o
  -5   9   5       5368.53       5244.02       205.29 o
  -4   9   5       7910.76       8436.63       223.67 o
  -3   9   5       9488.58       9775.56       321.22 o
  -2   9   5        262.52        524.23       100.50 o
  -1   9   5       2027.47       1834.52        90.58 o
   0   9   5       2681.52       3037.71       226.38 o
   1   9   5      12971.02      13132.58       425.84 o
   2   9   5       3881.34       3759.48       299.16 o
   3   9   5       3359.50       3271.32       427.72 o
   4   9   5         97.71        532.09       275.80 o
   5   9   5      14005.17      14495.44       678.76 o
   6   9   5       9705.92      10062.46      1054.53 o
   7   9   5       1354.48       1325.04       366.63 o
   8   9   5        122.10        327.14       393.80 o
   9   9   5         78.94        154.15       557.94 o
  10   9   5        105.14        436.31       502.19 o
 -15  10   5         50.68        650.64       546.89 o
 -14  10   5       1463.90       1572.58       482.90 o
 -13  10   5       1796.88       2192.86       349.58 o
 -12  10   5       1165.87       1013.66       389.08 o
 -11  10   5       8777.87       8878.05       402.86 o
 -10  10   5       2263.45       2131.61       351.82 o
  -9  10   5       2829.22       2634.19       230.87 o
  -8  10   5        315.11        748.49       192.64 o
  -7  10   5       1026.02       1164.80       183.86 o
  -6  10   5       2057.20       2139.86       234.25 o
  -5  10   5      12238.39      12046.61       277.08 o
  -4  10   5      14740.33      14371.11       384.45 o
  -3  10   5        329.83        324.94       102.74 o
  -2  10   5       1426.15       1438.22       101.17 o
  -1  10   5       2187.66       2342.24       126.69 o
   0  10   5      14308.19      14675.35       510.48 o
   1  10   5      18660.67      19497.74       713.44 o
   2  10   5         40.18        214.09       172.11 o
   3  10   5       2459.61       2266.53       333.68 o
   4  10   5       4303.81       4783.82       428.37 o
   5  10   5       4789.04       4344.22       380.31 o
   6  10   5        215.37        446.88       281.88 o
   7  10   5        495.28        807.29       435.07 o
   8  10   5         59.69        414.32       422.42 o
   9  10   5         12.97        743.49       474.42 o
  10  10   5         72.14        498.82       496.93 o
 -15  11   5         64.04        637.64       635.38 o
 -14  11   5          1.67        322.32       527.42 o
 -13  11   5          8.28        628.12       439.38 o
 -12  11   5        895.54       1105.99       338.42 o
 -11  11   5        419.37        610.79       306.40 o
 -10  11   5         12.06        442.94       274.08 o
  -9  11   5        459.44        605.38       269.55 o
  -8  11   5        378.73        400.84       183.97 o
  -7  11   5       2259.72       2199.62       205.26 o
  -6  11   5       2706.32       2579.95       182.15 o
  -5  11   5        519.91        619.62       130.60 o
  -4  11   5        316.07        383.23       129.90 o
  -3  11   5        804.00        933.28       105.54 o
  -2  11   5        316.80        519.25       118.46 o
  -1  11   5       1316.99       1207.58       140.80 o
   0  11   5         13.76        205.78       143.34 o
   1  11   5         10.26        252.40       152.15 o
   2  11   5         18.28        309.57       145.58 o
   3  11   5         12.79        353.27       162.08 o
   4  11   5        958.70        834.21       304.24 o
   5  11   5       1132.77       1177.49       363.50 o
   6  11   5       2665.31       2414.65       384.32 o
   7  11   5          0.43        508.37       364.43 o
   8  11   5        181.07        110.52       411.41 o
   9  11   5        312.65        443.69       437.64 o
  10  11   5        183.32        654.58       538.98 o
 -15  12   5         17.10        452.50       902.01 o
 -14  12   5        639.77       1377.67       603.02 o
 -13  12   5       1605.16       1569.48       472.95 o
 -12  12   5         23.40        618.07       325.14 o
 -11  12   5          7.56        550.64       313.26 o
 -10  12   5       2336.95       1561.05       303.03 o
  -9  12   5       1502.89       1799.96       272.12 o
  -8  12   5       1165.57       1095.02       204.87 o
  -7  12   5       1901.14       1679.03       210.02 o
  -6  12   5       1817.61       1874.26       167.54 o
  -5  12   5       2787.92       2721.59       177.98 o
  -4  12   5       4498.19       3798.01       457.16 o
  -3  12   5          1.61        244.92        86.13 o
  -2  12   5        496.55        568.20        89.91 o
  -1  12   5        137.65        404.88       102.02 o
   0  12   5       4427.96       4672.67       317.85 o
   1  12   5       3555.81       3508.84       227.48 o
   2  12   5       3711.97       3979.41       244.91 o
   3  12   5        617.34        660.16       177.93 o
   4  12   5        444.34        502.08       344.70 o
   5  12   5          2.02        219.36       318.66 o
   6  12   5         38.98        183.80       367.23 o
   7  12   5        270.66        739.36       424.59 o
   8  12   5         53.05        374.30       394.00 o
   9  12   5         42.90        323.24       419.30 o
  10  12   5        186.47        508.74       532.10 o
 -15  13   5        201.39        741.42       821.34 o
 -14  13   5       1954.79       1454.53       562.72 o
 -13  13   5        156.46        608.78       546.67 o
 -12  13   5        820.05       1489.54       724.91 o
 -11  13   5        110.08        231.86       328.94 o
 -10  13   5        249.06        233.06       137.74 o
  -9  13   5        373.19        700.79       262.84 o
  -8  13   5          5.00        137.41       178.11 o
  -7  13   5          0.23        164.36       170.62 o
  -6  13   5       5994.89       5625.45       253.22 o
  -5  13   5       6568.69       6320.25       173.33 o
  -4  13   5         94.30        318.94       164.16 o
  -3  13   5       2932.12       2871.61       332.58 o
  -2  13   5       1591.15       1451.48       199.98 o
  -1  13   5       1776.73       1680.70       201.51 o
   0  13   5          0.28        406.87       158.75 o
   1  13   5      30582.44      30960.79      1014.25 o
   2  13   5      21932.84      19727.93      1345.17 o
   3  13   5        783.72        976.67       208.40 o
   4  13   5       7283.00       6763.97       438.37 o
   5  13   5       1174.86       1217.50       688.32 o
   6  13   5        268.37        380.59       355.09 o
   7  13   5          7.54        230.51       394.28 o
   8  13   5       2767.75       2627.99       521.58 o
   9  13   5        587.33        409.83       442.62 o
  10  13   5        225.78        403.35       808.20 o
 -15  14   5        651.01        995.81       799.20 o
 -14  14   5       1996.64       2387.41       654.02 o
 -13  14   5        175.86        639.21       537.92 o
 -12  14   5        281.84        423.35       501.09 o
 -11  14   5       2513.71       2442.92       310.81 o
 -10  14   5        746.13        514.75       264.71 o
  -9  14   5       3747.17       3544.60       305.13 o
  -8  14   5       2177.55       2621.91       274.29 o
  -7  14   5      12683.95      13025.57       375.27 o
  -6  14   5       8096.60       8595.16       241.29 o
  -5  14   5        386.72        616.50       177.25 o
  -4  14   5       1207.18       1253.76       269.00 o
  -3  14   5       4771.14       4718.45       336.20 o
  -2  14   5        732.25       1059.81       189.54 o
  -1  14   5       5709.51       6425.91       233.95 o
   0  14   5      11718.70      11962.40       426.92 o
   1  14   5       6106.88       6409.49       218.80 o
   2  14   5        310.46        341.63       143.09 o
   3  14   5          9.55        225.03       174.19 o
   4  14   5         37.70        217.51       289.11 o
   5  14   5        499.88        809.71       367.13 o
   6  14   5        243.32        288.20       392.26 o
   7  14   5       1799.01       2069.44       421.68 o
   8  14   5        686.52        665.97       420.45 o
   9  14   5        523.23        451.68       447.20 o
  10  14   5         51.25        347.07       738.04 o
 -14  15   5          0.07        607.10       575.28 o
 -13  15   5        226.13        233.10       516.94 o
 -12  15   5        282.81        800.45       528.28 o
 -11  15   5         83.11        468.10       460.05 o
 -10  15   5        580.96        611.65       240.39 o
  -9  15   5        754.64        998.59       273.61 o
  -8  15   5        662.23        860.10       214.29 o
  -7  15   5         12.62        405.32       193.98 o
  -6  15   5        103.53        383.42       187.91 o
  -5  15   5        155.30        687.52       177.46 o
  -4  15   5        195.51        400.62       164.68 o
  -3  15   5          1.77        221.05       162.71 o
  -2  15   5        260.03        582.19       168.40 o
  -1  15   5       2264.47       2667.60       228.60 o
   0  15   5       8379.21       8955.82       274.52 o
   1  15   5       8167.83       7823.19       427.73 o
   2  15   5       2431.14       2357.46       254.10 o
   3  15   5       1910.80       1835.30       292.90 o
   4  15   5       1783.01       1328.24       352.34 o
   5  15   5       1175.62       1050.14       400.61 o
   6  15   5         42.56        209.99       336.24 o
   7  15   5         60.91        373.96       339.13 o
   8  15   5       1406.58       1379.86       452.38 o
   9  15   5       1320.26       2031.00       527.08 o
 -14  16   5        121.36        676.88       735.81 o
 -13  16   5        849.35        597.16       531.46 o
 -12  16   5        267.07        714.90       461.41 o
 -11  16   5        396.08        805.41       475.54 o
 -10  16   5         40.40        284.03       285.07 o
  -9  16   5          2.52        144.61       240.27 o
  -8  16   5        733.61        981.67       245.04 o
  -7  16   5       6915.89       6607.74       282.00 o
  -6  16   5       2152.43       2195.95       230.56 o
  -5  16   5       4318.69       4441.19       256.27 o
  -4  16   5       2202.91       2292.81       232.80 o
  -3  16   5          2.35        466.82       214.80 o
  -2  16   5       1478.31       1489.95       302.96 o
  -1  16   5        695.54        724.52       183.46 o
   0  16   5       2959.35       2941.98       245.80 o
   1  16   5        855.20        804.98       234.73 o
   2  16   5        600.34        626.63       207.47 o
   3  16   5        788.56        901.99       254.40 o
   4  16   5         16.12        436.14       402.06 o
   5  16   5        222.37        442.69       358.63 o
   6  16   5        141.77        183.14       349.09 o
   7  16   5       2232.18       2090.61       514.04 o
   8  16   5        122.47        437.27       487.62 o
   9  16   5         21.04        427.84       462.01 o
 -13  17   5       1389.47       1284.72       876.87 o
 -12  17   5        686.57       1529.23       594.14 o
 -11  17   5         49.87        333.98       426.65 o
 -10  17   5        826.46        878.76       332.42 o
  -9  17   5       1327.40       1428.01       339.64 o
  -8  17   5       1996.89       2039.64       250.40 o
  -7  17   5        346.91        445.95       182.74 o
  -6  17   5       1438.08       1550.09       215.30 o
  -5  17   5       7648.23       7635.29       264.72 o
  -4  17   5          2.17        221.47       166.83 o
  -3  17   5          6.99        257.93       179.69 o
  -2  17   5       2020.93       2177.78       218.79 o
  -1  17   5       4025.21       4223.27       257.98 o
   0  17   5       1448.44       1395.19       240.68 o
   1  17   5        273.96        547.74       206.22 o
   2  17   5       2247.86       2033.49       211.52 o
   3  17   5          8.62        422.83       277.45 o
   4  17   5        956.86       1078.48       338.79 o
   5  17   5        453.97        317.87       357.95 o
   6  17   5       2222.24       2821.31       569.49 o
   7  17   5       2574.98       1915.64       447.57 o
   8  17   5        282.92        210.90       469.70 o
   9  17   5          7.16         15.76       565.82 o
 -13  18   5        138.53        638.98       902.76 o
 -12  18   5       2315.20       3740.47      1112.12 o
 -11  18   5       3729.28       4234.25       891.50 o
 -10  18   5       2654.29       2790.42       508.06 o
  -9  18   5        627.90       1330.93       462.37 o
  -8  18   5        328.04        585.73       237.17 o
  -7  18   5        176.85        377.10       229.30 o
  -6  18   5        663.65        648.41       225.88 o
  -5  18   5        225.14        522.20       193.91 o
  -4  18   5       3112.73       3221.13       405.68 o
  -3  18   5       4615.93       4961.32       293.71 o
  -2  18   5       1906.74       2157.95       238.36 o
  -1  18   5         36.31        101.29       175.25 o
   0  18   5         90.25        348.35       195.46 o
   1  18   5        209.12        545.21       201.56 o
   2  18   5        302.91        481.96       205.66 o
   3  18   5        334.76        775.64       273.34 o
   4  18   5         10.46         99.28       350.58 o
   5  18   5         86.88        502.94       439.45 o
   6  18   5       1361.44       1566.41       379.56 o
   7  18   5       1700.03       1463.83       533.55 o
   8  18   5        788.38        417.15       459.46 o
 -13  19   5        192.32        518.17       778.94 o
 -12  19   5        198.58        817.21       807.08 o
 -11  19   5         11.09        205.62       629.23 o
 -10  19   5          6.69        826.30       474.68 o
  -9  19   5         11.83        101.39       343.05 o
  -8  19   5          0.98        262.51       263.33 o
  -7  19   5       1284.53       1257.02       303.97 o
  -6  19   5         77.06        682.68       265.84 o
  -5  19   5       1503.01       1389.78       285.28 o
  -4  19   5        880.68       1030.69       351.53 o
  -3  19   5        696.98        752.99       346.43 o
  -2  19   5        100.00        340.74       195.57 o
  -1  19   5        735.28        508.84       209.76 o
   0  19   5          4.71        305.28       213.08 o
   1  19   5          7.18        189.99       182.24 o
   2  19   5       1240.39       1102.88       244.63 o
   3  19   5       2872.98       2799.56       329.41 o
   4  19   5       2050.66       2204.43       408.24 o
   5  19   5       2600.41       2446.10       482.58 o
   6  19   5        310.19        482.85       370.60 o
   7  19   5         25.11        313.82       465.22 o
   8  19   5        221.52        408.47       542.40 o
 -13  20   5        885.32        503.53       775.18 o
 -12  20   5        324.20        540.68       717.40 o
 -11  20   5        156.76        656.99       795.82 o
 -10  20   5        380.13        465.49       382.81 o
  -9  20   5       1240.65       1143.40       489.01 o
  -8  20   5        143.79        316.13       274.25 o
  -7  20   5        671.83        762.27       320.19 o
  -6  20   5        943.52        898.30       323.85 o
  -5  20   5        444.14        449.98       436.93 o
  -4  20   5        371.10        247.31       283.75 o
  -3  20   5        975.27        841.76       250.59 o
  -2  20   5        943.43       1306.62       298.19 o
  -1  20   5        956.96        926.72       272.31 o
   0  20   5       1104.33       1275.45       282.07 o
   1  20   5        248.07        689.02       267.82 o
   2  20   5        235.07        512.74       281.64 o
   3  20   5        116.40        383.81       415.67 o
   4  20   5        245.43        200.90       328.27 o
   5  20   5         34.23        258.06       300.01 o
   6  20   5         84.15        144.16       369.40 o
   7  20   5       1397.79       1283.41       454.86 o
   8  20   5        736.01        797.54       546.97 o
 -12  21   5       2295.80       2193.48       705.77 o
 -11  21   5          1.36        491.90       809.70 o
 -10  21   5       1565.85       1578.94       448.73 o
  -9  21   5       3007.06       3080.93       514.43 o
  -8  21   5       4101.87       4172.74       378.91 o
  -7  21   5        259.89        504.12       312.08 o
  -6  21   5       3096.09       3031.73       324.58 o
  -5  21   5      14310.24      15408.45      1409.48 o
  -4  21   5       5088.45       4419.51       754.17 o
  -3  21   5       2793.19       2540.06       323.41 o
  -2  21   5        951.18        834.80       255.40 o
  -1  21   5         11.58        182.48       265.40 o
   0  21   5         35.08        214.45       309.06 o
   1  21   5       2183.85       1970.37       321.67 o
   2  21   5       1189.08       1141.25       312.53 o
   3  21   5        601.72        870.54       464.78 o
   4  21   5         77.58        453.06       420.71 o
   5  21   5          7.58        299.83       347.70 o
   6  21   5        914.32        994.13       350.84 o
   7  21   5        222.65        423.54       481.82 o
 -12  22   5        177.24        342.94       949.28 o
 -11  22   5       1195.21       1546.99       776.69 o
 -10  22   5       1029.13       1236.49       523.23 o
  -9  22   5        786.77        470.88       468.45 o
  -8  22   5          7.84        439.85       341.16 o
  -7  22   5        869.34       1057.03       342.50 o
  -6  22   5          7.65        448.29       387.14 o
  -5  22   5         91.42        284.23       358.35 o
  -4  22   5        992.80       1139.49       402.53 o
  -3  22   5         11.06        495.67       269.73 o
  -2  22   5        586.57        656.31       296.28 o
  -1  22   5        625.19        709.30       286.74 o
   0  22   5       2111.95       2087.16       357.13 o
   1  22   5       1373.75        961.70       280.45 o
   2  22   5         88.44        264.93       305.64 o
   3  22   5        131.59        519.58       418.08 o
   4  22   5        206.25        246.65       364.89 o
   5  22   5        406.43        732.13       391.87 o
   6  22   5       2158.61       2371.48       469.90 o
   7  22   5       1302.28       1910.66       558.55 o
 -12  23   5          4.62        398.10       889.25 o
 -11  23   5         35.56        733.16       855.10 o
 -10  23   5        187.86        727.10       500.30 o
  -9  23   5        362.20        688.56       527.92 o
  -8  23   5       1103.73       1217.66       389.12 o
  -7  23   5         39.71        287.30       271.05 o
  -6  23   5         11.34        459.69       312.38 o
  -5  23   5        405.50        626.18       398.04 o
  -4  23   5        653.38        866.86       369.00 o
  -3  23   5        882.24       1061.37       325.65 o
  -2  23   5        100.24        632.87       321.39 o
  -1  23   5         12.39        276.73       263.67 o
   0  23   5         60.89        301.97       283.97 o
   1  23   5         79.11        137.10       290.19 o
   2  23   5       1594.37       1967.75       330.26 o
   3  23   5        345.36        739.16       350.95 o
   4  23   5        125.83        700.17       376.47 o
   5  23   5          9.45        451.43       335.76 o
   6  23   5        154.83        460.21       397.97 o
 -11  24   5       1590.97       2094.43       904.63 o
 -10  24   5        293.04        426.67       506.10 o
  -9  24   5        739.18        713.43       475.63 o
  -8  24   5        152.73        549.08       347.50 o
  -7  24   5        743.00        837.96       414.25 o
  -6  24   5        868.29       1098.79       395.08 o
  -5  24   5       1588.66       1783.49       347.12 o
  -4  24   5        398.47        254.75       386.46 o
  -3  24   5         73.43        406.22       295.70 o
  -2  24   5        436.85        467.89       291.07 o
  -1  24   5         50.42        310.32       284.78 o
   0  24   5        316.62        377.16       351.39 o
   1  24   5        251.64        462.92       302.30 o
   2  24   5       2093.87       2161.29       412.71 o
   3  24   5        210.64        409.78       373.59 o
   4  24   5        241.32        422.59       338.88 o
   5  24   5         23.43        376.69       447.86 o
   6  24   5          1.44        451.68       420.03 o
 -11  25   5        163.09        595.08       714.03 o
 -10  25   5        447.90        502.46       504.44 o
  -9  25   5       2673.52       2055.81       539.91 o
  -8  25   5       2221.05       2277.58       533.81 o
  -7  25   5        575.27        298.10       393.93 o
  -6  25   5       3845.81       3692.04       382.60 o
  -5  25   5       6908.14       6763.65       404.49 o
  -4  25   5        905.12       1149.87       327.17 o
  -3  25   5         65.91        445.28       284.63 o
  -2  25   5        912.72        830.73       284.87 o
  -1  25   5       1400.29       1436.97       287.29 o
   0  25   5       1082.50       1676.47       388.59 o
   1  25   5        610.63        717.24       272.73 o
   2  25   5        413.20        783.74       373.01 o
   3  25   5        356.34        582.37       367.61 o
   4  25   5        180.86        452.66       378.45 o
   5  25   5        572.18        795.52       451.84 o
   6  25   5       1814.66       1874.38       538.34 o
 -11  26   5        494.57        349.32       799.57 o
 -10  26   5        667.19        578.48       503.86 o
  -9  26   5          5.28        255.62       422.72 o
  -8  26   5        268.51        508.42       488.61 o
  -7  26   5          5.98        114.77       401.36 o
  -6  26   5         26.37        922.91       437.30 o
  -5  26   5       2051.80       2527.96       386.63 o
  -4  26   5       4064.91       4206.34       581.80 o
  -3  26   5        255.63        417.43       290.40 o
  -2  26   5        996.10       1062.23       330.38 o
  -1  26   5       3871.29       4128.43       383.22 o
   0  26   5       1947.36       1776.53       358.95 o
   1  26   5        422.35        628.77       306.68 o
   2  26   5        447.14        425.97       380.31 o
   3  26   5        969.09       1460.95       482.50 o
   4  26   5       1419.95       2010.80       505.81 o
   5  26   5          4.62        257.27       405.26 o
   6  26   5       1478.43        769.93       843.10 o
 -10  27   5         46.51       1060.90       574.99 o
  -9  27   5        877.70        750.05       707.27 o
  -8  27   5         29.81        226.53       456.60 o
  -7  27   5         39.18        196.13       525.24 o
  -6  27   5        123.98        458.76       431.96 o
  -5  27   5          0.35        406.38       340.00 o
  -4  27   5        443.88        672.25       381.06 o
  -3  27   5        209.00        549.14       312.72 o
  -2  27   5       1873.44       1816.97       329.85 o
  -1  27   5        644.72        772.17       299.90 o
   0  27   5          5.04        440.95       312.24 o
   1  27   5        114.82        574.06       303.55 o
   2  27   5       1442.02       1994.66       462.06 o
   3  27   5       1503.72       1734.01       449.74 o
   4  27   5        265.08        288.23       418.99 o
   5  27   5        165.97        315.18       902.01 o
  -9  28   5         61.58        621.72       803.33 o
  -8  28   5         38.17        455.88       770.68 o
  -7  28   5       1975.69       2201.66       612.15 o
  -6  28   5       4228.36       4250.01       618.91 o
  -5  28   5        436.73        451.23       366.93 o
  -4  28   5         81.51        779.63       481.12 o
  -3  28   5         22.73        329.30       283.04 o
  -2  28   5        859.35       1164.68       332.79 o
  -1  28   5       1015.59        916.34       323.15 o
   0  28   5       1779.11       2371.90       360.27 o
   1  28   5       2534.61       2245.21       366.88 o
   2  28   5        152.42        304.52       452.41 o
   3  28   5         77.43        726.29       456.41 o
   4  28   5        149.48        562.44       433.06 o
  -8  29   5        110.39        -41.65       786.44 o
  -7  29   5          2.09        406.19       504.21 o
  -6  29   5       1003.68       1662.01       618.31 o
  -5  29   5        511.56        705.32       360.14 o
  -4  29   5         15.71        569.04       327.75 o
  -3  29   5        994.09       1284.79       430.02 o
  -2  29   5        215.83        649.15       336.58 o
  -1  29   5        166.18        471.06       326.67 o
   0  29   5         38.02        434.23       365.87 o
   1  29   5       1723.94       1934.67       359.03 o
   2  29   5       1616.18       1850.53       466.46 o
   3  29   5        375.40        719.90       443.43 o
  -7  30   5         59.99        356.45       593.32 o
  -6  30   5       1029.90        701.01       454.57 o
  -5  30   5       1523.84       1442.53       445.21 o
  -4  30   5       1621.22       1601.25       378.02 o
  -3  30   5       2296.86       2409.91       454.28 o
  -2  30   5        120.63        503.93       391.45 o
  -1  30   5        220.31        723.07       399.05 o
   0  30   5       1165.64       1042.48       345.63 o
   1  30   5        525.18       1017.29       450.39 o
   2  30   5        374.32        390.06       491.20 o
   3  30   5        233.55        428.87       704.65 o
  -7  31   5        273.57        245.76       748.55 o
  -6  31   5        206.59        345.94       655.49 o
  -5  31   5        362.76        -47.59       569.92 o
  -4  31   5        158.53        663.70       379.80 o
  -3  31   5         20.99        720.05       479.68 o
  -2  31   5       1112.85       1275.76       415.56 o
  -1  31   5        161.66        645.37       484.16 o
   0  31   5          0.10        528.62       364.89 o
   1  31   5        564.56        912.55       472.18 o
   2  31   5        217.15        575.20       859.61 o
  -6  32   5       1166.74        644.99       829.97 o
  -5  32   5        448.38        651.37       822.84 o
  -4  32   5        354.39        466.81       395.72 o
  -3  32   5          3.71        263.84       438.02 o
  -2  32   5        290.29        648.20       477.62 o
  -1  32   5         16.26        704.28       489.25 o
   0  32   5       2279.71       2416.51       618.31 o
   1  32   5       2199.81       1873.05       771.43 o
  -4  33   5         16.62       -125.32       767.31 o
  -3  33   5        347.79        265.27       913.26 o
  -1  33   5        720.35        937.28       724.53 o
   0  33   5        766.67        786.07       730.91 o
 -16   0   6        438.37        415.36       709.15 o
 -15   0   6        461.08        493.40       796.20 o
 -14   0   6        199.66        615.72       589.46 o
 -13   0   6         68.62        730.16       625.85 o
 -12   0   6       7398.40       8097.42       838.22 o
 -11   0   6       5941.50       5500.42       387.79 o
 -10   0   6       5346.77       5308.41       378.96 o
  -9   0   6         89.38        518.77       267.25 o
  -8   0   6       4871.15       5071.49       249.09 o
  -7   0   6       1251.30       1057.51       192.49 o
  -6   0   6       8339.26       8726.83       272.59 o
  -5   0   6        683.28        908.86       211.22 o
  -4   0   6      26698.82      27074.68       359.82 o
  -3   0   6        932.49       1014.06       201.77 o
  -2   0   6        273.67        502.57       146.06 o
  -1   0   6       2159.65       1718.74       141.76 o
   0   0   6        935.88       1539.96       164.27 o
   1   0   6         80.76        585.19       235.33 o
   2   0   6        708.94        985.12       186.74 o
   3   0   6      10150.70       9256.81      1034.11 o
   4   0   6        668.17        958.48       261.30 o
   5   0   6       1054.02       1047.21       455.13 o
   6   0   6       1011.53        975.17       507.66 o
 -16   1   6         94.81        354.37       493.35 o
 -15   1   6       1526.76       1020.20       381.61 o
 -14   1   6         50.53        337.17       479.50 o
 -13   1   6        327.69        369.81       374.63 o
 -12   1   6       2774.57       3505.89       376.70 o
 -11   1   6         27.13        539.47       228.68 o
 -10   1   6        123.49        328.81       198.39 o
  -9   1   6       2346.41       2668.79       210.68 o
  -8   1   6        745.64       1126.39       146.44 o
  -7   1   6       4876.96       4975.64       153.39 o
  -6   1   6      19202.91      18146.12       330.02 o
  -5   1   6      14778.80      14148.29       304.09 o
  -4   1   6       8065.71       8371.82       323.03 o
  -3   1   6       1579.98       1778.41       144.03 o
  -2   1   6       7552.83       7703.23       318.05 o
  -1   1   6       9045.67       8224.01       361.76 o
   0   1   6      21963.46      19755.21      3547.64 o
   1   1   6        501.65        548.63       105.92 o
   2   1   6       1249.31       1135.33       167.42 o
   3   1   6        713.39        675.58       186.84 o
   4   1   6       1297.43       1474.35       192.64 o
   5   1   6       3597.03       3724.60       329.58 o
   6   1   6       3542.68       4092.42       566.57 o
   7   1   6       1498.31       2058.41       749.67 o
   8   1   6        115.18        247.26       589.08 o
 -16   2   6         11.29        318.53       401.63 o
 -15   2   6        252.52        660.78       435.92 o
 -14   2   6        127.88        927.57       401.24 o
 -13   2   6         25.56        625.03       372.44 o
 -12   2   6        391.11        823.63       310.27 o
 -11   2   6       1106.24       1069.56       302.76 o
 -10   2   6       1135.97        958.62       217.21 o
  -9   2   6        156.76        739.50       201.18 o
  -8   2   6        927.74        953.76       151.37 o
  -7   2   6       1775.51       1703.82       165.13 o
  -6   2   6       6073.25       5923.13       160.79 o
  -5   2   6       3111.42       3545.25       178.42 o
  -4   2   6        117.83        279.44       120.21 o
  -3   2   6       5282.55       5662.91       172.17 o
  -2   2   6        587.13        727.67        97.74 o
  -1   2   6       4088.14       4299.33       109.77 o
   0   2   6        437.83        470.79       102.69 o
   1   2   6       1466.61       1302.36       161.45 o
   2   2   6          0.10        254.72       133.73 o
   3   2   6       1053.62        979.74       158.71 o
   4   2   6        468.07        560.54       275.85 o
   5   2   6          2.95         20.83       349.35 o
   6   2   6        454.78        224.00       448.00 o
   7   2   6          0.75        411.98       625.85 o
   8   2   6        100.40       1317.36       691.89 o
 -16   3   6         49.85        390.84       557.22 o
 -15   3   6        268.87        320.58       359.54 o
 -14   3   6          2.31        277.88       367.76 o
 -13   3   6       2386.76       2205.34       388.44 o
 -12   3   6       4810.77       4664.64       360.38 o
 -11   3   6        148.18        504.50       286.68 o
 -10   3   6       2644.80       3119.15       274.82 o
  -9   3   6       5528.83       5353.89       218.85 o
  -8   3   6      14213.77      13775.75       188.34 o
  -7   3   6       2095.54       2032.46       153.09 o
  -6   3   6        682.64        689.15       134.59 o
  -5   3   6       7341.58       7210.77       164.42 o
  -4   3   6        511.66        798.37       139.10 o
  -3   3   6          1.32        403.20       115.03 o
  -2   3   6         19.16        310.74        99.39 o
  -1   3   6        109.68        336.45       131.78 o
   0   3   6       1484.90       1405.02       105.59 o
   1   3   6      11570.83      12496.83       389.39 o
   2   3   6       6478.44       6753.46       174.64 o
   3   3   6        588.76        903.44       237.18 o
   4   3   6        494.63        634.42       278.14 o
   5   3   6         50.66        442.60       319.82 o
   6   3   6        170.28        -24.95       291.83 o
   7   3   6        267.38        112.19       515.16 o
   8   3   6       2044.76       2920.64       739.16 o
   9   3   6       1391.83       2044.15       646.86 o
 -16   4   6          7.42        324.19       484.31 o
 -15   4   6        967.32       1059.23       417.43 o
 -14   4   6       3698.03       3198.84       422.72 o
 -13   4   6       2694.25       2795.99       356.19 o
 -12   4   6        387.72        619.34       288.74 o
 -11   4   6       1017.73       1250.11       283.91 o
 -10   4   6         48.20        622.16       275.90 o
  -9   4   6        339.96        521.10       204.61 o
  -8   4   6       1368.05       1275.85       155.57 o
  -7   4   6      13347.29      12808.84       348.34 o
  -6   4   6      27075.09      26258.66       344.13 o
  -5   4   6         12.68        356.55        91.17 o
  -4   4   6        811.88        897.92       151.51 o
  -3   4   6        319.33        571.00       116.09 o
  -2   4   6         86.70        344.29       109.82 o
  -1   4   6       2112.86       2204.27       136.01 o
   0   4   6      22178.81      22505.81       664.34 o
   1   4   6       3376.35       3028.20       131.19 o
   2   4   6          0.18        366.76       124.60 o
   3   4   6        207.71        446.86       178.77 o
   4   4   6        154.02         95.80       229.35 o
   5   4   6         67.76        301.32       271.52 o
   6   4   6       2115.41       2059.75       339.86 o
   7   4   6       2843.58       2883.32       421.18 o
   8   4   6        545.93        200.74       732.79 o
   9   4   6       1386.46       1718.84       654.37 o
  10   4   6        859.28       1604.78       744.04 o
 -16   5   6        862.75        375.06       511.19 o
 -15   5   6        587.25        581.37       447.28 o
 -14   5   6        381.24        375.84       378.28 o
 -13   5   6        198.34        314.81       326.37 o
 -12   5   6        344.19        551.65       320.81 o
 -11   5   6          1.06        779.46       277.26 o
 -10   5   6       1188.19       1346.82       268.14 o
  -9   5   6        524.12        694.91       170.21 o
  -8   5   6       1688.23       1879.05       213.76 o
  -7   5   6       1988.46       2083.16       186.19 o
  -6   5   6       8707.12       7965.95       235.72 o
  -5   5   6       4779.23       5359.80       175.76 o
  -4   5   6        509.45        560.54       109.99 o
  -3   5   6         78.60        324.96       112.57 o
  -2   5   6       2901.97       2830.12       149.95 o
  -1   5   6       2276.20       2180.48       154.85 o
   0   5   6        349.15        556.63       132.48 o
   1   5   6       6639.20       5853.59       322.40 o
   2   5   6      10150.54       9608.86       536.05 o
   3   5   6       2993.57       2809.86       290.44 o
   4   5   6       2715.07       2711.96       379.44 o
   5   5   6         85.25        299.28       313.73 o
   6   5   6       1659.63       1668.99       381.80 o
   7   5   6       1356.03        868.11       395.39 o
   8   5   6          2.05        189.11       533.92 o
   9   5   6          3.65        336.56       778.94 o
  10   5   6        348.04        805.20       755.30 o
 -16   6   6        580.89       1106.87       794.32 o
 -15   6   6         11.24        223.69       450.12 o
 -14   6   6        332.08        506.08       374.47 o
 -13   6   6        173.11        269.75       333.57 o
 -12   6   6         99.10        605.57       340.38 o
 -11   6   6        112.10        422.87       258.46 o
 -10   6   6        434.25       1070.90       309.42 o
  -9   6   6        280.95        440.59       184.66 o
  -8   6   6        320.60        782.97       346.71 o
  -7   6   6          1.33        391.10       167.76 o
  -6   6   6       4864.12       5203.58       208.86 o
  -5   6   6        819.31        891.76       105.08 o
  -4   6   6       7189.72       7086.96       205.84 o
  -3   6   6       1267.05       1106.04        97.79 o
  -2   6   6        682.64        946.30       128.16 o
  -1   6   6       6806.12       6803.56       190.54 o
   0   6   6        888.26       1040.21       128.73 o
   1   6   6        774.42        834.45       137.07 o
   2   6   6         37.13        285.07       139.47 o
   3   6   6        296.06        384.31       182.34 o
   4   6   6          5.70        483.68       289.27 o
   5   6   6        424.41        861.19       359.68 o
   6   6   6        501.47        611.55       392.89 o
   7   6   6          2.98         60.76       346.99 o
   8   6   6        391.41        418.73       607.47 o
   9   6   6        211.54        106.94       631.48 o
 -15   7   6         44.46        186.59       433.06 o
 -14   7   6          4.89        377.85       328.88 o
 -13   7   6         76.36        271.68       359.86 o
 -12   7   6       5411.63       5485.12       380.80 o
 -11   7   6       2151.65       2390.66       353.93 o
 -10   7   6        578.67        763.98       263.44 o
  -9   7   6        110.67        401.23       157.51 o
  -8   7   6        872.57       1044.91       208.69 o
  -7   7   6        230.34        578.99       251.68 o
  -6   7   6       3245.37       3508.72       156.82 o
  -5   7   6      19704.44      19329.92       321.86 o
  -4   7   6         50.57        393.64       109.76 o
  -3   7   6          5.31        415.74       158.38 o
  -2   7   6        236.56        410.53       100.38 o
  -1   7   6       6142.82       6090.51       154.35 o
   0   7   6       1080.07       1231.26       157.53 o
   1   7   6        812.87        908.35       153.10 o
   2   7   6        266.89        258.28       153.50 o
   3   7   6       3078.56       2864.28       313.27 o
   4   7   6       2350.44       2280.04       244.42 o
   5   7   6        337.97        506.49       359.61 o
   6   7   6       1269.70       1132.14       389.44 o
   7   7   6        273.07        266.02       412.58 o
   8   7   6       5381.56       5392.33       960.54 o
   9   7   6        345.50        408.60       796.20 o
 -15   8   6        106.23        135.78       403.89 o
 -14   8   6         26.79        636.08       398.13 o
 -13   8   6       2002.10       1449.89       393.54 o
 -12   8   6        332.55        231.06       290.96 o
 -11   8   6      12107.13      11362.61       353.61 o
 -10   8   6       2822.32       2665.59       315.01 o
  -9   8   6        892.12        876.73       203.14 o
  -8   8   6        526.68        767.37       184.60 o
  -7   8   6        222.45        421.55       118.93 o
  -6   8   6       2374.58       2405.04       132.92 o
  -5   8   6        767.21        831.94       152.24 o
  -4   8   6      10631.68       9983.58       257.44 o
  -3   8   6       1222.59       1162.31       166.19 o
  -2   8   6        982.51        948.51       109.04 o
  -1   8   6       5269.27       4871.07       238.37 o
   0   8   6      16312.23      16735.56       243.46 o
   1   8   6       3635.81       3873.84       208.39 o
   2   8   6       3056.21       3079.93       262.66 o
   3   8   6       2376.51       2127.86       212.30 o
   4   8   6       4527.31       3977.70       693.33 o
   5   8   6       5857.09       6189.16       664.50 o
   6   8   6       3226.50       2503.93       375.07 o
   7   8   6       2024.84       1485.30       389.50 o
   8   8   6         27.60        108.96       418.55 o
   9   8   6         10.55        353.82       657.74 o
 -15   9   6        348.84        651.74       559.88 o
 -14   9   6        130.74        109.12       400.86 o
 -13   9   6          3.53        182.38       312.21 o
 -12   9   6       2125.26       2006.51       407.96 o
 -11   9   6        791.42        714.93       298.73 o
 -10   9   6        269.57        334.83       220.84 o
  -9   9   6        579.44        938.15       227.86 o
  -8   9   6          2.19        573.72       203.17 o
  -7   9   6       1314.76       1524.60       186.39 o
  -6   9   6       2130.37       2144.70       150.30 o
  -5   9   6       2022.70       2470.65       277.07 o
  -4   9   6       1098.44       1285.29       121.53 o
  -3   9   6       1167.85       1233.37       142.91 o
  -2   9   6        374.94        373.77       109.92 o
  -1   9   6        254.24        261.33       118.70 o
   0   9   6          0.07        210.08       129.22 o
   1   9   6        157.45        265.11       162.31 o
   2   9   6       1412.13       1655.40       209.39 o
   3   9   6         84.87        288.47       179.97 o
   4   9   6       1804.02       1786.35       475.61 o
   5   9   6       2477.52       2296.73       371.57 o
   6   9   6       3198.65       3433.73       471.09 o
   7   9   6       1837.40       1760.99       424.31 o
   8   9   6       1583.32       1558.64       501.94 o
   9   9   6       1199.77       1217.47       447.52 o
 -15  10   6        241.80        431.83       576.68 o
 -14  10   6          1.30        265.74       348.88 o
 -13  10   6        104.43        406.79       353.31 o
 -12  10   6         11.67        407.03       349.02 o
 -11  10   6        159.20        388.63       290.75 o
 -10  10   6       1225.80       1254.67       247.12 o
  -9  10   6       7573.05       7251.60       297.53 o
  -8  10   6        525.91        807.03       216.23 o
  -7  10   6       2796.46       2952.60       177.16 o
  -6  10   6       3719.05       3274.43       151.68 o
  -5  10   6       2288.68       2177.66       172.72 o
  -4  10   6          1.75        281.93       114.97 o
  -3  10   6        705.30        642.49       130.08 o
  -2  10   6         27.92        301.85        90.97 o
  -1  10   6        265.12        183.66       121.10 o
   0  10   6        219.62        436.70       186.37 o
   1  10   6       2757.12       2914.24       217.98 o
   2  10   6       1372.21       1322.80       373.30 o
   3  10   6        165.48        296.60       186.16 o
   4  10   6       1820.64       1156.99       479.20 o
   5  10   6       1192.54       1113.57       447.81 o
   6  10   6         82.42        703.63       385.05 o
   7  10   6        483.99        788.45       412.87 o
   8  10   6        164.48        430.48       424.94 o
   9  10   6         27.87        809.08       528.14 o
 -15  11   6        914.08        958.39       502.88 o
 -14  11   6        773.78       1524.06       571.61 o
 -13  11   6        351.35        437.29       376.35 o
 -12  11   6       4230.45       3860.30       415.50 o
 -11  11   6        109.71        162.71       264.42 o
 -10  11   6       1973.48       1908.74       227.60 o
  -9  11   6       1015.37       1327.30       225.69 o
  -8  11   6         83.74        336.66       186.49 o
  -7  11   6       1947.20       2175.38       177.06 o
  -6  11   6       7422.63       7198.61       204.68 o
  -5  11   6       2065.57       2073.40       168.50 o
  -4  11   6       3542.74       3658.68       133.93 o
  -3  11   6         86.14        216.15       106.09 o
  -2  11   6       1516.75       1538.11       157.04 o
  -1  11   6         80.77        395.21       126.46 o
   0  11   6        912.07       1437.00       318.28 o
   1  11   6       7103.80       6929.07       277.14 o
   2  11   6       4847.55       4484.45       255.19 o
   3  11   6         17.79        703.56       469.79 o
   4  11   6         50.06        214.37       269.85 o
   5  11   6        748.57        608.63       301.96 o
   6  11   6       4159.09       3535.52       464.02 o
   7  11   6         31.10       -110.16       329.99 o
   8  11   6       1213.53       1516.14       506.06 o
   9  11   6         22.11        257.06       408.72 o
 -15  12   6          5.09        444.51       589.39 o
 -14  12   6         31.76        709.69       495.82 o
 -13  12   6        629.13        439.43       357.18 o
 -12  12   6        165.93        298.66       310.29 o
 -11  12   6       2296.08       2385.64       369.29 o
 -10  12   6        149.39        295.39       234.57 o
  -9  12   6        955.66       1302.92       235.17 o
  -8  12   6        639.76        638.70       186.39 o
  -7  12   6       1680.69       1515.31       217.77 o
  -6  12   6        511.98        643.97       147.15 o
  -5  12   6       6151.60       6187.00       371.42 o
  -4  12   6       6134.21       6081.57       569.28 o
  -3  12   6       5407.66       5314.75       602.73 o
  -2  12   6          9.26       1145.76       272.91 o
  -1  12   6       4205.82       4240.95       238.36 o
   0  12   6      19526.79      19920.89       722.56 o
   1  12   6      14432.45      15613.97       926.23 o
   2  12   6        916.68        792.36       218.38 o
   3  12   6        496.33        319.95       236.34 o
   4  12   6       1725.78       1187.85       392.77 o
   5  12   6       2463.53       2765.85       606.72 o
   6  12   6        173.51        121.81       279.61 o
   7  12   6       2113.60       1898.76       458.86 o
   8  12   6       3080.42       2558.43       500.24 o
   9  12   6        236.84        976.02       468.14 o
 -15  13   6        427.85        608.22       697.52 o
 -14  13   6         19.41        788.14       547.94 o
 -13  13   6        538.68        508.81       392.95 o
 -12  13   6         26.79        517.66       335.27 o
 -11  13   6        879.74        981.41       291.34 o
 -10  13   6        193.49        162.35       276.46 o
  -9  13   6        730.88        882.64       236.45 o
  -8  13   6        978.84       1095.91       203.92 o
  -7  13   6        533.80        462.00       148.93 o
  -6  13   6       2371.10       2644.26       213.96 o
  -5  13   6       8404.38       8620.28       398.81 o
  -4  13   6        121.02        373.23       150.83 o
  -3  13   6        196.94        596.47       184.66 o
  -2  13   6        164.07       1213.98       203.80 o
  -1  13   6       1184.17       1245.97       192.40 o
   0  13   6        769.03        824.71       201.73 o
   1  13   6         23.29        243.27       176.24 o
   2  13   6        255.53        446.12       211.95 o
   3  13   6        839.95        325.80       233.79 o
   4  13   6       2094.64       1451.21       281.93 o
   5  13   6       2435.24       1313.15       307.47 o
   6  13   6          6.93         92.46       332.82 o
   7  13   6          3.48        199.22       462.34 o
   8  13   6        290.96        602.37       445.33 o
   9  13   6       1263.25        979.45       513.87 o
 -15  14   6        431.19        848.35       900.13 o
 -14  14   6        629.53        851.81       525.06 o
 -13  14   6       2610.54       2541.98       613.66 o
 -12  14   6        916.83        930.36       352.51 o
 -11  14   6        757.12        916.23       350.74 o
 -10  14   6         97.42        218.59       261.57 o
  -9  14   6         50.30        319.69       250.58 o
  -8  14   6       1665.64       1566.64       294.08 o
  -7  14   6       1317.98       1299.05       236.09 o
  -6  14   6        200.01        314.64       183.45 o
  -5  14   6        557.54        827.29       237.33 o
  -4  14   6        444.13        728.62       160.66 o
  -3  14   6        319.78        338.85       184.62 o
  -2  14   6         36.03        189.32       173.49 o
  -1  14   6        457.87        452.11       218.69 o
   0  14   6       4919.84       4974.45       229.55 o
   1  14   6       4365.73       3894.21       246.07 o
   2  14   6        622.01        430.07       204.91 o
   3  14   6        325.48        568.52       280.40 o
   4  14   6        343.91        307.76       306.09 o
   5  14   6        170.07        144.60       320.04 o
   6  14   6        301.82        404.12       393.52 o
   7  14   6        516.72        659.64       457.60 o
   8  14   6        259.21        435.22       452.73 o
   9  14   6         48.64        228.50       574.45 o
 -15  15   6        897.35       1133.14      1017.20 o
 -14  15   6          1.25        536.74       537.81 o
 -13  15   6        294.45        788.52       528.17 o
 -12  15   6       2345.52       2314.49       415.16 o
 -11  15   6         61.84        301.90       343.34 o
 -10  15   6        106.02        163.33       285.50 o
  -9  15   6        429.12        645.53       288.41 o
  -8  15   6        173.85        757.18       284.77 o
  -7  15   6         22.47        600.43       211.28 o
  -6  15   6        553.82        996.96       188.58 o
  -5  15   6       4781.36       4850.27       509.65 o
  -4  15   6        808.35       1085.36       200.28 o
  -3  15   6        802.62        862.65       232.66 o
  -2  15   6        613.72        657.63       184.26 o
  -1  15   6       1744.30       1543.22       307.77 o
   0  15   6        321.02        617.31       206.43 o
   1  15   6       5368.37       5450.89       294.18 o
   2  15   6       6097.25       5398.18       259.69 o
   3  15   6         15.04        394.10       300.75 o
   4  15   6       1155.50        927.73       443.45 o
   5  15   6        968.83        789.23       439.09 o
   6  15   6       3475.70       2823.57       534.93 o
   7  15   6       1483.65       1382.43       411.80 o
   8  15   6        273.17        424.28       430.74 o
   9  15   6         43.56        203.74       680.26 o
 -14  16   6         58.22       1073.18       594.49 o
 -13  16   6          3.35        445.95       454.06 o
 -12  16   6       1821.00       1256.22       464.11 o
 -11  16   6       2906.63       2961.97       371.08 o
 -10  16   6       2820.21       2938.82       374.22 o
  -9  16   6         53.14        331.63       254.87 o
  -8  16   6         77.56        293.24       268.81 o
  -7  16   6         90.17        275.16       217.75 o
  -6  16   6       3354.03       3702.33       248.73 o
  -5  16   6         89.36        273.45       192.60 o
  -4  16   6       4143.99       3803.48       578.78 o
  -3  16   6       2594.43       2372.83       589.17 o
  -2  16   6        130.12        543.45       190.93 o
  -1  16   6        288.64        362.05       198.61 o
   0  16   6       4079.94       4105.77       319.31 o
   1  16   6       9273.01       8479.89       894.62 o
   2  16   6          5.60        440.77       229.76 o
   3  16   6       1297.22       1076.20       310.79 o
   4  16   6       2466.48       2735.36       445.75 o
   5  16   6        372.86        510.47       408.82 o
   6  16   6         92.22        377.66       423.58 o
   7  16   6        203.82        466.40       492.88 o
   8  16   6       1004.57       1549.74       583.83 o
 -14  17   6          0.12        574.45       941.78 o
 -13  17   6        646.42        597.81       456.49 o
 -12  17   6          1.88        312.69       449.15 o
 -11  17   6        181.68        420.78       381.78 o
 -10  17   6       1987.60       2052.54       383.09 o
  -9  17   6       2977.56       3337.30       342.12 o
  -8  17   6       2194.97       2068.03       317.61 o
  -7  17   6        384.05        571.55       227.43 o
  -6  17   6        176.74        557.08       218.04 o
  -5  17   6       3774.02       4229.63       298.64 o
  -4  17   6        367.77        505.43       182.12 o
  -3  17   6        568.57        734.49       205.77 o
  -2  17   6        567.73        857.61       229.16 o
  -1  17   6        661.00        897.10       240.53 o
   0  17   6         54.99        349.77       195.19 o
   1  17   6        198.86        382.28       193.67 o
   2  17   6        105.77        364.21       243.20 o
   3  17   6          0.13        291.85       267.06 o
   4  17   6        918.73        389.06       379.08 o
   5  17   6        538.45        808.80       432.51 o
   6  17   6        154.52        214.95       492.84 o
   7  17   6       1795.57       1860.74       575.89 o
   8  17   6        701.64        845.66       585.89 o
 -13  18   6        889.82       1506.85       847.60 o
 -12  18   6        365.89        411.98       639.36 o
 -11  18   6       1135.48       1158.89       438.64 o
 -10  18   6       1097.59       1446.86       362.11 o
  -9  18   6       3620.30       3733.09       358.19 o
  -8  18   6       1046.58       1140.59       278.72 o
  -7  18   6        102.25        342.30       217.07 o
  -6  18   6        422.53        467.77       193.72 o
  -5  18   6        674.96        615.18       333.08 o
  -4  18   6        957.11       1158.72       230.24 o
  -3  18   6       1200.89       1279.56       221.80 o
  -2  18   6         84.43        313.25       187.34 o
  -1  18   6        457.89        487.84       220.60 o
   0  18   6         61.77        410.96       194.52 o
   1  18   6        185.18        550.68       218.70 o
   2  18   6        694.67        863.38       245.01 o
   3  18   6        451.11        536.27       307.19 o
   4  18   6        391.38        505.89       429.78 o
   5  18   6        156.64        322.77       412.31 o
   6  18   6          0.91        161.16       389.10 o
   7  18   6        102.65        284.83       481.15 o
   8  18   6         94.00        320.81       782.31 o
 -13  19   6         65.84       -244.26       761.68 o
 -12  19   6       1619.83       2265.90       983.80 o
 -11  19   6        442.99        575.61       429.26 o
 -10  19   6        241.84        531.47       406.42 o
  -9  19   6       1995.01       1768.02       400.53 o
  -8  19   6       4272.32       4234.24       453.44 o
  -7  19   6        109.20        393.85       221.87 o
  -6  19   6       3901.17       3862.23       287.99 o
  -5  19   6      12752.81      13154.66      1453.94 o
  -4  19   6       2607.40       2615.75       481.08 o
  -3  19   6        539.43        475.89       208.29 o
  -2  19   6       1298.02       1435.03       217.18 o
  -1  19   6       2647.78       2957.94       257.47 o
   0  19   6       1659.55       1438.88       231.87 o
   1  19   6        949.14       1265.18       295.31 o
   2  19   6        805.34        959.93       246.82 o
   3  19   6          9.79        402.63       380.55 o
   4  19   6         44.57        476.92       478.22 o
   5  19   6       2141.80       1996.24       550.80 o
   6  19   6       2645.95       2613.79       599.46 o
   7  19   6        361.16        497.66       549.97 o
 -13  20   6         38.57        487.40       900.88 o
 -12  20   6        206.88       1253.95       866.36 o
 -11  20   6       3478.53       3275.01       492.95 o
 -10  20   6       3290.13       3330.71       519.74 o
  -9  20   6        256.26        601.37       403.25 o
  -8  20   6        129.59        346.52       336.86 o
  -7  20   6       2265.28       1768.88       287.44 o
  -6  20   6       1941.08       2147.06       524.54 o
  -5  20   6        111.43        327.56       445.75 o
  -4  20   6       1496.97       1245.73       531.33 o
  -3  20   6       2889.38       2403.77       773.44 o
  -2  20   6        908.73        953.91       263.97 o
  -1  20   6        287.80        354.17       247.09 o
   0  20   6         10.04        417.66       236.21 o
   1  20   6        587.69        784.04       285.72 o
   2  20   6        143.82        285.62       292.80 o
   3  20   6         22.41        387.14       331.80 o
   4  20   6        244.27        341.53       376.28 o
   5  20   6         51.13        288.48       425.81 o
   6  20   6        377.77        708.65       524.10 o
   7  20   6       1216.94        937.66       527.26 o
 -13  21   6        228.63        382.34       744.42 o
 -12  21   6        340.17        579.70       684.01 o
 -11  21   6       1211.93       1133.99       529.04 o
 -10  21   6         42.50        805.63       679.32 o
  -9  21   6        264.52        528.97       403.71 o
  -8  21   6       1502.48       1194.58       375.63 o
  -7  21   6        344.62        635.74       404.98 o
  -6  21   6          5.59        324.58       312.39 o
  -5  21   6        201.64        677.26       567.69 o
  -4  21   6         28.12        446.56       313.61 o
  -3  21   6        615.71        680.04       275.42 o
  -2  21   6         89.36        853.82       317.73 o
  -1  21   6       1092.14        964.37       329.98 o
   0  21   6        210.80        278.50       246.64 o
   1  21   6         17.68        138.62       289.12 o
   2  21   6        262.99        624.60       388.89 o
   3  21   6          0.78        401.76       458.80 o
   4  21   6        427.94        545.10       365.04 o
   5  21   6          3.86        463.99       454.74 o
   6  21   6         44.94        286.41       504.69 o
 -12  22   6        114.66       1218.68       884.37 o
 -11  22   6         67.39        236.41       454.60 o
 -10  22   6        174.51        454.15       445.25 o
  -9  22   6          6.38        219.81       446.43 o
  -8  22   6        966.18       1148.02       437.33 o
  -7  22   6        295.45        652.99       429.49 o
  -6  22   6       4901.90       4553.19       449.54 o
  -5  22   6         93.55        234.51       370.33 o
  -4  22   6        106.46        135.03       264.62 o
  -3  22   6        198.47        467.64       311.18 o
  -2  22   6        152.31        349.20       258.51 o
  -1  22   6        345.31        606.08       276.99 o
   0  22   6        925.26        861.81       324.21 o
   1  22   6       1998.82       1494.32       336.72 o
   2  22   6         15.92        641.70       450.14 o
   3  22   6         12.09        254.37       427.24 o
   4  22   6       2318.93       2271.02       623.65 o
   5  22   6        181.82        251.23       370.39 o
   6  22   6        698.17        404.77       448.30 o
 -12  23   6         92.23        108.81       925.27 o
 -11  23   6        625.70       1034.85       549.78 o
 -10  23   6       4339.97       4421.14       617.47 o
  -9  23   6       3304.06       3920.70       555.26 o
  -8  23   6        610.05       1165.03       717.03 o
  -7  23   6         47.04        393.45       361.30 o
  -6  23   6       4385.90       4160.07       483.46 o
  -5  23   6       4566.63       3859.04       666.75 o
  -4  23   6       1587.13       1595.79       337.29 o
  -3  23   6         25.11        264.03       288.48 o
  -2  23   6        870.50       1035.97       335.88 o
  -1  23   6        966.39        851.97       324.71 o
   0  23   6        620.62        768.34       339.39 o
   1  23   6       1143.06       1015.85       313.06 o
   2  23   6       1864.68       2185.10       515.61 o
   3  23   6        110.98        271.27       501.62 o
   4  23   6        497.00        510.81       433.33 o
   5  23   6          5.87        438.59       443.82 o
   6  23   6        700.29        787.87       491.45 o
 -12  24   6          0.52        289.66       726.03 o
 -11  24   6        791.74        407.74       470.48 o
 -10  24   6        201.71        599.74       483.52 o
  -9  24   6         73.07        -78.42       608.22 o
  -8  24   6        174.27        195.86       723.03 o
  -7  24   6       2603.97       2261.12       458.86 o
  -6  24   6       2282.77       2514.66       492.29 o
  -5  24   6         30.35        292.66       550.43 o
  -4  24   6         80.99        318.26       269.45 o
  -3  24   6        390.56        386.76       283.19 o
  -2  24   6          5.94        412.27       327.90 o
  -1  24   6        586.11        476.69       304.66 o
   0  24   6        419.32        517.24       315.38 o
   1  24   6        150.75        184.42       281.83 o
   2  24   6         75.61        311.87       386.26 o
   3  24   6        227.03        791.96       483.22 o
   4  24   6        126.59        586.42       418.89 o
   5  24   6        691.31        571.13       437.16 o
   6  24   6        555.40       1036.33       878.37 o
 -11  25   6          1.09        107.27       597.15 o
 -10  25   6          0.86        183.66       522.84 o
  -9  25   6        268.49        342.57       693.76 o
  -8  25   6        301.83        289.29       678.01 o
  -7  25   6       2038.49       2128.72       484.58 o
  -6  25   6         43.62        402.03       330.20 o
  -5  25   6        424.78        867.49       811.21 o
  -4  25   6        448.51        592.25       341.40 o
  -3  25   6         10.20        491.42       301.29 o
  -2  25   6        363.46        706.10       323.14 o
  -1  25   6        116.19        625.32       323.79 o
   0  25   6       1386.45        871.59       360.22 o
   1  25   6        162.52        445.27       330.44 o
   2  25   6        814.83        592.98       487.68 o
   3  25   6       1375.46       2075.50       441.29 o
   4  25   6        242.73        553.69       410.55 o
   5  25   6         97.59        382.43       354.84 o
   6  25   6         31.03        878.37       697.89 o
 -11  26   6       2054.16       3088.06       604.44 o
 -10  26   6        806.28        676.50       879.87 o
  -9  26   6         14.29         57.03       629.23 o
  -8  26   6         10.49        -96.05       759.43 o
  -7  26   6        257.99        632.36       447.27 o
  -6  26   6        322.84        586.47       385.57 o
  -5  26   6       3719.93       3626.47       445.92 o
  -4  26   6       1491.91       1607.92       395.37 o
  -3  26   6        266.14        254.92       320.20 o
  -2  26   6       1970.90       1437.69       339.86 o
  -1  26   6       1022.90       1115.10       391.97 o
   0  26   6        759.44        817.12       407.39 o
   1  26   6          1.94        264.69       326.89 o
   2  26   6        656.04        974.99       433.87 o
   3  26   6         77.74        378.47       385.20 o
   4  26   6        125.02        481.04       447.91 o
   5  26   6        596.82       1068.22       941.40 o
 -10  27   6       1235.73       1534.24       850.60 o
  -9  27   6        201.34        603.34       845.72 o
  -8  27   6        103.35        488.90       824.71 o
  -7  27   6        538.62        205.99       814.21 o
  -6  27   6       1895.75       1913.51       399.47 o
  -5  27   6        706.73       1513.86       430.54 o
  -4  27   6        283.88        516.24       318.93 o
  -3  27   6         12.59        222.82       297.84 o
  -2  27   6       1216.57       1646.95       322.78 o
  -1  27   6       1219.02       1740.44       337.33 o
   0  27   6         37.45        477.26       372.52 o
   1  27   6        914.50        850.28       428.91 o
   2  27   6        802.77        996.41       419.63 o
   3  27   6         10.86        644.16       466.92 o
   4  27   6          2.96        494.15       925.64 o
  -9  28   6       1446.76       2196.11      1001.06 o
  -8  28   6        162.04        422.49       583.45 o
  -7  28   6         39.25        259.27       762.43 o
  -6  28   6        704.19        738.04       521.08 o
  -5  28   6        625.27        976.04       350.36 o
  -4  28   6       1607.63       1709.78       547.70 o
  -3  28   6        829.50        731.93       333.68 o
  -2  28   6         67.29        447.93       322.97 o
  -1  28   6        966.54        845.07       305.36 o
   0  28   6        274.10        419.67       358.25 o
   1  28   6          6.71        669.48       450.47 o
   2  28   6        145.28        358.21       380.45 o
   3  28   6       1308.13       1254.52       518.72 o
  -8  29   6         17.23        342.19       656.62 o
  -7  29   6       1046.06        450.63       843.85 o
  -6  29   6        123.76        348.28       569.12 o
  -5  29   6        446.12        675.79       343.38 o
  -4  29   6         32.89        348.98       387.51 o
  -3  29   6        707.12        818.03       357.99 o
  -2  29   6       1641.68       1291.20       329.84 o
  -1  29   6        716.88        594.60       360.82 o
   0  29   6        535.58        703.35       364.94 o
   1  29   6         81.12        449.86       477.52 o
   2  29   6        700.53        605.97       446.93 o
  -7  30   6       1707.02       1313.24       763.93 o
  -6  30   6       1192.89       1567.49       505.98 o
  -5  30   6         52.65        471.25       363.64 o
  -4  30   6        180.44        584.11       441.84 o
  -3  30   6         78.28        449.93       356.82 o
  -2  30   6        225.54        461.41       355.68 o
  -1  30   6        354.92        776.06       419.89 o
   0  30   6       2642.82       3099.06       432.56 o
   1  30   6       1828.11       2926.02       524.24 o
  -6  31   6        458.80        696.02       789.44 o
  -5  31   6        548.69        978.77       395.22 o
  -4  31   6         62.64        593.26       417.02 o
  -3  31   6        332.97        713.33       382.18 o
  -2  31   6        389.65        663.97       352.64 o
  -1  31   6        192.48        577.27       362.35 o
   0  31   6         18.92        747.92       423.30 o
  -6  32   6         76.61        514.75       564.34 o
  -5  32   6        325.24        436.71       437.62 o
  -4  32   6         20.90        314.52       412.91 o
  -3  32   6         42.55        585.94       652.71 o
  -2  32   6        279.29        582.25       498.98 o
  -1  32   6       1113.29       1380.14       492.09 o
   0  32   6       2057.89       2648.61       882.50 o
  -5  33   6        228.65        473.14       685.88 o
 -16   1   7        300.23        811.16       419.67 o
 -15   1   7          4.66        499.85       326.91 o
 -14   1   7        692.49        994.54       330.52 o
 -13   1   7        149.37        529.03       295.72 o
 -12   1   7        667.97       1167.26       272.56 o
 -11   1   7        528.63        811.83       262.00 o
 -10   1   7       3264.44       3031.59       260.68 o
  -9   1   7       1501.58       1491.24       161.92 o
  -8   1   7         43.27        169.62       136.61 o
  -7   1   7       1506.82       1760.84       173.89 o
  -6   1   7      16919.04      16804.61       238.75 o
  -5   1   7       4506.30       3959.20       174.51 o
  -4   1   7         41.42        151.27       128.64 o
  -3   1   7        773.60        889.62       114.63 o
  -2   1   7       7268.62       7296.10       233.97 o
  -1   1   7       6733.93       6704.08       205.61 o
   0   1   7       2201.71       2218.24       150.09 o
   1   1   7        350.52        463.91       121.21 o
   2   1   7        814.27        998.05       160.57 o
   3   1   7        145.54        437.78       182.08 o
   4   1   7        327.11        648.57       260.16 o
   5   1   7       2081.49       1846.41       551.56 o
   6   1   7        244.24        575.95       632.61 o
   7   1   7        144.48        272.78       597.34 o
 -16   2   7        462.89        676.46       363.49 o
 -15   2   7        254.64        457.39       376.50 o
 -14   2   7        144.39        707.56       315.27 o
 -13   2   7         79.78        585.12       300.20 o
 -12   2   7       5342.40       5050.34       321.08 o
 -11   2   7       9364.57       9659.95       719.75 o
 -10   2   7       4500.84       4207.44       284.75 o
  -9   2   7        188.19        401.70       157.61 o
  -8   2   7       5306.93       5224.51       181.47 o
  -7   2   7      15785.09      15038.91       336.84 o
  -6   2   7      18880.05      18266.35       353.83 o
  -5   2   7          1.63        257.68       134.01 o
  -4   2   7        213.24        242.65       103.08 o
  -3   2   7       9031.51       8441.68       324.35 o
  -2   2   7         39.41        212.74        96.68 o
  -1   2   7          3.77        373.77       117.97 o
   0   2   7       8819.08       8464.50       188.08 o
   1   2   7       2998.11       3188.55       219.01 o
   2   2   7         28.00        250.67       156.87 o
   3   2   7        170.59        553.56       203.46 o
   4   2   7        366.06        665.01       309.41 o
   5   2   7       3238.72       3465.44       602.21 o
   6   2   7        499.05        248.01       594.33 o
   7   2   7        266.84        -45.40       579.33 o
   8   2   7        489.48        900.51       651.37 o
 -16   3   7         16.89        562.52       395.28 o
 -15   3   7        426.96        341.72       325.69 o
 -14   3   7        121.68        928.50       313.90 o
 -13   3   7        736.34       1074.62       333.66 o
 -12   3   7       2037.28       1983.96       282.25 o
 -11   3   7        337.68        819.70       284.16 o
 -10   3   7        348.56        740.24       210.05 o
  -9   3   7        791.76        805.93       161.89 o
  -8   3   7       1090.60       1645.72       219.14 o
  -7   3   7         20.40        457.30       174.18 o
  -6   3   7       1422.61       1552.31       142.63 o
  -5   3   7       3804.90       4192.63       211.92 o
  -4   3   7       6151.14       6121.95       122.97 o
  -3   3   7      12945.24      13507.73       268.63 o
  -2   3   7       1102.08       1256.86       138.95 o
  -1   3   7       2505.11       2749.20       152.19 o
   0   3   7          4.73        212.46       102.09 o
   1   3   7       2310.96       1891.24       187.06 o
   2   3   7       3054.16       3334.44       228.94 o
   3   3   7         36.99        518.24       265.17 o
   4   3   7       1310.98       1151.57       308.06 o
   5   3   7       5900.60       5489.31       404.11 o
   6   3   7       1367.31       2396.47       735.79 o
   7   3   7        575.34       1339.50       720.78 o
   8   3   7        475.50        550.43       712.90 o
 -16   4   7        337.15        390.08       376.50 o
 -15   4   7       1192.16        883.30       404.12 o
 -14   4   7        391.52        866.03       339.77 o
 -13   4   7         56.85        639.17       313.93 o
 -12   4   7        190.78        358.26       233.73 o
 -11   4   7         43.55        617.90       245.85 o
 -10   4   7       1360.22       1386.72       245.64 o
  -9   4   7       5555.08       5495.43       257.16 o
  -8   4   7       1314.13       1750.64       177.20 o
  -7   4   7         34.77        529.78       152.17 o
  -6   4   7       1725.83       1580.75       157.84 o
  -5   4   7         72.46        181.80        75.93 o
  -4   4   7         25.24        336.92       225.67 o
  -3   4   7       1516.18       1981.01       153.13 o
  -2   4   7        583.21        877.06       122.39 o
  -1   4   7       1384.12       1466.19       162.17 o
   0   4   7         65.94        224.74       115.35 o
   1   4   7        671.18        765.67       183.20 o
   2   4   7        172.86        373.27       155.63 o
   3   4   7       1707.11       1069.67       359.11 o
   4   4   7         64.78        507.52       317.83 o
   5   4   7        164.48        336.60       323.23 o
   6   4   7        181.06         61.53       538.05 o
   7   4   7         99.71          0.38       617.22 o
   8   4   7        308.25        916.64       740.67 o
   9   4   7        281.43        140.70       658.49 o
 -16   5   7        916.62        943.82       412.82 o
 -15   5   7         65.10        246.51       339.19 o
 -14   5   7          4.77        455.03       299.63 o
 -13   5   7        538.81        875.68       327.73 o
 -12   5   7       3089.63       3283.09       322.80 o
 -11   5   7        125.70        483.65       254.80 o
 -10   5   7       5821.40       5831.72       466.02 o
  -9   5   7       5008.21       4682.49       200.15 o
  -8   5   7       2456.91       2318.58       206.82 o
  -7   5   7       1037.53       1300.95       197.93 o
  -6   5   7       8392.01       8172.65       246.96 o
  -5   5   7      11989.23      11680.35       262.68 o
  -4   5   7       1110.71       1106.44       131.73 o
  -3   5   7          3.42        316.45       116.68 o
  -2   5   7        173.81        253.47       141.22 o
  -1   5   7      11098.91      11422.16       385.15 o
   0   5   7      16766.16      17005.36       456.85 o
   1   5   7        529.53        493.48       149.74 o
   2   5   7         58.74        424.71       173.80 o
   3   5   7        478.33        526.11       183.21 o
   4   5   7         26.77        201.99       300.92 o
   5   5   7          3.66        288.44       301.16 o
   6   5   7        112.43        292.70       323.27 o
   7   5   7         15.52        415.73       596.58 o
   8   5   7       1066.70       1207.05       663.75 o
   9   5   7        385.13        153.09       754.55 o
 -16   6   7         21.95        313.04       369.55 o
 -15   6   7        672.38        860.54       341.31 o
 -14   6   7        743.81        673.22       308.10 o
 -13   6   7       2610.99       2297.53       342.92 o
 -12   6   7        564.05        570.43       275.03 o
 -11   6   7       3564.10       3358.20       362.60 o
 -10   6   7       1088.77       1203.87       229.39 o
  -9   6   7         65.42        519.67       202.75 o
  -8   6   7        121.21        228.85       188.23 o
  -7   6   7       5754.68       5360.20       205.14 o
  -6   6   7       2631.25       2567.70       172.46 o
  -5   6   7        523.81        591.29       107.81 o
  -4   6   7       2768.79       2735.55       124.94 o
  -3   6   7        243.99        182.66       103.59 o
  -2   6   7         32.00        254.14       121.47 o
  -1   6   7        103.83        305.92       144.66 o
   0   6   7       8188.75       7797.34       218.28 o
   1   6   7      10029.53       9795.72       217.36 o
   2   6   7          2.00        406.68       171.41 o
   3   6   7        241.12        225.51       212.34 o
   4   6   7         23.90        186.34       234.59 o
   5   6   7        176.92        152.08       319.86 o
   6   6   7        132.17         52.95       324.03 o
   7   6   7       2151.77       3941.59       821.34 o
   8   6   7       1222.82        738.41       746.67 o
   9   6   7        216.35        162.84       712.52 o
 -16   7   7       1412.49       2097.11       517.97 o
 -15   7   7        904.06        840.16       369.24 o
 -14   7   7        998.22       1075.86       361.34 o
 -13   7   7        299.71        268.52       290.42 o
 -12   7   7        397.60        818.14       277.08 o
 -11   7   7        147.55        514.20       242.92 o
 -10   7   7         12.12        549.60       192.91 o
  -9   7   7          8.04        274.33       201.81 o
  -8   7   7        691.34        990.18       227.95 o
  -7   7   7       1140.27       1435.81       179.06 o
  -6   7   7         21.71        522.44       167.09 o
  -5   7   7       2363.01       2245.05       124.74 o
  -4   7   7        194.21        383.26       114.68 o
  -3   7   7       1187.24       1140.36       256.77 o
  -2   7   7        229.51        340.31       121.98 o
  -1   7   7       1065.42       1192.79       153.26 o
   0   7   7       1568.45       1597.33       175.80 o
   1   7   7        797.63       1056.34       195.48 o
   2   7   7       4378.31       3675.71       854.87 o
   3   7   7        650.17        790.59       254.99 o
   4   7   7       1777.23       1618.72       249.24 o
   5   7   7       2334.21       2200.89       418.90 o
   6   7   7       2401.50       2672.22       473.15 o
   7   7   7        794.37        653.98       414.24 o
   8   7   7        293.84        435.99       793.20 o
   9   7   7        596.66       1230.69       754.17 o
 -16   8   7         57.29        645.11       500.93 o
 -15   8   7        216.20        635.71       349.33 o
 -14   8   7       1120.27        989.52       319.86 o
 -13   8   7          0.22        199.95       238.44 o
 -12   8   7        181.66        435.32       273.65 o
 -11   8   7         11.13        418.22       255.74 o
 -10   8   7        536.39        429.59       219.61 o
  -9   8   7        288.31        506.48       200.27 o
  -8   8   7        204.94        687.91       199.25 o
  -7   8   7       1186.95       1319.26       225.84 o
  -6   8   7        186.06        542.55       217.12 o
  -5   8   7       2014.85       2244.97       161.24 o
  -4   8   7       7980.69       7885.14       163.21 o
  -3   8   7        378.93        507.62       110.28 o
  -2   8   7        462.36        644.53       131.50 o
  -1   8   7        181.45        470.13       134.77 o
   0   8   7        434.40        823.44       155.47 o
   1   8   7        182.74        495.88       161.34 o
   2   8   7       5003.64       4535.83       227.81 o
   3   8   7       2564.16       3112.06       333.71 o
   4   8   7       1035.33        705.14       267.75 o
   5   8   7         28.19        285.58       345.41 o
   6   8   7        134.44        460.74       386.15 o
   7   8   7         22.10        259.46       390.12 o
   8   8   7         11.06        356.83       702.39 o
 -16   9   7        690.29       1011.19       853.60 o
 -15   9   7        319.22        466.51       383.41 o
 -14   9   7       2305.00       2052.84       396.54 o
 -13   9   7       1469.34       1444.44       325.12 o
 -12   9   7       9039.41       8343.40       337.33 o
 -11   9   7        666.88       1082.00       262.39 o
 -10   9   7         17.08        531.90       214.98 o
  -9   9   7        127.40        403.87       188.44 o
  -8   9   7        164.63        438.67       173.69 o
  -7   9   7       4284.08       4631.70       199.60 o
  -6   9   7        851.80        829.59       160.52 o
  -5   9   7      11022.12      10377.69       271.81 o
  -4   9   7        105.34        497.50       161.30 o
  -3   9   7       1560.04       1623.84       130.12 o
  -2   9   7       3153.55       3237.70       206.85 o
  -1   9   7       6624.14       6916.41       340.70 o
   0   9   7       7449.43       7336.87       249.01 o
   1   9   7        268.33        476.96       175.71 o
   2   9   7        755.84        474.14       291.74 o
   3   9   7          5.58        405.31       269.00 o
   4   9   7       1360.08       1005.27       318.36 o
   5   9   7        181.42        387.20       335.04 o
   6   9   7       3143.93       2439.95       461.03 o
   7   9   7       2056.78       1899.92       504.85 o
   8   9   7         39.18        501.95       420.09 o
 -16  10   7          5.27        265.65       827.71 o
 -15  10   7        616.21        675.20       376.57 o
 -14  10   7         22.55        224.06       346.80 o
 -13  10   7       4084.09       3292.51       356.18 o
 -12  10   7         49.49        306.83       259.44 o
 -11  10   7       3960.39       3888.20       305.12 o
 -10  10   7        951.33       1089.33       250.63 o
  -9  10   7         93.64        520.61       212.46 o
  -8  10   7       5634.18       5399.36       229.92 o
  -7  10   7         53.71        528.98       187.57 o
  -6  10   7       3380.16       3387.33       207.32 o
  -5  10   7        422.56        724.61       130.57 o
  -4  10   7       8781.67       8744.60       381.53 o
  -3  10   7        564.44        707.91       140.65 o
  -2  10   7        409.66        510.30       134.46 o
  -1  10   7       4908.90       5049.06       179.93 o
   0  10   7       3895.94       3875.54       176.06 o
   1  10   7        453.41        488.75       166.58 o
   2  10   7      12140.83      10781.59      1781.98 o
   3  10   7      13551.29      11762.38      1567.14 o
   4  10   7       6939.72       6667.88       334.31 o
   5  10   7       2407.60       1822.47       424.04 o
   6  10   7        171.44        303.60       359.75 o
   7  10   7       3620.46       4805.20       570.23 o
   8  10   7       1079.39       1369.64       513.19 o
 -16  11   7        713.20        471.64       690.76 o
 -15  11   7         38.45        561.44       391.50 o
 -14  11   7       1316.73       1686.41       395.71 o
 -13  11   7       2271.20       2512.06       309.12 o
 -12  11   7       2080.78       1984.60       289.50 o
 -11  11   7       1264.69       1167.44       280.30 o
 -10  11   7       1171.59        925.31       232.89 o
  -9  11   7        255.46        536.19       201.65 o
  -8  11   7         85.34        524.88       219.27 o
  -7  11   7        648.78        842.45       197.06 o
  -6  11   7       2577.91       3092.58       195.23 o
  -5  11   7       4455.87       4332.94       194.62 o
  -4  11   7       1067.02        777.70       239.21 o
  -3  11   7        156.03        269.06       128.41 o
  -2  11   7        834.71        749.23       155.88 o
  -1  11   7        858.54        959.08       167.94 o
   0  11   7        329.81        461.55       173.45 o
   1  11   7        820.15        998.58       215.25 o
   2  11   7        851.24        627.07       232.24 o
   3  11   7        132.80        291.97       229.74 o
   4  11   7         21.98        186.94       367.04 o
   5  11   7         14.89        229.40       352.72 o
   6  11   7        253.60        522.08       350.66 o
   7  11   7        133.18        345.49       436.61 o
   8  11   7         11.23        318.87       427.52 o
 -16  12   7          0.84        434.49       705.77 o
 -15  12   7         40.85        823.80       440.71 o
 -14  12   7        162.93        329.84       280.34 o
 -13  12   7       2159.05       1785.59       314.52 o
 -12  12   7         10.42        385.07       297.79 o
 -11  12   7       1227.10       1170.91       283.95 o
 -10  12   7       1144.21       1020.76       229.80 o
  -9  12   7        708.26       1010.08       289.04 o
  -8  12   7         21.31        543.27       206.54 o
  -7  12   7       1060.86       1175.16       203.33 o
  -6  12   7       3799.25       4133.08       250.91 o
  -5  12   7        435.81        419.68       182.34 o
  -4  12   7        147.74        314.14       140.51 o
  -3  12   7        387.41        364.81       160.90 o
  -2  12   7       3079.39       3051.45       217.51 o
  -1  12   7        871.89        592.49       169.40 o
   0  12   7        101.66        135.76       102.02 o
   1  12   7       6234.74       6820.78       555.76 o
   2  12   7        407.59        524.48       202.11 o
   3  12   7        635.56        450.66       245.64 o
   4  12   7        257.74        218.60       276.18 o
   5  12   7        447.92        582.92       409.11 o
   6  12   7        294.56        290.00       340.08 o
   7  12   7       3411.76       3457.89       497.28 o
   8  12   7        797.77       1073.18       564.64 o
   9  12   7        127.07        836.72       693.76 o
 -15  13   7        615.03       1283.88       633.89 o
 -14  13   7         57.68        281.66       389.88 o
 -13  13   7        349.15        812.72       320.49 o
 -12  13   7       1631.37       1463.19       289.08 o
 -11  13   7        452.50        720.97       254.11 o
 -10  13   7         60.54        341.04       226.43 o
  -9  13   7       4303.73       4523.74       344.07 o
  -8  13   7        726.78       1035.46       264.27 o
  -7  13   7       6602.51       6785.07       299.03 o
  -6  13   7        615.97        593.38       185.85 o
  -5  13   7       2111.62       2364.66       196.81 o
  -4  13   7       1613.37       1579.33       285.33 o
  -3  13   7        902.17       1119.97       211.22 o
  -2  13   7       1914.66       1784.62       253.91 o
  -1  13   7       1063.24       1180.06       217.93 o
   0  13   7        237.08        609.98       223.37 o
   1  13   7       5738.31       5834.19       255.68 o
   2  13   7       7333.44       7911.92       468.63 o
   3  13   7       2428.00       2183.31       699.29 o
   4  13   7          4.86        337.74       273.08 o
   5  13   7        424.19        284.21       442.09 o
   6  13   7        892.41        979.54       468.67 o
   7  13   7        142.26        564.33       458.32 o
   8  13   7       1443.24       1521.87       492.12 o
   9  13   7       1211.24       1310.61       786.44 o
 -15  14   7          5.41        268.28       641.61 o
 -14  14   7        603.05        518.23       499.32 o
 -13  14   7       1940.44       2392.06       443.81 o
 -12  14   7          8.28        256.38       384.62 o
 -11  14   7         44.66        379.30       411.10 o
 -10  14   7        137.39         25.38       287.75 o
  -9  14   7       1469.94       1435.47       280.10 o
  -8  14   7       3145.64       2878.87       290.27 o
  -7  14   7        543.46        864.38       243.05 o
  -6  14   7       1083.33       1616.84       226.80 o
  -5  14   7       2093.30       2304.99       295.28 o
  -4  14   7        699.35        696.82       193.00 o
  -3  14   7         22.99        341.06       181.47 o
  -2  14   7       2536.33       2286.63       209.59 o
  -1  14   7       5050.92       4761.47       339.84 o
   0  14   7       8967.93       8570.28       272.55 o
   1  14   7       6590.60       6920.79       516.45 o
   2  14   7       1560.84       1451.53       404.23 o
   3  14   7        756.15        550.11       278.92 o
   4  14   7        714.62        210.60       255.42 o
   5  14   7         12.34        254.68       382.02 o
   6  14   7        410.34        736.97       485.39 o
   7  14   7       2342.58       2910.55       570.74 o
   8  14   7       2001.94       2551.95       506.29 o
 -15  15   7         31.02        440.87       882.12 o
 -14  15   7          0.98        733.63       540.92 o
 -13  15   7        371.11        741.61       357.74 o
 -12  15   7          3.54        120.74       345.41 o
 -11  15   7        133.82        246.38       345.22 o
 -10  15   7       3633.97       3830.49       379.12 o
  -9  15   7       9693.97      10231.55       375.15 o
  -8  15   7       3784.49       4038.45       406.80 o
  -7  15   7        330.37        436.78       259.92 o
  -6  15   7       3550.02       3346.17       223.87 o
  -5  15   7       2588.51       2350.16       249.81 o
  -4  15   7       2122.55       2579.84       257.49 o
  -3  15   7        417.12        502.29       208.88 o
  -2  15   7       1433.20       1419.75       225.05 o
  -1  15   7        750.81        817.72       197.52 o
   0  15   7        756.82        679.22       268.08 o
   1  15   7        465.87        401.82       210.52 o
   2  15   7       1313.58       1437.67       253.29 o
   3  15   7        297.45        513.38       288.87 o
   4  15   7       1258.48       1268.26       439.60 o
   5  15   7        135.14         26.71       420.35 o
   6  15   7          0.48        254.54       409.69 o
   7  15   7        921.88       1415.65       476.97 o
   8  15   7         14.11        466.76       650.24 o
 -15  16   7       1138.63        966.54       941.78 o
 -14  16   7        966.88       1732.67       610.11 o
 -13  16   7       1527.63       1449.79       561.31 o
 -12  16   7          1.32        599.02       399.46 o
 -11  16   7        737.18        812.24       334.80 o
 -10  16   7        831.64       1234.51       352.91 o
  -9  16   7       3575.59       3504.12       346.88 o
  -8  16   7        260.62        445.02       268.10 o
  -7  16   7        742.66       1169.45       293.51 o
  -6  16   7         19.22        472.80       198.68 o
  -5  16   7        529.91        699.69       231.64 o
  -4  16   7        733.05        564.07       202.60 o
  -3  16   7        835.41        748.02       194.16 o
  -2  16   7        608.36        737.43       194.03 o
  -1  16   7       3272.61       2542.82       308.74 o
   0  16   7         14.57        382.96       234.85 o
   1  16   7        234.32        308.58       217.39 o
   2  16   7       1777.32       1589.64       318.16 o
   3  16   7       2078.59       2392.28       389.91 o
   4  16   7        442.53        658.52       378.73 o
   5  16   7        899.98       1442.37       450.54 o
   6  16   7       1862.98       1879.29       900.32 o
   7  16   7         31.05          2.24       434.65 o
 -14  17   7        191.01        555.90       609.15 o
 -13  17   7       1260.04       1173.26       508.33 o
 -12  17   7       2726.55       2999.78       430.64 o
 -11  17   7        467.38        498.84       333.08 o
 -10  17   7       1291.13       1299.95       303.36 o
  -9  17   7        605.35        827.09       306.75 o
  -8  17   7          6.37        548.18       286.77 o
  -7  17   7         23.87        266.56       228.81 o
  -6  17   7       3825.85       4125.53       339.93 o
  -5  17   7       5640.31       5591.92       306.18 o
  -4  17   7        914.78        726.89       252.48 o
  -3  17   7         26.55        454.59       222.15 o
  -2  17   7        115.51        339.42       190.98 o
  -1  17   7        532.79        910.37       235.87 o
   0  17   7          7.02        538.93       233.34 o
   1  17   7       1509.16       1271.73       238.76 o
   2  17   7         89.25        142.48       268.23 o
   3  17   7        343.82        361.26       264.67 o
   4  17   7        144.39        415.72       385.85 o
   5  17   7       1662.84       2032.23       499.41 o
   6  17   7       1799.71       2059.02       558.99 o
   7  17   7        349.41        388.90       516.54 o
 -13  18   7        291.37        750.42       721.91 o
 -12  18   7        208.97        747.35       524.90 o
 -11  18   7       5344.88       6049.02       434.29 o
 -10  18   7        133.23        232.43       308.80 o
  -9  18   7          1.97        672.60       298.50 o
  -8  18   7       2634.76       2947.75       332.67 o
  -7  18   7        655.97        945.89       271.86 o
  -6  18   7        663.62        857.20       270.42 o
  -5  18   7       2316.47       2515.43       292.95 o
  -4  18   7       3967.23       4000.28       285.65 o
  -3  18   7       4116.87       3540.16       420.85 o
  -2  18   7        744.09        792.82       221.75 o
  -1  18   7        905.51       1050.29       248.67 o
   0  18   7        760.84        764.81       236.44 o
   1  18   7         96.96        363.69       259.36 o
   2  18   7         41.87        481.62       307.18 o
   3  18   7        281.08        573.40       328.92 o
   4  18   7        945.93        679.99       421.40 o
   5  18   7        241.50        502.17       485.18 o
   6  18   7          1.15        -62.46       442.85 o
   7  18   7        741.72        772.02       538.17 o
 -13  19   7         77.35         34.14       976.30 o
 -12  19   7        202.69        344.82       624.35 o
 -11  19   7        325.22        616.35       490.27 o
 -10  19   7         29.26        576.52       357.36 o
  -9  19   7        930.35        931.46       318.20 o
  -8  19   7        272.29        830.43       309.02 o
  -7  19   7       3819.30       3459.77       382.85 o
  -6  19   7       4602.71       4931.96       498.30 o
  -5  19   7       2376.27       2584.13       541.08 o
  -4  19   7       3434.15       3565.71       287.44 o
  -3  19   7        957.14        732.99       223.99 o
  -2  19   7          5.28        360.20       233.17 o
  -1  19   7       2140.21       1875.06       255.03 o
   0  19   7       2782.54       2836.32       351.05 o
   1  19   7       3447.33       2791.54       297.09 o
   2  19   7        571.93        869.51       337.09 o
   3  19   7         67.83        140.40       281.21 o
   4  19   7        314.70        425.81       372.59 o
   5  19   7          3.15        136.09       424.32 o
   6  19   7          3.71        542.76       518.77 o
 -13  20   7        635.49       1724.47      1011.94 o
 -12  20   7         27.14        697.52       789.82 o
 -11  20   7         70.16        731.20       400.94 o
 -10  20   7        576.23        524.55       438.54 o
  -9  20   7        806.60        839.35       375.64 o
  -8  20   7       1312.32       1324.96       386.74 o
  -7  20   7       3649.95       4209.11       769.56 o
  -6  20   7       3986.42       3899.66       415.08 o
  -5  20   7          3.83        458.44       253.69 o
  -4  20   7        208.35        406.28       224.53 o
  -3  20   7        408.26        624.24       237.34 o
  -2  20   7        212.88        324.92       252.67 o
  -1  20   7        304.42        349.70       245.46 o
   0  20   7       1703.12       1698.98       280.14 o
   1  20   7       1513.96       1427.32       296.65 o
   2  20   7        166.59        637.26       354.31 o
   3  20   7        320.27        394.32       333.46 o
   4  20   7        839.00        810.03       465.17 o
   5  20   7         35.15        462.77       482.86 o
   6  20   7         72.17        631.85       566.71 o
 -13  21   7        213.45        414.23       775.94 o
 -12  21   7        536.43        186.10       676.88 o
 -11  21   7         72.41        558.29       530.56 o
 -10  21   7       2073.10       2000.59       525.53 o
  -9  21   7        169.73        833.76       423.81 o
  -8  21   7        108.34        730.91       532.05 o
  -7  21   7        380.29        200.36       479.14 o
  -6  21   7        929.03        924.85       308.25 o
  -5  21   7        763.80        673.51       277.70 o
  -4  21   7          2.20        392.25       303.55 o
  -3  21   7       1155.49        922.99       327.57 o
  -2  21   7       2519.07       1898.33       373.70 o
  -1  21   7       1115.23        874.29       333.05 o
   0  21   7        163.17        301.89       263.75 o
   1  21   7       1922.55       2243.52       374.92 o
   2  21   7       1586.83       1856.42       426.90 o
   3  21   7        229.18        464.22       436.58 o
   4  21   7        158.09        572.56       492.25 o
   5  21   7         98.32        212.96       517.17 o
   6  21   7         21.72        449.05       597.90 o
 -12  22   7       1073.33       1318.87       944.03 o
 -11  22   7       2923.85       3669.07       628.53 o
 -10  22   7        230.02        727.77       510.40 o
  -9  22   7        159.14         27.39       469.76 o
  -8  22   7       1781.38       2794.57       803.70 o
  -7  22   7       5415.10       5339.25       760.18 o
  -6  22   7       6080.62       6107.00       427.32 o
  -5  22   7         20.33        470.31       260.83 o
  -4  22   7       1073.95       1147.37       335.86 o
  -3  22   7       2189.27       2305.13       352.32 o
  -2  22   7        536.57        787.53       310.23 o
  -1  22   7         13.20        229.15       279.61 o
   0  22   7       1895.42       1995.81       323.34 o
   1  22   7       2566.87       2665.25       394.01 o
   2  22   7        666.30       1025.96       468.71 o
   3  22   7         15.09        392.52       482.51 o
   4  22   7         17.39        143.05       480.42 o
   5  22   7          1.42        395.04       512.54 o
 -12  23   7        161.15        384.97       669.00 o
 -11  23   7        121.97        486.06       530.19 o
 -10  23   7        573.38        460.36       442.89 o
  -9  23   7         66.29        823.21       746.29 o
  -8  23   7        444.73       -389.47       551.93 o
  -7  23   7        107.38         78.04       438.62 o
  -6  23   7       1738.36       1765.45       438.48 o
  -5  23   7       1271.80        947.58       447.72 o
  -4  23   7        250.42        201.31       311.20 o
  -3  23   7        121.28        354.48       283.82 o
  -2  23   7        124.28        318.98       329.04 o
  -1  23   7         10.86        343.22       350.54 o
   0  23   7        269.44        468.07       322.93 o
   1  23   7         23.42        213.34       347.93 o
   2  23   7          5.15        199.63       471.89 o
   3  23   7        556.25        591.34       490.50 o
   4  23   7         22.30        371.88       508.25 o
   5  23   7          4.29        351.97       462.81 o
 -12  24   7       1157.12        633.36       871.99 o
 -11  24   7       1547.91       1202.08       506.82 o
 -10  24   7        901.37       1384.90       819.46 o
  -9  24   7         62.46        722.66       766.93 o
  -8  24   7         22.26         16.88       533.17 o
  -7  24   7        161.10        920.02       696.39 o
  -6  24   7        724.67        801.07       526.42 o
  -5  24   7       1207.41       1155.26       453.76 o
  -4  24   7       2158.61       2180.22       348.75 o
  -3  24   7        166.74        800.38       374.30 o
  -2  24   7       1036.01       1287.56       375.92 o
  -1  24   7       1851.92       1808.69       394.05 o
   0  24   7        873.26        791.19       378.34 o
   1  24   7        830.97        632.27       426.59 o
   2  24   7         35.87        540.57       474.89 o
   3  24   7          1.93        152.30       445.64 o
   4  24   7        172.49        200.06       422.80 o
   5  24   7          6.84        891.50       896.00 o
 -11  25   7        383.06        315.55       646.86 o
 -10  25   7        779.79       1359.01       821.71 o
  -9  25   7         28.65        391.72       728.28 o
  -8  25   7         31.07        237.51       649.11 o
  -7  25   7        185.33        434.87       757.55 o
  -6  25   7       1874.00       1301.61       581.95 o
  -5  25   7       5771.97       5186.45       516.62 o
  -4  25   7        236.92        534.31       358.20 o
  -3  25   7        585.68       1283.45       386.55 o
  -2  25   7        392.56        633.12       355.24 o
  -1  25   7       1101.19       1212.29       332.23 o
   0  25   7        577.22        307.30       336.00 o
   1  25   7       1307.47       1371.55       488.97 o
   2  25   7       1279.22        832.27       839.53 o
   3  25   7        206.80        278.03       549.68 o
   4  25   7        667.88        967.81       417.35 o
   5  25   7       1031.38        990.18       855.10 o
 -11  26   7        553.57        358.33       753.42 o
 -10  26   7       1237.99       1094.11       666.75 o
  -9  26   7        516.92        629.23       698.64 o
  -8  26   7        250.78       -194.73       712.15 o
  -7  26   7       2059.75       1609.28       780.81 o
  -6  26   7        739.30        999.38       544.06 o
  -5  26   7         61.70        367.65       453.03 o
  -4  26   7        973.14       1349.53       387.29 o
  -3  26   7       1440.12       1191.36       368.82 o
  -2  26   7        332.86        493.74       337.50 o
  -1  26   7       1045.81        985.41       351.34 o
   0  26   7       1008.21        918.41       403.54 o
   1  26   7        877.64        713.56       488.25 o
   2  26   7        186.25        520.21       571.15 o
   3  26   7       1158.84       1391.76       505.43 o
   4  26   7        887.99        662.62       736.91 o
 -10  27   7        991.33       1053.22       612.34 o
  -9  27   7         54.17       1467.82       721.15 o
  -8  27   7         21.10        -57.41       855.10 o
  -7  27   7        421.54        -31.89       800.70 o
  -6  27   7        593.25        530.24       389.73 o
  -5  27   7       1834.36       1725.28       480.75 o
  -4  27   7        111.84        853.19       476.40 o
  -3  27   7         87.40        101.93       307.83 o
  -2  27   7       1143.31       1486.98       433.53 o
  -1  27   7        350.55        773.94       370.74 o
   0  27   7       3418.86       3706.93       535.88 o
   1  27   7        232.70        470.44       511.22 o
   2  27   7          3.93        727.78       515.64 o
   3  27   7        318.72        768.45       689.07 o
  -9  28   7        464.80        499.41       733.91 o
  -8  28   7          4.34       -119.32       750.05 o
  -7  28   7        537.23        286.66       846.47 o
  -6  28   7       1537.69       2319.94       480.75 o
  -5  28   7         52.13        543.74       413.53 o
  -4  28   7        962.12        928.46       364.03 o
  -3  28   7          6.25        364.50       356.56 o
  -2  28   7         40.25        251.82       397.98 o
  -1  28   7         14.19        375.03       356.20 o
   0  28   7        118.48        385.27       342.71 o
   1  28   7        796.53       1293.25       441.06 o
   2  28   7         86.93        398.11       477.99 o
  -7  29   7        124.81        541.80       871.61 o
  -6  29   7        252.59        364.48       421.10 o
  -5  29   7        909.98       1382.34       391.18 o
  -4  29   7         95.94        493.62       342.37 o
  -3  29   7        151.84        259.91       334.86 o
  -2  29   7        677.17       1421.81       378.24 o
  -1  29   7        198.09        399.87       355.19 o
   0  29   7          3.34        587.01       374.50 o
   1  29   7        510.10        860.64       553.80 o
  -6  30   7         57.69        438.15       456.42 o
  -5  30   7          8.42        576.38       476.58 o
  -4  30   7        232.36        325.57       340.66 o
  -3  30   7        678.95        400.47       343.81 o
  -2  30   7        349.65        853.13       401.75 o
  -1  30   7        990.98       1422.92       393.34 o
   0  30   7        130.78        170.67       539.18 o
  -6  31   7         34.65        464.51       750.05 o
  -5  31   7        991.66       1687.99       611.68 o
  -4  31   7        275.91        528.25       442.26 o
  -3  31   7        500.17        687.03       390.39 o
  -2  31   7        858.01        835.99       399.85 o
  -1  31   7         11.81        537.12       417.07 o
  -6  32   7          1.73        573.32       737.29 o
  -5  32   7         19.94        300.93       462.68 o
  -4  32   7         47.81        600.34       801.82 o
  -3  32   7        702.95        629.60       911.01 o
  -2  32   7       1539.43       1353.38       873.49 o
 -16   0   8        578.54        795.36       608.74 o
 -15   0   8         15.11        806.88       461.78 o
 -14   0   8         35.68        710.01       466.28 o
 -13   0   8        519.56        452.30       390.30 o
 -12   0   8       5604.26       5054.50       463.58 o
 -11   0   8       6773.85       6163.70       415.90 o
 -10   0   8       1090.47       1099.56       625.85 o
  -9   0   8       6826.91       6505.49       286.68 o
  -8   0   8       4270.97       4357.37       283.99 o
  -7   0   8       8756.26       9051.67       324.91 o
  -6   0   8        301.59        592.38       252.40 o
  -5   0   8       5203.72       4939.66       329.40 o
  -4   0   8      15009.55      15551.48       617.03 o
  -3   0   8      22323.43      24183.99       418.04 o
  -2   0   8      11562.72      11537.04       241.31 o
  -1   0   8         87.35        247.03       189.61 o
   0   0   8       5893.36       5698.03       436.90 o
   1   0   8       2115.57       2551.33       235.67 o
   2   0   8         47.13        462.56       263.51 o
   3   0   8       1303.83       1266.97       279.91 o
   4   0   8      11820.21      12506.52       727.91 o
 -16   1   8         35.31        486.91       374.91 o
 -15   1   8         23.63        876.08       372.85 o
 -14   1   8         42.55        868.06       342.63 o
 -13   1   8       1734.42       2302.93       378.77 o
 -12   1   8       2563.33       2536.79       289.19 o
 -11   1   8         20.50        423.44       251.00 o
 -10   1   8         15.15        316.86       211.20 o
  -9   1   8       1915.79       1787.28       206.53 o
  -8   1   8        839.65        890.38       174.27 o
  -7   1   8       2407.74       2494.69       215.19 o
  -6   1   8       8340.13       8283.26       214.93 o
  -5   1   8       7732.73       7535.90       390.14 o
  -4   1   8         60.85        545.85       160.17 o
  -3   1   8          8.29        295.05       129.09 o
  -2   1   8        291.26        572.08       134.65 o
  -1   1   8        263.73        507.08       134.20 o
   0   1   8        121.12        437.89       128.64 o
   1   1   8        568.62        564.56       146.78 o
   2   1   8        138.66        306.47       196.11 o
   3   1   8        329.10        730.32       303.22 o
   4   1   8       1308.02        964.67       536.55 o
   5   1   8        384.96       1089.61       642.74 o
   6   1   8        105.61        351.95       568.44 o
 -16   2   8        403.44        614.25       397.06 o
 -15   2   8        402.51        973.26       358.20 o
 -14   2   8        140.54        603.16       316.74 o
 -13   2   8          4.61        694.81       302.71 o
 -12   2   8         91.72        130.80       241.56 o
 -11   2   8         68.38        487.20       235.79 o
 -10   2   8       1899.45       2177.81       260.53 o
  -9   2   8        577.69        644.46       160.53 o
  -8   2   8        264.20        559.72       160.79 o
  -7   2   8         29.47        522.61       151.55 o
  -6   2   8        119.14        380.05       152.40 o
  -5   2   8        347.17        444.55       156.03 o
  -4   2   8         46.55        312.66       117.91 o
  -3   2   8         31.89        296.64       110.31 o
  -2   2   8        454.90        511.57       127.67 o
  -1   2   8          0.03        291.58       137.93 o
   0   2   8        164.86        462.51       134.63 o
   1   2   8        271.52        202.14       167.96 o
   2   2   8       2149.89       2006.12       244.09 o
   3   2   8       1032.40       1256.76       234.60 o
   4   2   8       1052.24       1069.73       595.83 o
   5   2   8       1493.27       2378.08       787.94 o
   6   2   8          6.83        269.78       669.38 o
   7   2   8        145.02        459.63       629.23 o
 -16   3   8        440.95        590.88       366.87 o
 -15   3   8         37.69        231.83       308.87 o
 -14   3   8        580.56        409.37       261.26 o
 -13   3   8         26.71        437.30       266.83 o
 -12   3   8        809.79       1236.36       275.41 o
 -11   3   8        771.26        998.78       256.84 o
 -10   3   8       2803.93       2864.97       224.19 o
  -9   3   8       1842.58       1724.13       212.37 o
  -8   3   8       1496.02       1468.09       181.05 o
  -7   3   8       1414.98       1647.79       212.58 o
  -6   3   8        808.56       1163.50       198.11 o
  -5   3   8       4129.41       3610.95       242.95 o
  -4   3   8        834.89        983.98       147.25 o
  -3   3   8       3565.31       3267.94       177.43 o
  -2   3   8       1697.09       1713.59       163.34 o
  -1   3   8       7589.27       7034.73       204.89 o
   0   3   8       4572.43       4138.89       387.08 o
   1   3   8          3.59        343.80       145.23 o
   2   3   8       3366.72       2665.44       445.71 o
   3   3   8        515.29        606.05       233.44 o
   4   3   8        237.54        432.62       441.25 o
   5   3   8        120.79        312.93       515.91 o
   6   3   8         30.51        583.83       705.02 o
   7   3   8         22.00        208.99       548.93 o
   8   3   8        522.84        852.85       685.51 o
 -16   4   8        306.13        435.26       385.01 o
 -15   4   8         10.54        490.58       327.20 o
 -14   4   8         15.72        292.05       339.64 o
 -13   4   8       1688.57       1442.77       297.88 o
 -12   4   8        141.14        637.51       304.78 o
 -11   4   8       4730.51       4898.53       308.62 o
 -10   4   8       2781.06       3034.50       264.93 o
  -9   4   8       3634.41       3541.56       222.83 o
  -8   4   8       2381.41       2512.92       197.13 o
  -7   4   8       9279.37       8815.95       194.49 o
  -6   4   8      14961.50      15313.70       319.40 o
  -5   4   8          3.70        401.18       142.59 o
  -4   4   8       7311.54       6923.11       242.79 o
  -3   4   8       5111.67       4948.19       183.77 o
  -2   4   8        157.58        502.76       151.46 o
  -1   4   8       4935.88       4497.19       398.92 o
   0   4   8      12272.10      12859.89       329.07 o
   1   4   8      18353.01      18702.78       904.14 o
   2   4   8        202.09        488.27       181.32 o
   3   4   8        190.37         89.20       186.62 o
   4   4   8         31.81        156.83       297.28 o
   5   4   8        288.16        481.40       531.67 o
   6   4   8        127.25         73.17       587.58 o
   7   4   8       2137.67       1917.33       791.69 o
   8   4   8       1339.45       1870.80       820.21 o
 -16   5   8       2576.31       2334.70       476.51 o
 -15   5   8        646.78        740.04       363.30 o
 -14   5   8        253.22        640.36       306.25 o
 -13   5   8        611.89        817.79       299.98 o
 -12   5   8        425.36        698.63       271.96 o
 -11   5   8       2267.57       2419.13       283.51 o
 -10   5   8         97.95        317.44       198.71 o
  -9   5   8         60.98        533.22       236.71 o
  -8   5   8       4549.69       4710.14       390.67 o
  -7   5   8       2781.35       2934.41       220.00 o
  -6   5   8       1334.02       1507.38       205.60 o
  -5   5   8        420.25        640.69       162.89 o
  -4   5   8       8741.10       9119.36       330.63 o
  -3   5   8       1817.15       1920.28       145.37 o
  -2   5   8        503.74        783.69       160.79 o
  -1   5   8       3420.32       2472.40       592.48 o
   0   5   8         26.45        365.94       151.15 o
   1   5   8       1237.91       1397.02       230.86 o
   2   5   8        125.18        509.60       169.10 o
   3   5   8        553.79        458.68       252.15 o
   4   5   8       1105.43       1054.58       328.85 o
   5   5   8         22.36        100.93       586.45 o
   6   5   8        299.81       1540.99       780.44 o
   7   5   8          4.80        209.37       818.33 o
   8   5   8        872.38       1771.37       728.28 o
 -16   6   8          0.46        479.51       391.40 o
 -15   6   8        199.20        412.97       316.79 o
 -14   6   8        195.07        291.96       334.93 o
 -13   6   8        122.75        679.39       315.11 o
 -12   6   8          8.78        697.04       274.60 o
 -11   6   8        706.46        764.72       258.67 o
 -10   6   8       9600.30       8861.66       274.38 o
  -9   6   8        322.60        360.75       192.69 o
  -8   6   8       1198.04       1253.75       221.99 o
  -7   6   8        148.01        294.82       156.96 o
  -6   6   8        269.60        629.48       170.96 o
  -5   6   8        438.98        315.71       145.43 o
  -4   6   8        139.36        365.01       116.50 o
  -3   6   8          1.43        280.34       149.36 o
  -2   6   8        318.54        519.58       138.04 o
  -1   6   8       8258.67       8531.12       528.83 o
   0   6   8        445.13        655.65       158.49 o
   1   6   8        564.18        529.11       166.87 o
   2   6   8          8.51        262.95       198.81 o
   3   6   8         75.07        229.68       243.72 o
   4   6   8        425.34        455.92       293.99 o
   5   6   8        818.30        661.97       400.22 o
   6   6   8        172.47        620.22       571.82 o
   7   6   8        156.74        577.07       761.30 o
   8   6   8       1471.76       1504.59       696.39 o
 -16   7   8         86.06        160.13       386.71 o
 -15   7   8        110.65        667.88       331.69 o
 -14   7   8        199.04        536.89       321.90 o
 -13   7   8       1847.19       2022.12       330.19 o
 -12   7   8       3924.78       3998.28       350.06 o
 -11   7   8       1627.14       1927.47       313.47 o
 -10   7   8          6.14        269.51       195.29 o
  -9   7   8        810.72        934.79       220.87 o
  -8   7   8        673.60        660.48       186.74 o
  -7   7   8         37.20        295.42       171.68 o
  -6   7   8      13003.93      12321.01       338.91 o
  -5   7   8       8015.66       7724.30       219.03 o
  -4   7   8       4997.55       5088.85       154.56 o
  -3   7   8       3057.80       3121.12       163.12 o
  -2   7   8       1349.40       1704.13       230.06 o
  -1   7   8      10577.56       9988.87       223.84 o
   0   7   8       7149.03       7074.63       222.46 o
   1   7   8       4242.66       4190.27       277.99 o
   2   7   8       5235.68       5206.42       372.11 o
   3   7   8       1001.70        779.46       273.30 o
   4   7   8         82.54        140.48       207.87 o
   5   7   8         77.38        455.71       360.42 o
   6   7   8        618.55       1214.18       676.50 o
   7   7   8        606.67        924.14       718.15 o
   8   7   8        101.95        211.99       818.33 o
 -16   8   8         28.80        315.07       538.04 o
 -15   8   8        720.37        808.90       323.10 o
 -14   8   8       2501.62       2668.52       347.93 o
 -13   8   8       1974.95       2490.62       333.72 o
 -12   8   8        701.61       1088.85       320.09 o
 -11   8   8       6240.48       6267.42       295.73 o
 -10   8   8      12289.25      11760.64       298.64 o
  -9   8   8          3.20        537.25       200.42 o
  -8   8   8       1385.65       1233.68       217.41 o
  -7   8   8       2225.39       2243.62       224.59 o
  -6   8   8       8102.75       8065.23       417.71 o
  -5   8   8          5.93        326.67       128.07 o
  -4   8   8        152.93        327.04       132.37 o
  -3   8   8        694.36        864.91       125.38 o
  -2   8   8        376.52        429.64       149.23 o
  -1   8   8         79.83        520.10       171.32 o
   0   8   8       1650.95       1439.39       224.74 o
   1   8   8         15.50        198.93       181.01 o
   2   8   8       6009.31       5130.63       690.99 o
   3   8   8       8584.03       8046.64      1794.61 o
   4   8   8       3132.36       2587.57       626.11 o
   5   8   8       1102.64        959.86       413.25 o
   6   8   8       1291.12       1106.00       455.64 o
   7   8   8       1749.45       2762.30       822.09 o
   8   8   8        136.83        239.76       777.44 o
 -16   9   8        267.31       1241.55       605.04 o
 -15   9   8        647.56        710.23       343.04 o
 -14   9   8         41.67        450.09       329.04 o
 -13   9   8        480.54        802.93       334.04 o
 -12   9   8       1473.34       1922.49       327.57 o
 -11   9   8       2643.93       2701.42       278.05 o
 -10   9   8         14.94        396.62       275.72 o
  -9   9   8         36.53        494.83       197.17 o
  -8   9   8        627.48       1383.66       242.45 o
  -7   9   8        180.23        545.85       183.41 o
  -6   9   8         17.32        321.09       169.64 o
  -5   9   8       2339.71       2752.54       209.00 o
  -4   9   8       1118.38       1144.02       126.27 o
  -3   9   8        325.36        620.67       154.84 o
  -2   9   8        403.08        365.54       142.38 o
  -1   9   8         72.53        362.67       163.72 o
   0   9   8         26.89        360.56       189.45 o
   1   9   8        714.08        722.34       180.07 o
   2   9   8        877.32        706.40       232.46 o
   3   9   8         44.72        265.69       251.56 o
   4   9   8       1127.58        969.58       349.06 o
   5   9   8       1653.78       1566.98       390.54 o
   6   9   8       1541.22       1337.86       501.83 o
   7   9   8        122.14        496.03       671.25 o
   8   9   8        730.47        653.99       882.12 o
 -16  10   8        188.57        453.36       541.07 o
 -15  10   8          5.10        608.68       380.46 o
 -14  10   8         93.10        615.37       325.22 o
 -13  10   8        204.79        691.50       332.65 o
 -12  10   8        281.40        676.42       291.31 o
 -11  10   8         50.21        388.29       268.18 o
 -10  10   8          9.61        385.22       226.59 o
  -9  10   8       2932.42       2948.98       279.25 o
  -8  10   8        353.01        543.79       182.91 o
  -7  10   8         46.67        607.24       211.90 o
  -6  10   8       6566.67       6769.33       299.00 o
  -5  10   8        456.30        633.17       146.51 o
  -4  10   8        246.45        322.65       120.68 o
  -3  10   8        360.64        487.53       178.73 o
  -2  10   8        197.47        393.88       167.03 o
  -1  10   8        967.00        955.55       168.70 o
   0  10   8        865.97        941.65       232.90 o
   1  10   8       1029.80       1076.32       234.93 o
   2  10   8        879.74        565.65       210.22 o
   3  10   8       1790.94       1520.44       302.83 o
   4  10   8        551.33        879.26       303.12 o
   5  10   8         14.14        255.34       383.01 o
   6  10   8         52.76        217.60       376.85 o
   7  10   8       1012.91       1027.25       418.39 o
 -16  11   8        516.09       1213.92       592.87 o
 -15  11   8        651.29        465.31       354.66 o
 -14  11   8         96.19        235.60       340.00 o
 -13  11   8        762.86        691.51       314.23 o
 -12  11   8       2437.44       2419.98       327.85 o
 -11  11   8       1825.72       2270.84       288.19 o
 -10  11   8       5074.28       5078.47       329.06 o
  -9  11   8      15967.62      16136.45       477.56 o
  -8  11   8       1430.74       1387.52       226.91 o
  -7  11   8       2441.75       2800.87       257.33 o
  -6  11   8        586.73        967.58       212.33 o
  -5  11   8       8220.56       8790.28       348.11 o
  -4  11   8          2.23        437.30       190.46 o
  -3  11   8       6061.67       5477.35       221.14 o
  -2  11   8       4399.74       4068.55       251.75 o
  -1  11   8        446.99        855.64       231.02 o
   0  11   8       1036.04       1056.57       219.87 o
   1  11   8       6488.31       6001.76      1033.75 o
   2  11   8       4377.25       4605.99       297.26 o
   3  11   8         65.93        365.96       246.48 o
   4  11   8          6.61        558.18       325.04 o
   5  11   8        824.50        386.10       376.95 o
   6  11   8       6198.98       6521.69       602.92 o
   7  11   8       1545.47       1763.96       562.56 o
 -15  12   8        885.85        794.21       392.86 o
 -14  12   8       1483.01       1311.31       349.74 o
 -13  12   8       2200.41       1643.80       339.35 o
 -12  12   8         30.43        298.90       298.80 o
 -11  12   8       2141.12       2201.13       294.59 o
 -10  12   8       1425.07       1451.76       253.62 o
  -9  12   8         15.82        244.25       203.79 o
  -8  12   8         74.51        532.74       207.50 o
  -7  12   8        468.80       1111.30       289.44 o
  -6  12   8       4614.99       5850.49       627.69 o
  -5  12   8         12.85        414.37       183.35 o
  -4  12   8         49.58        252.24       160.17 o
  -3  12   8        641.52        537.85       188.30 o
  -2  12   8        522.01        723.98       222.20 o
  -1  12   8        305.96        326.03       176.69 o
   0  12   8        749.72       1177.46       264.53 o
   1  12   8       1167.27       1168.49       240.68 o
   2  12   8        925.17        660.27       275.84 o
   3  12   8       4450.29       3633.29       538.79 o
   4  12   8        486.86        463.33       347.27 o
   5  12   8        869.35        906.30       416.90 o
   6  12   8        526.72        613.35       392.98 o
   7  12   8       2609.34       2986.96       547.17 o
 -15  13   8         11.09        396.16       412.02 o
 -14  13   8        215.30       -106.81       361.58 o
 -13  13   8        699.94        661.83       399.43 o
 -12  13   8        277.28        322.56       353.34 o
 -11  13   8       2514.79       2697.72       370.37 o
 -10  13   8        994.62        851.61       333.71 o
  -9  13   8       2031.10       2049.82       321.94 o
  -8  13   8        961.83       1040.11       305.31 o
  -7  13   8         15.51        400.41       248.66 o
  -6  13   8        652.48        910.69       236.61 o
  -5  13   8        338.89        473.40       213.98 o
  -4  13   8        202.06        399.48       182.26 o
  -3  13   8       2739.93       3266.08       425.13 o
  -2  13   8       3354.10       3266.73       245.16 o
  -1  13   8       3778.77       3410.26       562.52 o
   0  13   8        466.66        701.41       242.66 o
   1  13   8         24.75        201.67       198.37 o
   2  13   8       4870.76       3833.60       747.11 o
   3  13   8       1167.79        849.92       527.16 o
   4  13   8         85.31         55.23       311.30 o
   5  13   8        977.03       1091.71       443.70 o
   6  13   8        243.85        760.91       447.74 o
   7  13   8         49.59        406.91       487.07 o
   8  13   8        199.01         17.63       613.84 o
 -15  14   8        413.03        914.39       886.62 o
 -14  14   8        260.21        613.38       378.40 o
 -13  14   8        955.60        761.62       372.77 o
 -12  14   8         86.85        282.68       320.79 o
 -11  14   8         33.54        552.50       298.68 o
 -10  14   8       5593.09       5201.49       372.08 o
  -9  14   8        835.06        770.23       284.73 o
  -8  14   8       1593.07       1424.32       278.44 o
  -7  14   8       1541.79       1850.17       298.40 o
  -6  14   8       2369.58       2455.18       279.38 o
  -5  14   8        405.22        711.19       232.46 o
  -4  14   8         31.12        365.07       190.67 o
  -3  14   8       2987.63       3213.39       257.24 o
  -2  14   8       2495.12       2146.28       246.08 o
  -1  14   8       1292.54       1369.50       245.34 o
   0  14   8       4023.37       4096.46       351.40 o
   1  14   8        193.43        238.80       230.25 o
   2  14   8         72.41        385.57       331.31 o
   3  14   8        855.95       1352.13       369.95 o
   4  14   8        263.72        315.40       341.74 o
   5  14   8        777.21        850.55       468.09 o
   6  14   8        619.78        800.63       519.59 o
   7  14   8        373.26        971.94       512.99 o
 -15  15   8          6.62        300.17       730.53 o
 -14  15   8         75.60        296.95       424.43 o
 -13  15   8       1623.64       1636.27       472.38 o
 -12  15   8       5284.29       5153.29       525.64 o
 -11  15   8         85.68        299.01       329.77 o
 -10  15   8         57.61        279.92       303.18 o
  -9  15   8        174.11        447.95       300.46 o
  -8  15   8       2092.51       2115.46       324.51 o
  -7  15   8       1232.75       1194.73       255.51 o
  -6  15   8       1740.97       1538.54       314.46 o
  -5  15   8       1746.34       1743.63       214.42 o
  -4  15   8         48.10        223.24       193.60 o
  -3  15   8       4695.56       3606.21       439.00 o
  -2  15   8       4175.99       3980.29       644.14 o
  -1  15   8       1464.11       1086.75       226.38 o
   0  15   8       3265.30       3374.17       290.28 o
   1  15   8        889.98        860.67       229.27 o
   2  15   8        428.05        477.60       284.04 o
   3  15   8        119.31        359.31       387.77 o
   4  15   8         23.02        503.16       408.00 o
   5  15   8        731.63        828.23       475.74 o
   6  15   8       1837.43       1678.80       642.36 o
   7  15   8         88.88        368.83       805.20 o
 -15  16   8          7.49        123.07       894.13 o
 -14  16   8         39.61        422.34       495.03 o
 -13  16   8        774.83        984.63       430.09 o
 -12  16   8        537.74        848.42       370.13 o
 -11  16   8       3007.04       3203.07       434.43 o
 -10  16   8        134.50        193.13       313.06 o
  -9  16   8       1073.36       1130.78       346.15 o
  -8  16   8        403.60        542.34       293.00 o
  -7  16   8       1911.16       1715.89       298.34 o
  -6  16   8        547.73        738.60       340.86 o
  -5  16   8          0.95        404.28       243.13 o
  -4  16   8       1217.80        982.49       231.03 o
  -3  16   8        120.31        363.60       197.74 o
  -2  16   8        261.17        431.33       192.12 o
  -1  16   8        104.83        305.33       229.66 o
   0  16   8       1608.58       1684.83       259.92 o
   1  16   8        134.50        377.45       208.11 o
   2  16   8        189.32        383.88       314.15 o
   3  16   8        920.40        924.79       335.43 o
   4  16   8         79.25        415.79       426.73 o
   5  16   8         48.86        124.73       392.29 o
   6  16   8         41.92        344.09       562.23 o
   7  16   8        140.32        212.37       865.99 o
 -14  17   8         13.85        307.49       516.13 o
 -13  17   8        476.00        722.44       427.50 o
 -12  17   8        789.68        761.04       429.56 o
 -11  17   8       1239.22       1533.58       430.58 o
 -10  17   8       1458.65       1405.61       351.48 o
  -9  17   8       2750.85       3037.22       390.84 o
  -8  17   8        166.05        518.81       282.99 o
  -7  17   8       1121.98       1273.77       390.49 o
  -6  17   8       5968.90       5438.63       326.32 o
  -5  17   8       1866.99       1718.26       350.23 o
  -4  17   8        996.97       1087.83       235.19 o
  -3  17   8        388.91        690.42       270.03 o
  -2  17   8       7422.26       7413.24      1130.42 o
  -1  17   8       4427.33       4531.69       303.89 o
   0  17   8          5.18        398.30       220.03 o
   1  17   8        297.78        317.12       215.29 o
   2  17   8       1524.03       1275.34       339.44 o
   3  17   8       2157.14       1899.00       352.41 o
   4  17   8       1425.71        953.63       484.40 o
   5  17   8        155.84        481.99       540.49 o
   6  17   8        345.49        367.64       437.55 o
 -14  18   8        533.77        630.54       589.92 o
 -13  18   8        217.16        651.87       465.68 o
 -12  18   8        283.30        513.81       447.24 o
 -11  18   8       1488.74       1652.86       419.01 o
 -10  18   8         48.52        555.84       346.29 o
  -9  18   8       1090.28       1242.03       363.74 o
  -8  18   8          7.43        711.61       375.80 o
  -7  18   8       1108.88       1479.22       439.18 o
  -6  18   8        376.17        414.72       259.70 o
  -5  18   8         21.05        228.41       227.23 o
  -4  18   8       1900.25       1704.69       234.12 o
  -3  18   8       1078.02        985.58       250.52 o
  -2  18   8        775.41        456.88       221.21 o
  -1  18   8       1486.51       1385.05       277.23 o
   0  18   8        114.65        259.67       232.48 o
   1  18   8        634.59        586.41       269.40 o
   2  18   8        455.18        498.45       312.59 o
   3  18   8       1008.94        944.49       381.52 o
   4  18   8       1476.40       1156.40       551.56 o
   5  18   8        814.69        589.85       499.45 o
   6  18   8        166.50        340.12       537.49 o
 -13  19   8        799.38        987.18       873.12 o
 -12  19   8       4063.88       4078.66       467.42 o
 -11  19   8        106.10        440.49       386.31 o
 -10  19   8        670.52        854.52       390.88 o
  -9  19   8          9.76        597.68       350.80 o
  -8  19   8       1026.73       1006.23       371.02 o
  -7  19   8       2088.50       1852.20       433.80 o
  -6  19   8        128.85        520.46       261.47 o
  -5  19   8       2072.41       1871.60       261.07 o
  -4  19   8       1443.70       1273.88       266.05 o
  -3  19   8        246.58        326.46       216.30 o
  -2  19   8        851.65        716.20       255.73 o
  -1  19   8       1446.70       1333.86       270.74 o
   0  19   8       1269.58       1292.14       258.32 o
   1  19   8        219.77        362.19       251.03 o
   2  19   8       1109.55       1341.14       405.50 o
   3  19   8        262.23        518.31       386.35 o
   4  19   8        173.60        300.52       338.88 o
   5  19   8         10.23        684.38       489.16 o
   6  19   8        120.97        644.24       816.46 o
 -13  20   8        306.30        959.41       859.98 o
 -12  20   8          5.57        589.08       779.31 o
 -11  20   8          8.30        231.90       407.38 o
 -10  20   8        256.32        567.17       479.47 o
  -9  20   8        536.73        807.08       684.01 o
  -8  20   8       1330.22       1136.02       441.41 o
  -7  20   8       1666.10       1748.28       346.79 o
  -6  20   8        240.68        430.90       269.11 o
  -5  20   8        512.28        391.75       241.27 o
  -4  20   8       4304.95       4187.59       291.42 o
  -3  20   8       4160.48       4297.00       400.95 o
  -2  20   8       2908.32       2841.32       278.87 o
  -1  20   8        643.56        884.01       283.47 o
   0  20   8       1778.13       1861.11       308.02 o
   1  20   8        159.36        543.12       316.03 o
   2  20   8        116.04        393.95       324.98 o
   3  20   8        330.38        330.47       375.09 o
   4  20   8        503.77        606.30       517.34 o
   5  20   8        119.03        213.72       472.71 o
 -13  21   8         28.47        626.98       718.15 o
 -12  21   8          8.77       -272.78       813.08 o
 -11  21   8       1876.02       1542.74       507.28 o
 -10  21   8         41.12        728.66       672.38 o
  -9  21   8        834.98       1575.51       829.97 o
  -8  21   8         29.46        437.50       502.78 o
  -7  21   8          0.29        186.10       547.06 o
  -6  21   8        899.59       1013.56       364.53 o
  -5  21   8        632.50        659.60       303.50 o
  -4  21   8        265.91        308.74       274.82 o
  -3  21   8         45.64        220.15       267.27 o
  -2  21   8       1686.57       1391.66       262.94 o
  -1  21   8         45.58        185.85       246.44 o
   0  21   8         39.28        344.22       291.84 o
   1  21   8         96.47        250.35       330.34 o
   2  21   8        719.95       1097.04       373.77 o
   3  21   8        527.48        445.75       378.26 o
   4  21   8         19.81        106.58       510.33 o
   5  21   8         58.38        733.15       561.82 o
 -13  22   8          6.18        824.34       869.36 o
 -12  22   8        536.11        709.15       646.86 o
 -11  22   8        904.28       1346.94       677.26 o
 -10  22   8        535.71        789.07       622.10 o
  -9  22   8       1632.93       1582.64       853.60 o
  -8  22   8        709.56       1347.76       673.88 o
  -7  22   8       2769.32       2462.13       565.44 o
  -6  22   8        890.29       1309.47       419.57 o
  -5  22   8        854.87        610.44       324.87 o
  -4  22   8        658.06        343.86       308.70 o
  -3  22   8        551.25        651.35       308.41 o
  -2  22   8        129.04        448.45       270.93 o
  -1  22   8        777.60        698.35       303.52 o
   0  22   8       2702.27       2398.51       371.81 o
   1  22   8       4209.06       4154.39       911.01 o
   2  22   8        580.11        713.88       454.31 o
   3  22   8         83.65        424.73       513.12 o
   4  22   8        168.96        511.12       612.31 o
 -12  23   8        100.94        426.24       802.20 o
 -11  23   8        424.51        467.14       798.45 o
 -10  23   8       2173.31       1922.95       892.63 o
  -9  23   8       1400.20       1142.14       574.45 o
  -8  23   8        544.20        387.22       518.54 o
  -7  23   8       1071.07        966.92       544.43 o
  -6  23   8        348.85        523.42       560.56 o
  -5  23   8        868.96       1326.10       346.11 o
  -4  23   8         89.99        446.26       433.10 o
  -3  23   8        147.06        727.22       347.15 o
  -2  23   8        122.21        265.66       333.15 o
  -1  23   8       1734.36       1829.50       412.45 o
   0  23   8        708.66       1101.54       330.56 o
   1  23   8        107.99        262.62       464.34 o
   2  23   8        454.53        922.26       471.02 o
   3  23   8         40.05        160.81       568.14 o
   4  23   8         52.61         42.81       501.01 o
 -12  24   8         70.32        626.23       624.73 o
 -11  24   8        103.06        511.04       847.23 o
 -10  24   8       1316.14       1398.78       765.80 o
  -9  24   8        799.99        196.99       747.04 o
  -8  24   8       2747.86       2713.15       611.97 o
  -7  24   8       3943.47       3323.24       738.41 o
  -6  24   8       1337.08        782.69       705.02 o
  -5  24   8        184.71        725.52       353.25 o
  -4  24   8       2602.30       2247.12       590.24 o
  -3  24   8       2656.88       1515.71       347.35 o
  -2  24   8        465.67        544.99       368.42 o
  -1  24   8       1339.48       1420.57       331.52 o
   0  24   8       2437.30       2768.85       424.32 o
   1  24   8       1108.40       1149.56       484.02 o
   2  24   8         64.56         -8.41       452.14 o
   3  24   8        180.38        326.46       652.95 o
 -11  25   8         67.43        501.66       677.63 o
 -10  25   8        121.79         22.14       666.75 o
  -9  25   8        390.30         15.01       648.36 o
  -8  25   8       2291.47       3040.33       881.37 o
  -7  25   8        176.11        855.86       735.79 o
  -6  25   8        459.69        983.80       733.91 o
  -5  25   8       1501.05       1147.76       342.95 o
  -4  25   8        591.81        739.72       361.45 o
  -3  25   8        133.50         90.61       328.98 o
  -2  25   8        146.27        437.42       341.23 o
  -1  25   8        607.19        726.25       388.19 o
   0  25   8        296.36        390.52       341.63 o
   1  25   8          3.47        338.40       485.28 o
   2  25   8        492.01        789.21       511.35 o
   3  25   8         51.14        505.41       675.75 o
 -10  26   8        341.26        990.93       835.97 o
  -9  26   8        539.72        820.59       673.88 o
  -8  26   8        100.73         90.43       694.89 o
  -7  26   8        120.43        554.94       784.19 o
  -6  26   8        410.21        638.98       481.77 o
  -5  26   8       2052.39       1282.90       591.90 o
  -4  26   8       3638.37       3544.77       653.17 o
  -3  26   8       2222.28       1570.82       501.75 o
  -2  26   8        116.99        253.72       335.61 o
  -1  26   8        691.93        722.21       350.38 o
   0  26   8          8.88        365.32       358.57 o
   1  26   8       1817.91        927.60       484.46 o
   2  26   8        193.25        461.73       484.55 o
  -9  27   8        252.93        722.28       724.16 o
  -8  27   8         23.01         19.89       621.72 o
  -7  27   8         91.65        941.03       835.59 o
  -6  27   8        499.69        700.14       650.62 o
  -5  27   8       1526.02       1471.93       495.05 o
  -4  27   8          3.19        346.38       371.66 o
  -3  27   8        350.49        655.99       423.71 o
  -2  27   8          7.07        536.63       419.77 o
  -1  27   8        336.65        328.04       349.96 o
   0  27   8         29.52        598.08       400.56 o
   1  27   8       1335.82       1327.27       562.92 o
   2  27   8        760.39        739.16       895.63 o
  -8  28   8        461.71        813.08       842.72 o
  -7  28   8        509.13        592.46       800.32 o
  -6  28   8         89.76        275.78       662.62 o
  -5  28   8         36.81        686.28       505.69 o
  -4  28   8        883.11        721.93       396.09 o
  -3  28   8        916.45        807.77       404.03 o
  -2  28   8         91.17        392.73       420.71 o
  -1  28   8       1371.67       1262.11       423.89 o
   0  28   8        170.45        302.57       531.35 o
   1  28   8         30.58         47.28       719.65 o
  -6  29   8        154.48        688.51       664.87 o
  -5  29   8         84.37        258.14       400.91 o
  -4  29   8          0.87        241.62       442.35 o
  -3  29   8         49.27        242.23       431.70 o
  -2  29   8        102.24        373.13       395.52 o
  -1  29   8        441.75        693.02       394.67 o
   0  29   8        349.20         86.30       675.00 o
  -6  30   8       3373.61       2986.68       864.49 o
  -5  30   8        101.20        188.97       494.47 o
  -4  30   8         93.51        547.65       392.28 o
  -3  30   8          1.89         31.14       364.74 o
  -2  30   8         62.27        152.83       378.93 o
  -1  30   8         99.74        410.10       469.99 o
  -6  31   8        210.48       1207.80       968.42 o
  -5  31   8         42.11       -229.63       720.03 o
  -4  31   8        117.55        296.31       473.11 o
  -3  31   8        955.66        975.54       563.62 o
  -2  31   8        217.81        818.33       806.70 o
  -1  31   8        820.63       1164.65       643.49 o
 -16   1   9        608.68       1348.80       411.97 o
 -15   1   9         27.39        705.45       357.86 o
 -14   1   9        322.44        353.47       306.29 o
 -13   1   9        289.10        517.63       282.43 o
 -12   1   9        791.46        904.32       289.19 o
 -11   1   9         77.03        442.99       238.62 o
 -10   1   9        209.77        381.50       195.55 o
  -9   1   9       1559.16       1677.74       197.09 o
  -8   1   9        309.66        436.17       163.89 o
  -7   1   9        962.66       1033.26       197.81 o
  -6   1   9      10557.53      10477.85       240.71 o
  -5   1   9       9337.56       8765.28       243.00 o
  -4   1   9        859.63       1086.68       187.11 o
  -3   1   9        541.69        723.95       149.94 o
  -2   1   9       2887.95       2648.25       163.19 o
  -1   1   9       9227.39       9663.21       838.69 o
   0   1   9       1550.17       1635.98       248.12 o
   1   1   9       1345.81       1210.34       214.24 o
   2   1   9       3113.71       3163.51       309.74 o
   3   1   9        409.72        773.70       321.11 o
   4   1   9        383.54        241.64       532.42 o
   5   1   9        196.12        282.53       564.32 o
 -16   2   9         46.47        508.94       358.84 o
 -15   2   9        832.63       1220.64       365.78 o
 -14   2   9         10.81        322.20       308.14 o
 -13   2   9        961.13        826.36       289.55 o
 -12   2   9       1069.64       1297.75       323.57 o
 -11   2   9       1039.46        814.69       242.19 o
 -10   2   9        405.86        810.01       316.17 o
  -9   2   9       3368.78       3196.50       217.93 o
  -8   2   9         59.35        570.76       213.86 o
  -7   2   9        268.33        497.63       186.41 o
  -6   2   9        882.08       1107.16       213.33 o
  -5   2   9       4449.44       4283.08       218.13 o
  -4   2   9      12321.24      12751.48       433.74 o
  -3   2   9       3890.56       3887.77       183.71 o
  -2   2   9          6.22        425.59       150.72 o
  -1   2   9       5750.87       5897.76       271.92 o
   0   2   9       4096.91       4099.14       261.37 o
   1   2   9       3986.67       3954.85       206.72 o
   2   2   9       2789.55       2309.25       359.17 o
   3   2   9       2532.99       2722.75       465.49 o
   4   2   9       1213.29       2529.67       862.61 o
   5   2   9        372.26        774.06       670.13 o
   6   2   9        107.55        828.84       626.23 o
 -16   3   9        694.89       1214.41       423.95 o
 -15   3   9         60.46        426.73       363.32 o
 -14   3   9       1063.08        922.66       294.89 o
 -13   3   9       1737.40       1878.95       389.31 o
 -12   3   9       1876.23       1694.78       274.12 o
 -11   3   9         88.03        313.12       231.49 o
 -10   3   9        763.37        973.69       241.76 o
  -9   3   9       4163.19       4338.75       258.43 o
  -8   3   9       3487.21       3542.76       235.49 o
  -7   3   9       1445.86       1702.59       177.79 o
  -6   3   9       2462.78       2228.50       214.95 o
  -5   3   9       3966.76       4090.91       300.03 o
  -4   3   9       1716.95       1604.25       186.34 o
  -3   3   9        184.11        461.88       168.76 o
  -2   3   9        593.36        794.41       171.45 o
  -1   3   9       2520.48       2592.34       228.63 o
   0   3   9       1354.19       1329.75       290.30 o
   1   3   9        212.37        463.66       192.70 o
   2   3   9       1246.75       1448.82       234.09 o
   3   3   9        448.66        541.88       371.39 o
   4   3   9        118.85        690.39       641.99 o
   5   3   9        253.20        700.52       560.94 o
   6   3   9        176.18        425.11       654.74 o
   7   3   9         72.82        392.47       691.51 o
 -16   4   9         75.09        665.06       405.05 o
 -15   4   9        352.43        590.06       367.92 o
 -14   4   9        149.28        737.79       313.48 o
 -13   4   9        705.70        841.69       312.68 o
 -12   4   9        445.89        443.34       257.87 o
 -11   4   9        375.94        487.47       256.34 o
 -10   4   9        345.43        621.32       207.34 o
  -9   4   9       1004.49       1144.73       247.12 o
  -8   4   9       2257.51       2203.62       221.73 o
  -7   4   9       3547.55       3354.55       182.38 o
  -6   4   9       1591.80       1642.55       213.38 o
  -5   4   9        667.76        802.53       237.64 o
  -4   4   9        402.26        728.90       341.85 o
  -3   4   9       3432.14       3262.81       173.32 o
  -2   4   9        591.23        622.34       166.89 o
  -1   4   9        408.38        281.30       173.10 o
   0   4   9        303.66        431.79       190.36 o
   1   4   9        454.31        632.03       222.53 o
   2   4   9        355.88        354.44       220.70 o
   3   4   9        718.54        633.15       266.78 o
   4   4   9       1082.12        845.35       645.36 o
   5   4   9        542.08        794.32       712.15 o
   6   4   9       1444.11       1537.24       634.11 o
   7   4   9        192.35        724.91       712.15 o
 -16   5   9       1192.85       1596.15       434.15 o
 -15   5   9        147.04        443.82       323.46 o
 -14   5   9        936.75        925.19       339.25 o
 -13   5   9         70.90        293.94       259.77 o
 -12   5   9        764.46        600.18       276.92 o
 -11   5   9        603.43        445.16       237.30 o
 -10   5   9       2276.71       2359.57       280.28 o
  -9   5   9        474.88        685.57       239.40 o
  -8   5   9       1593.92       1736.07       246.08 o
  -7   5   9       1840.63       2090.76       232.10 o
  -6   5   9       1045.99       1023.01       185.69 o
  -5   5   9        739.24        910.96       220.22 o
  -4   5   9         71.06        368.16       169.69 o
  -3   5   9       6936.36       6798.44       204.52 o
  -2   5   9       6137.54       6139.65       273.46 o
  -1   5   9       3246.07       3268.12       241.45 o
   0   5   9       4120.74       4044.47       202.98 o
   1   5   9         64.17        310.61       202.15 o
   2   5   9       2480.92       2475.43       462.17 o
   3   5   9          8.26        581.06       279.04 o
   4   5   9       1160.75       1204.80       660.00 o
   5   5   9         85.86        418.36       578.57 o
   6   5   9        429.15        497.15       660.75 o
   7   5   9        340.27        883.25       725.28 o
 -16   6   9          3.05        397.91       392.08 o
 -15   6   9        168.08        524.23       327.85 o
 -14   6   9        655.05        683.70       335.94 o
 -13   6   9        950.34       1107.45       310.45 o
 -12   6   9        363.58        879.70       299.50 o
 -11   6   9       9984.96      10047.16       341.22 o
 -10   6   9       2850.09       3328.94       282.02 o
  -9   6   9        142.75        437.01       206.79 o
  -8   6   9         98.27        521.99       204.62 o
  -7   6   9       2362.27       2214.78       220.81 o
  -6   6   9       7225.81       7222.24       223.55 o
  -5   6   9        886.04        932.61       169.67 o
  -4   6   9       4221.30       4264.26       239.48 o
  -3   6   9         13.35        181.49       165.48 o
  -2   6   9        208.33        611.20       190.13 o
  -1   6   9       1004.37       1355.97       207.35 o
   0   6   9       4656.73       4287.96       249.20 o
   1   6   9       2641.02       1473.32       342.13 o
   2   6   9          1.71        203.56       209.23 o
   3   6   9       1444.45       1299.66       277.79 o
   4   6   9        447.20        354.64       586.27 o
   5   6   9         47.99        447.25       711.02 o
   6   6   9        209.60        343.32       639.73 o
   7   6   9       1113.69       1280.22       688.89 o
 -16   7   9       1469.17       1492.52       409.74 o
 -15   7   9        568.66        420.98       365.48 o
 -14   7   9        294.40        896.00       355.16 o
 -13   7   9       2222.48       2708.10       372.77 o
 -12   7   9       1972.12       2085.25       289.72 o
 -11   7   9         43.66        206.13       196.20 o
 -10   7   9       5745.59       5969.58       330.80 o
  -9   7   9       5581.08       5276.76       257.03 o
  -8   7   9       8750.70       8739.60       341.73 o
  -7   7   9       3065.88       2936.97       229.61 o
  -6   7   9        385.91        539.22       203.96 o
  -5   7   9       1945.00       1925.22       216.05 o
  -4   7   9       1369.86       1311.09       148.49 o
  -3   7   9         34.40        283.49       149.55 o
  -2   7   9        713.53        508.68       176.20 o
  -1   7   9          4.19        253.41       170.73 o
   0   7   9         20.34        417.34       181.30 o
   1   7   9        770.12        884.82       195.97 o
   2   7   9        343.21        413.86       194.41 o
   3   7   9         47.56        356.89       272.14 o
   4   7   9          9.44        233.40       387.05 o
   5   7   9         48.81        434.12       585.33 o
   6   7   9         42.13        117.82       650.62 o
   7   7   9         12.76        120.82       794.32 o
 -16   8   9        103.66        550.81       500.07 o
 -15   8   9        374.22        485.57       355.49 o
 -14   8   9        485.75        807.37       307.42 o
 -13   8   9        258.69        313.24       297.26 o
 -12   8   9        307.96        587.16       289.92 o
 -11   8   9        120.75        478.16       246.35 o
 -10   8   9       1409.40       1663.00       288.01 o
  -9   8   9        171.30        594.91       237.63 o
  -8   8   9         20.12        513.28       214.11 o
  -7   8   9       1126.28       1471.50       242.59 o
  -6   8   9        831.79       1050.01       193.05 o
  -5   8   9        517.20        417.26       180.61 o
  -4   8   9       1837.75       1563.18       160.74 o
  -3   8   9        601.90        904.35       178.50 o
  -2   8   9         19.24        262.09       169.05 o
  -1   8   9        400.45        604.23       225.07 o
   0   8   9       1386.48       1372.59       221.97 o
   1   8   9       1472.83       1318.96       198.46 o
   2   8   9        681.88        482.18       292.45 o
   3   8   9          5.48        315.17       289.53 o
   4   8   9          1.20        342.85       280.11 o
   5   8   9       1364.05        981.46       417.52 o
   6   8   9       1653.01       1992.74       647.61 o
   7   8   9        779.34        505.03       713.28 o
 -16   9   9        535.18        458.78       534.70 o
 -15   9   9         42.32        394.27       399.87 o
 -14   9   9         97.35        365.90       322.41 o
 -13   9   9         67.62        641.80       325.84 o
 -12   9   9       3415.03       3365.85       344.46 o
 -11   9   9       1606.50       1933.06       312.12 o
 -10   9   9       5515.28       5606.27       487.68 o
  -9   9   9        773.50        908.22       241.24 o
  -8   9   9        795.06        916.76       220.14 o
  -7   9   9        350.74        742.59       235.10 o
  -6   9   9        171.06        447.04       183.68 o
  -5   9   9       2116.46       2220.02       235.04 o
  -4   9   9         24.71        343.63       145.33 o
  -3   9   9       3056.27       2994.35       181.63 o
  -2   9   9        252.83        349.93       158.42 o
  -1   9   9       1764.91       2173.22       202.65 o
   0   9   9        115.99        411.38       188.34 o
   1   9   9       1733.98       2279.93       285.22 o
   2   9   9       3133.43       2625.45       529.50 o
   3   9   9        370.66        332.37       310.43 o
   4   9   9       1111.08       1145.85       340.70 o
   5   9   9       1384.12       1261.13       941.97 o
   6   9   9       1873.59       2682.38       819.46 o
   7   9   9         79.50        626.23       837.09 o
 -16  10   9       1878.56       1617.22       516.52 o
 -15  10   9       3825.07       3813.09       447.73 o
 -14  10   9       4407.07       4491.46       384.62 o
 -13  10   9       4226.96       4008.31       461.36 o
 -12  10   9          4.10        669.33       305.29 o
 -11  10   9       4564.54       4868.45       308.08 o
 -10  10   9      12699.88      12662.84       323.81 o
  -9  10   9          2.13        721.38       218.14 o
  -8  10   9       5049.80       5090.68       371.03 o
  -7  10   9       2621.60       2578.75       232.94 o
  -6  10   9       1988.49       1972.08       203.51 o
  -5  10   9        118.40        403.33       200.33 o
  -4  10   9       4721.30       4595.31       198.97 o
  -3  10   9       2594.37       2660.38       326.57 o
  -2  10   9       1762.85       1795.13       199.88 o
  -1  10   9       9169.57       8874.81       255.03 o
   0  10   9       1771.58       1471.84       228.89 o
   1  10   9          9.86        214.88       199.01 o
   2  10   9        150.75        255.47       238.29 o
   3  10   9       2237.46       2433.72       396.59 o
   4  10   9        582.27        885.03       331.91 o
   5  10   9        216.17        563.28       425.98 o
   6  10   9         48.92        637.48       635.23 o
   7  10   9        446.90        634.48       791.69 o
 -16  11   9         41.98        578.98       549.32 o
 -15  11   9        119.52        367.12       353.12 o
 -14  11   9         51.31        163.67       311.37 o
 -13  11   9       2079.63       1993.94       343.49 o
 -12  11   9       1041.91       1048.49       300.56 o
 -11  11   9       1533.93       1623.65       276.11 o
 -10  11   9        278.48        419.78       231.50 o
  -9  11   9        104.16        636.32       246.72 o
  -8  11   9        229.28        793.88       260.39 o
  -7  11   9          8.91        454.15       186.41 o
  -6  11   9        648.17        852.54       307.16 o
  -5  11   9        922.79       1143.45       465.07 o
  -4  11   9        386.12        732.49       201.09 o
  -3  11   9        748.90        872.56       211.05 o
  -2  11   9         47.10        343.42       209.66 o
  -1  11   9       1600.28       1628.73       300.10 o
   0  11   9        419.98        463.06       202.72 o
   1  11   9       1178.64       1172.06       261.78 o
   2  11   9       1637.06       1990.03       320.36 o
   3  11   9       2034.24       1222.46       463.85 o
   4  11   9        111.76         88.87       294.56 o
   5  11   9        223.56        261.56       368.73 o
   6  11   9        321.61        379.70       441.02 o
 -16  12   9         11.30        518.54       559.81 o
 -15  12   9          1.33        474.69       449.40 o
 -14  12   9        322.55        445.74       423.52 o
 -13  12   9         25.68        276.17       381.75 o
 -12  12   9        860.55        479.58       347.87 o
 -11  12   9        327.39        598.02       294.24 o
 -10  12   9       1540.89       2002.96       331.52 o
  -9  12   9        185.97        589.58       307.68 o
  -8  12   9        255.78        553.62       265.34 o
  -7  12   9         71.13        206.11       192.10 o
  -6  12   9       4565.30       4328.15       377.27 o
  -5  12   9       4604.98       4430.28       650.24 o
  -4  12   9        160.25        377.96       201.32 o
  -3  12   9        768.76        776.80       205.68 o
  -2  12   9         15.82        259.07       185.12 o
  -1  12   9        185.66        487.79       228.10 o
   0  12   9       1530.38       1368.97       242.25 o
   1  12   9          1.12         21.80       225.69 o
   2  12   9        410.48        130.87       292.82 o
   3  12   9         30.57        417.79       309.67 o
   4  12   9        129.63        347.33       342.27 o
   5  12   9         69.25         13.68       458.25 o
   6  12   9        114.41        597.87       470.45 o
 -15  13   9        268.79        -94.32       455.21 o
 -14  13   9         46.87        501.36       412.28 o
 -13  13   9        529.52        440.39       379.88 o
 -12  13   9       3871.55       4161.59      1260.14 o
 -11  13   9         20.04        600.18       346.73 o
 -10  13   9       3765.64       3882.69       354.75 o
  -9  13   9        478.46        837.68       313.01 o
  -8  13   9       1704.29       1801.67       294.93 o
  -7  13   9       5720.37       5927.11       469.72 o
  -6  13   9       1302.44       1333.99       332.30 o
  -5  13   9        336.67        756.38       346.70 o
  -4  13   9       1974.39       1785.20       276.96 o
  -3  13   9       7669.99       7008.51       522.79 o
  -2  13   9       1395.78       1429.95       255.03 o
  -1  13   9         28.93        372.43       237.70 o
   0  13   9         13.94        434.64       237.30 o
   1  13   9       1928.61       1420.50       262.74 o
   2  13   9       3470.18       2846.10       577.12 o
   3  13   9         83.17        466.39       303.32 o
   4  13   9       1967.12       1529.47       494.65 o
   5  13   9        824.15       1045.35       474.41 o
   6  13   9       1402.19       1230.57       580.75 o
   7  13   9         55.37         36.77       696.39 o
 -15  14   9       1729.04       2015.39       492.41 o
 -14  14   9        261.54        353.54       402.92 o
 -13  14   9        294.18        480.69       392.71 o
 -12  14   9       1445.17        886.48       617.41 o
 -11  14   9        685.71       1279.83       354.58 o
 -10  14   9       3299.25       2892.88       332.26 o
  -9  14   9         96.52        144.87       311.00 o
  -8  14   9        596.58        767.54       276.12 o
  -7  14   9       4362.07       4557.11      1015.51 o
  -6  14   9       4605.46       4642.99       420.28 o
  -5  14   9        772.59        550.73       329.62 o
  -4  14   9       1968.13       1780.40       282.64 o
  -3  14   9       2426.16       2215.56       240.04 o
  -2  14   9       2987.21       3072.51       407.94 o
  -1  14   9         63.33        493.28       249.78 o
   0  14   9       3115.88       2913.75       280.38 o
   1  14   9       2922.01       2986.82       296.02 o
   2  14   9        112.41        286.10       298.31 o
   3  14   9       1269.84       1168.62       363.66 o
   4  14   9        393.10        212.14       397.66 o
   5  14   9         40.89         63.79       162.84 o
   6  14   9         30.74        480.98       485.10 o
   7  14   9        689.52       1083.23       778.56 o
 -15  15   9         50.36        290.77       616.35 o
 -14  15   9       1044.39        990.37       406.50 o
 -13  15   9       1470.17       1205.98       360.04 o
 -12  15   9       1328.44       2031.77       552.06 o
 -11  15   9        266.68        508.48       349.39 o
 -10  15   9         70.01        313.63       322.13 o
  -9  15   9        424.96        278.67       282.31 o
  -8  15   9          1.33         39.88       270.72 o
  -7  15   9         53.91        505.22       331.09 o
  -6  15   9        125.55        450.61       326.44 o
  -5  15   9         62.12        509.62       331.87 o
  -4  15   9        579.29        592.74       224.61 o
  -3  15   9       1796.72       2160.83       296.73 o
  -2  15   9       8809.07       8716.81       385.81 o
  -1  15   9        532.81        707.30       274.24 o
   0  15   9        942.92        748.44       246.23 o
   1  15   9        286.83        223.69       207.57 o
   2  15   9       2482.37       2387.91       402.34 o
   3  15   9        273.54        193.95       335.54 o
   4  15   9         14.52        685.54       485.37 o
   5  15   9         85.27        612.98       489.51 o
   6  15   9        384.85        359.03       583.49 o
 -15  16   9        147.87        407.10       872.36 o
 -14  16   9        897.16        856.97       417.38 o
 -13  16   9       1334.79       1455.21       425.24 o
 -12  16   9        222.06        585.32       461.55 o
 -11  16   9       1200.44       1191.92       419.39 o
 -10  16   9        511.51        604.96       371.35 o
  -9  16   9         12.50        439.07       357.58 o
  -8  16   9       2990.19       2695.94       408.32 o
  -7  16   9        520.18        311.85       315.19 o
  -6  16   9       1621.36       1997.91       404.66 o
  -5  16   9          0.02        347.90       227.99 o
  -4  16   9        126.63        455.51       231.54 o
  -3  16   9        427.87        474.66       244.84 o
  -2  16   9         45.47        369.59       229.36 o
  -1  16   9       1703.38       1328.99       265.15 o
   0  16   9        232.32        504.43       246.45 o
   1  16   9        849.63        850.22       297.72 o
   2  16   9       2023.44       1755.12       384.06 o
   3  16   9       1840.06       1662.56       710.60 o
   4  16   9       1364.31       1386.34       436.68 o
   5  16   9         66.51        200.20       382.82 o
   6  16   9         78.78         90.43       784.19 o
 -14  17   9          8.96        483.04       406.50 o
 -13  17   9        666.56       1135.75       441.70 o
 -12  17   9       3223.50       3914.31       449.24 o
 -11  17   9        490.22        754.35       403.80 o
 -10  17   9        441.45        390.00       308.76 o
  -9  17   9        270.89        326.95       290.67 o
  -8  17   9          9.73        307.10       311.61 o
  -7  17   9        133.36        198.66       366.45 o
  -6  17   9       6809.54       6158.68       584.02 o
  -5  17   9       6064.13       6204.69       628.31 o
  -4  17   9       6731.62       5671.71       500.95 o
  -3  17   9         46.78        331.04       234.05 o
  -2  17   9         55.35        326.43       238.51 o
  -1  17   9        404.03        587.41       246.69 o
   0  17   9         32.44        306.20       262.26 o
   1  17   9       1370.44       1125.96       314.15 o
   2  17   9       2353.63       2184.43       400.74 o
   3  17   9          3.98        541.33       392.72 o
   4  17   9         13.42        169.93       331.31 o
   5  17   9        173.58        367.57       492.23 o
 -14  18   9        823.44       1294.13       628.53 o
 -13  18   9        238.76        738.25       415.95 o
 -12  18   9        287.15        704.22       383.27 o
 -11  18   9         28.75        382.71       386.69 o
 -10  18   9        718.08        876.67       323.91 o
  -9  18   9        528.38        841.60       409.72 o
  -8  18   9        776.31       1205.90       400.80 o
  -7  18   9       6265.04       6290.18       468.95 o
  -6  18   9       1104.59       1355.14       386.47 o
  -5  18   9         49.02        152.37       250.59 o
  -4  18   9       1799.09       2096.62       237.09 o
  -3  18   9       5584.20       5580.25       317.46 o
  -2  18   9       1535.31       1452.60       268.35 o
  -1  18   9         55.28        330.79       244.21 o
   0  18   9        489.04        825.29       285.02 o
   1  18   9        130.75        -89.39       331.49 o
   2  18   9       1360.75       1024.16       352.59 o
   3  18   9        776.65       1151.82       423.22 o
   4  18   9        793.92        777.92       407.68 o
   5  18   9       1066.06       1506.36       514.76 o
 -13  19   9         24.30        128.35       387.21 o
 -12  19   9          1.23        520.60       389.91 o
 -11  19   9         25.73        512.20       383.91 o
 -10  19   9        674.97        784.51       417.97 o
  -9  19   9        790.35        529.01       379.98 o
  -8  19   9        932.32       1798.68       443.34 o
  -7  19   9       1019.52       1136.82       391.27 o
  -6  19   9        480.75        453.73       334.22 o
  -5  19   9        377.59        372.79       282.70 o
  -4  19   9          2.17        105.03       234.95 o
  -3  19   9       3542.96       3332.75       310.83 o
  -2  19   9        902.88        600.84       257.83 o
  -1  19   9        130.91        236.06       249.20 o
   0  19   9         29.03        285.58       293.04 o
   1  19   9        189.70        468.59       349.17 o
   2  19   9        127.59        433.44       359.12 o
   3  19   9        449.32        597.46       389.67 o
   4  19   9         38.33        490.60       501.20 o
   5  19   9        466.42        840.85       660.75 o
 -13  20   9        506.39        452.88       718.90 o
 -12  20   9        491.12        194.20       425.38 o
 -11  20   9          2.16        241.13       413.16 o
 -10  20   9        162.01        348.53       403.79 o
  -9  20   9        351.29        234.58       336.89 o
  -8  20   9        393.05        675.17       358.51 o
  -7  20   9        138.94        224.55       335.77 o
  -6  20   9          6.75        172.35       334.46 o
  -5  20   9       1523.44        997.44       450.89 o
  -4  20   9       1013.26       1176.92       279.63 o
  -3  20   9          3.44        195.74       266.84 o
  -2  20   9        317.45        568.93       258.81 o
  -1  20   9        376.24        680.54       275.09 o
   0  20   9        491.17        705.85       288.27 o
   1  20   9       1017.45       1195.52       412.94 o
   2  20   9         88.06        360.72       416.11 o
   3  20   9         37.93        201.86       417.33 o
   4  20   9          8.23        604.64       588.29 o
 -13  21   9        556.16        643.49       852.10 o
 -12  21   9       1819.44       1520.48       514.79 o
 -11  21   9         39.64        349.32       746.29 o
 -10  21   9        837.35       1420.17       616.85 o
  -9  21   9       4149.01       4329.55       848.35 o
  -8  21   9       2198.51       2315.05       587.20 o
  -7  21   9       2244.60       2580.66       565.07 o
  -6  21   9        573.67        706.20       432.30 o
  -5  21   9       1253.46       1046.14       338.89 o
  -4  21   9          3.75        367.35       287.33 o
  -3  21   9       2713.48       2977.20       391.01 o
  -2  21   9       1491.62       1559.95       302.36 o
  -1  21   9       8112.21       8751.26       547.92 o
   0  21   9       1774.08       1745.30       320.76 o
   1  21   9        336.96        338.41       345.82 o
   2  21   9       2675.90       2636.82       430.94 o
   3  21   9        927.45       1413.27       440.91 o
   4  21   9        935.41        841.49       482.07 o
 -13  22   9        660.10        787.19       706.90 o
 -12  22   9        179.91        709.90       709.90 o
 -11  22   9        275.91        438.25       559.81 o
 -10  22   9          6.11        357.20       630.35 o
  -9  22   9        295.13        529.05       641.99 o
  -8  22   9        188.41        473.89       734.66 o
  -7  22   9        672.73        527.92       716.65 o
  -6  22   9         10.71        289.29       461.51 o
  -5  22   9        223.68        235.96       382.07 o
  -4  22   9       2904.48       2421.09       402.34 o
  -3  22   9        978.38        712.91       316.20 o
  -2  22   9          3.47        164.85       301.52 o
  -1  22   9        378.76        435.41       318.87 o
   0  22   9       1059.78       1157.25       378.27 o
   1  22   9       1162.52        764.99       573.37 o
   2  22   9        423.56        238.12       598.93 o
   3  22   9          6.43        346.72       485.23 o
 -12  23   9        164.14        503.16       671.25 o
 -11  23   9        186.30        151.59       680.26 o
 -10  23   9        105.37        500.91       741.42 o
  -9  23   9        749.77        853.60       586.83 o
  -8  23   9        893.89       1115.13       757.93 o
  -7  23   9          4.72        -65.29       544.06 o
  -6  23   9        214.62       1181.54       726.03 o
  -5  23   9        511.58        362.57       384.73 o
  -4  23   9        169.71        163.70       296.03 o
  -3  23   9        440.47        521.85       354.07 o
  -2  23   9          9.70        290.65       333.94 o
  -1  23   9          4.15        105.63       341.32 o
   0  23   9         29.38        182.06       397.31 o
   1  23   9        199.56        189.28       463.92 o
   2  23   9         44.24        170.35       452.81 o
   3  23   9         44.63        332.81       648.74 o
 -12  24   9        121.40        466.76       835.97 o
 -11  24   9         95.10        598.84       703.90 o
 -10  24   9        580.00        592.83       618.35 o
  -9  24   9        962.12       1014.57       686.26 o
  -8  24   9          4.81        142.20       708.02 o
  -7  24   9         14.51        482.90       541.43 o
  -6  24   9        200.00       1062.22       730.53 o
  -5  24   9        241.42        588.29       517.69 o
  -4  24   9       3627.62       3198.13       366.45 o
  -3  24   9        612.85        783.88       382.01 o
  -2  24   9        748.79        676.21       336.96 o
  -1  24   9         12.66        187.02       329.96 o
   0  24   9        248.92        549.15       538.04 o
   1  24   9       1455.86       1457.32       512.56 o
   2  24   9        354.77        543.83       469.86 o
 -11  25   9        438.10        716.28       784.57 o
 -10  25   9        660.99       1117.38       823.96 o
  -9  25   9        489.35        722.66       675.75 o
  -8  25   9        108.20        243.14       631.48 o
  -7  25   9        287.46        569.19       634.48 o
  -6  25   9       1753.32       2046.77       653.24 o
  -5  25   9       2780.58       2695.04       567.41 o
  -4  25   9        310.29        420.28       362.64 o
  -3  25   9        667.03        440.22       376.79 o
  -2  25   9        773.38       1294.12       413.27 o
  -1  25   9       2226.80       1672.59       496.96 o
   0  25   9       1417.22       1159.36       495.09 o
   1  25   9        136.84        720.38       528.67 o
   2  25   9       1367.33        965.04       590.21 o
 -10  26   9         33.34        151.96       637.86 o
  -9  26   9         86.14        546.31       872.36 o
  -8  26   9         75.59        602.21       786.82 o
  -7  26   9        149.59        653.62       696.39 o
  -6  26   9        473.37        308.05       693.76 o
  -5  26   9        139.61        642.53       428.51 o
  -4  26   9         10.57        464.74       399.43 o
  -3  26   9          6.64        181.60       343.87 o
  -2  26   9         60.01        242.29       377.61 o
  -1  26   9        300.59        581.78       428.63 o
   0  26   9        292.79        773.16       517.20 o
   1  26   9        207.61         62.66       648.74 o
  -8  27   9        547.71        929.40       837.85 o
  -7  27   9         28.60       -109.56       838.22 o
  -6  27   9        290.16        213.49       729.03 o
  -5  27   9         28.56        309.78       415.13 o
  -4  27   9         16.99        327.85       383.80 o
  -3  27   9        664.86        641.29       428.02 o
  -2  27   9        150.85        705.53       376.58 o
  -1  27   9        719.26       1038.22       389.88 o
   0  27   9          5.64        296.29       522.42 o
   1  27   9        111.19        756.05       699.77 o
  -7  28   9        346.56        327.56       884.00 o
  -6  28   9       1059.75       1482.08       892.25 o
  -5  28   9         77.92        694.51       813.08 o
  -4  28   9       3867.69       2593.12      1030.47 o
  -3  28   9        285.51        319.56       372.36 o
  -2  28   9         18.87        265.53       430.42 o
  -1  28   9        808.45        713.92       394.68 o
   0  28   9        107.99        670.13       820.21 o
  -5  29   9        383.96        861.11       837.09 o
  -4  29   9         77.47        552.59       516.80 o
  -3  29   9        134.61         -4.63       376.67 o
  -2  29   9          8.40        488.75       531.24 o
  -1  29   9        170.70        493.79       583.22 o
  -4  30   9          6.72        638.98       798.82 o
  -3  30   9        117.29         35.65       574.82 o
  -2  30   9         10.91        319.30       697.52 o
 -16   0  10        863.85        982.42       582.82 o
 -15   0  10        254.61        571.89       518.63 o
 -14   0  10       1706.72       2033.11       495.28 o
 -13   0  10       6961.70       6521.16       551.17 o
 -12   0  10       3024.51       2873.96       458.89 o
 -11   0  10       6462.63       6496.24       441.92 o
 -10   0  10        119.74        637.65       324.91 o
  -9   0  10        147.20        193.24       352.68 o
  -8   0  10       1834.21       1860.44       413.11 o
  -7   0  10         15.87        231.54       264.14 o
  -6   0  10       1983.26       1978.46       357.72 o
  -5   0  10        418.82       1113.23       315.91 o
  -4   0  10       6133.43       5675.89      1325.06 o
  -3   0  10         12.25        439.76       271.36 o
  -2   0  10       3873.54       4196.16       415.25 o
  -1   0  10       1969.20       2260.58       336.85 o
   0   0  10       2158.00       2456.50       523.79 o
   1   0  10        891.63        653.24       469.39 o
   2   0  10       1575.64        398.47       452.50 o
   3   0  10       2293.95       3230.56       625.48 o
 -16   1  10        546.69       1186.30       420.17 o
 -15   1  10          6.42        353.98       351.41 o
 -14   1  10          0.23        140.54       302.16 o
 -13   1  10        136.35        108.40       330.92 o
 -12   1  10        420.37        621.83       302.30 o
 -11   1  10         52.77        598.95       271.43 o
 -10   1  10       5411.40       5229.92       279.49 o
  -9   1  10       1784.72       1745.38       212.19 o
  -8   1  10       2275.38       2229.61       244.86 o
  -7   1  10       2151.41       1855.78       207.27 o
  -6   1  10      16454.04      16265.93       556.95 o
  -5   1  10      20519.82      21925.23       744.44 o
  -4   1  10        946.30        965.06       206.49 o
  -3   1  10        817.48        650.61       199.96 o
  -2   1  10       2194.60       2322.90       280.67 o
  -1   1  10        246.93        445.82       168.95 o
   0   1  10       1105.89       1375.43       235.52 o
   1   1  10       5821.56       5292.66       302.76 o
   2   1  10       5640.44       6385.33       353.58 o
   3   1  10       1390.10       1217.33       440.03 o
 -16   2  10        543.87       1077.13       423.78 o
 -15   2  10        296.10        483.20       332.56 o
 -14   2  10        344.36        404.52       337.66 o
 -13   2  10          0.12        432.83       252.30 o
 -12   2  10          9.81        162.52       255.31 o
 -11   2  10        365.64        423.77       243.01 o
 -10   2  10         80.83        494.28       181.75 o
  -9   2  10       1544.80       1847.61       251.07 o
  -8   2  10          0.92        444.97       221.91 o
  -7   2  10         44.31        460.50       199.60 o
  -6   2  10       2284.13       2747.35       245.61 o
  -5   2  10        688.26        709.90       206.73 o
  -4   2  10       3784.89       3663.70       235.26 o
  -3   2  10        100.10        605.67       201.51 o
  -2   2  10          3.46        467.65       169.25 o
  -1   2  10       1394.86       1414.75       192.30 o
   0   2  10        753.54       1026.94       195.29 o
   1   2  10        555.05        784.37       288.57 o
   2   2  10        156.68        696.63       281.02 o
   3   2  10        768.43        439.41       394.03 o
   4   2  10         21.33        431.49       605.59 o
 -16   3  10       1147.06       1457.79       449.59 o
 -15   3  10       1113.72       1392.07       373.58 o
 -14   3  10        329.59        881.10       356.65 o
 -13   3  10        914.03        661.49       308.81 o
 -12   3  10       1594.64       1634.29       299.51 o
 -11   3  10        133.57        529.18       217.15 o
 -10   3  10       1731.70       2036.91       238.02 o
  -9   3  10        236.02        505.66       207.53 o
  -8   3  10       1169.01       1382.57       242.27 o
  -7   3  10        983.47       1216.86       236.43 o
  -6   3  10        343.33        437.39       204.38 o
  -5   3  10        663.84        685.28       191.78 o
  -4   3  10        196.31        589.97       217.57 o
  -3   3  10       6310.72       5180.73      1290.00 o
  -2   3  10        952.50       1028.52       192.73 o
  -1   3  10       3990.86       3325.59       726.84 o
   0   3  10       1091.40       1334.06       234.21 o
   1   3  10       1581.25       1279.64       266.91 o
   2   3  10       1853.50       2895.37       444.46 o
   3   3  10       3339.83       3447.12       490.42 o
   4   3  10        244.46        191.36       557.19 o
   5   3  10         10.03        -58.53       587.95 o
 -16   4  10         78.30        461.53       334.94 o
 -15   4  10          5.21        413.10       347.76 o
 -14   4  10       1339.45       1881.23       407.27 o
 -13   4  10       2510.30       2736.83       328.32 o
 -12   4  10         82.01        141.54       273.27 o
 -11   4  10       4528.27       4467.61       247.47 o
 -10   4  10        933.81       1177.82       236.49 o
  -9   4  10       1035.32       1184.96       233.26 o
  -8   4  10        442.91        814.17       220.79 o
  -7   4  10        410.22        767.53       183.71 o
  -6   4  10        330.20        443.10       207.62 o
  -5   4  10        642.01        896.70       236.55 o
  -4   4  10       6108.42       5816.05       375.17 o
  -3   4  10       1553.01       1625.27       263.14 o
  -2   4  10        572.85        611.13       188.93 o
  -1   4  10       1069.94       1135.62       211.64 o
   0   4  10       3540.60       3751.29       240.03 o
   1   4  10       2791.37       3172.46       276.25 o
   2   4  10        827.71        577.90       282.56 o
   3   4  10        330.74        350.39       350.24 o
   4   4  10        602.15       1003.69       690.01 o
   5   4  10        773.97        661.50       736.16 o
   6   4  10        274.88        419.11       673.50 o
 -16   5  10         12.62        752.62       414.04 o
 -15   5  10       1336.21       1365.64       372.70 o
 -14   5  10       1911.39       2175.09       409.96 o
 -13   5  10       4100.09       4302.87       427.30 o
 -12   5  10         65.19        271.26       254.13 o
 -11   5  10       1045.27        911.31       227.31 o
 -10   5  10       6591.42       6734.59       350.40 o
  -9   5  10       8233.33       7704.62       279.08 o
  -8   5  10        491.34        695.64       234.16 o
  -7   5  10       1722.63       2344.59       244.88 o
  -6   5  10        294.81        533.13       194.44 o
  -5   5  10       1405.92       1487.88       257.01 o
  -4   5  10        492.77        574.85       228.29 o
  -3   5  10        188.68        266.39       184.48 o
  -2   5  10       8772.42       8330.07       226.17 o
  -1   5  10       3928.54       4430.65       291.41 o
   0   5  10        152.27        390.40       195.59 o
   1   5  10        518.62        533.10       224.60 o
   2   5  10       2904.02       2558.37       279.29 o
   3   5  10        345.05        733.67       398.23 o
   4   5  10        227.65        363.95       676.50 o
   5   5  10        906.01       1081.73       694.14 o
   6   5  10       1440.31       1858.79       792.44 o
 -16   6  10        406.13        617.79       356.86 o
 -15   6  10         54.49        558.16       400.12 o
 -14   6  10         70.70        337.18       337.99 o
 -13   6  10         46.50        603.87       299.90 o
 -12   6  10         45.76        338.74       235.06 o
 -11   6  10         46.08        493.18       231.94 o
 -10   6  10       1329.56       1462.21       280.05 o
  -9   6  10       8090.93       8387.17       316.84 o
  -8   6  10          6.43        432.63       197.32 o
  -7   6  10        478.44        511.39       192.87 o
  -6   6  10        533.27        462.45       206.44 o
  -5   6  10       1671.49       1600.38       251.86 o
  -4   6  10       5479.02       5721.96       410.44 o
  -3   6  10         17.21        469.79       254.09 o
  -2   6  10        959.80        996.68       195.51 o
  -1   6  10       9912.59       8868.56      1618.01 o
   0   6  10       1270.63       1136.64       227.53 o
   1   6  10       3059.90       2955.88       332.32 o
   2   6  10        149.62        330.06       231.60 o
   3   6  10          5.65        -56.47       335.37 o
   4   6  10       1773.69       1945.09       658.87 o
   5   6  10       1716.51       1926.33       783.06 o
   6   6  10       1444.05       1641.92       707.65 o
 -16   7  10        744.18        623.79       384.66 o
 -15   7  10        740.76       1077.80       395.67 o
 -14   7  10        172.58        438.39       312.34 o
 -13   7  10        422.34        516.03       292.19 o
 -12   7  10       2862.61       3082.66       349.88 o
 -11   7  10       5555.98       4982.48       302.94 o
 -10   7  10          4.66        447.72       234.27 o
  -9   7  10         32.90        499.30       242.20 o
  -8   7  10          5.77        297.84       195.54 o
  -7   7  10       2016.95       2175.77       254.50 o
  -6   7  10        873.14       1005.31       209.35 o
  -5   7  10       8847.42       8494.00       255.44 o
  -4   7  10       3431.89       3788.54       293.30 o
  -3   7  10        135.05        444.23       201.45 o
  -2   7  10       2991.62       2992.93       237.23 o
  -1   7  10       1345.90       1599.18       260.97 o
   0   7  10        500.80        565.91       236.83 o
   1   7  10        205.17        407.78       185.88 o
   2   7  10       2069.83       1932.59       352.40 o
   3   7  10        171.33        282.26       295.68 o
   4   7  10        468.82       1113.62       709.90 o
   5   7  10         94.91        174.10       643.49 o
   6   7  10         35.02        346.32       826.96 o
 -16   8  10       2930.93       3098.83       648.60 o
 -15   8  10       1340.19       1620.18       379.03 o
 -14   8  10        726.62        878.66       330.58 o
 -13   8  10        594.86        689.41       304.20 o
 -12   8  10          3.20        383.06       275.57 o
 -11   8  10       1313.36       1464.67       259.64 o
 -10   8  10       5146.85       4254.39       290.81 o
  -9   8  10         25.00        397.50       238.29 o
  -8   8  10       1293.58       1302.70       224.73 o
  -7   8  10       3967.23       4319.08       218.63 o
  -6   8  10       3108.05       3162.99       233.06 o
  -5   8  10        682.85       1044.01       282.62 o
  -4   8  10       3508.28       3715.66       286.88 o
  -3   8  10       6243.02       6708.82       314.81 o
  -2   8  10       2013.94       1995.72       205.30 o
  -1   8  10       2252.38       2135.75       253.24 o
   0   8  10        124.06        322.92       220.11 o
   1   8  10       2364.64       2197.17       228.86 o
   2   8  10        905.95        743.48       292.03 o
   3   8  10       3777.67       3947.32       459.06 o
   4   8  10        487.33        187.61       664.87 o
   5   8  10        295.83        644.99       720.03 o
   6   8  10         84.01        487.02       706.52 o
 -16   9  10        227.27        101.17       547.02 o
 -15   9  10          3.15        172.06       360.36 o
 -14   9  10         91.88        383.76       343.24 o
 -13   9  10       1042.97       1282.91       328.58 o
 -12   9  10        306.15        783.18       283.93 o
 -11   9  10        119.41        643.63       263.49 o
 -10   9  10        642.61        744.61       255.46 o
  -9   9  10       2886.43       2712.28       260.17 o
  -8   9  10        713.83       1019.43       233.79 o
  -7   9  10        117.37        362.26       195.65 o
  -6   9  10        429.51        898.77       219.19 o
  -5   9  10        876.74        848.76       263.61 o
  -4   9  10       3082.23       3022.02       233.93 o
  -3   9  10        354.70        588.98       174.28 o
  -2   9  10       2243.30       2280.27       231.54 o
  -1   9  10         87.55        345.59       208.17 o
   0   9  10        360.62        354.28       196.15 o
   1   9  10        205.29        480.15       219.96 o
   2   9  10        104.82        284.58       231.32 o
   3   9  10         20.31        262.55       285.57 o
   4   9  10         60.08        108.91       427.38 o
   5   9  10         12.12        838.22       708.40 o
   6   9  10          2.50        342.94       685.13 o
 -16  10  10        145.69        430.45       499.94 o
 -15  10  10         65.61        184.94       367.21 o
 -14  10  10        716.35        870.00       378.04 o
 -13  10  10        139.29        510.56       302.02 o
 -12  10  10       1807.46       1856.80       389.60 o
 -11  10  10         76.56        561.96       271.14 o
 -10  10  10        453.86        935.41       272.80 o
  -9  10  10        376.78        765.48       225.58 o
  -8  10  10       2102.85       1903.60       234.77 o
  -7  10  10          3.20        386.93       224.72 o
  -6  10  10        125.22        536.71       258.37 o
  -5  10  10        235.59        646.91       247.14 o
  -4  10  10       2895.41       2095.61       482.68 o
  -3  10  10       1879.10       1839.82       239.15 o
  -2  10  10        723.16        516.78       206.44 o
  -1  10  10       2079.66       1964.13       234.99 o
   0  10  10        587.23        837.14       235.73 o
   1  10  10        734.68        523.37       249.92 o
   2  10  10         56.85        276.20       301.32 o
   3  10  10        558.58        761.42       361.77 o
   4  10  10          7.34        429.03       453.28 o
   5  10  10        474.05         28.52       604.46 o
   6  10  10          2.75        202.99       642.36 o
 -16  11  10        906.52       1288.10       620.60 o
 -15  11  10          9.59        193.89       352.32 o
 -14  11  10         64.40        446.49       330.03 o
 -13  11  10       2126.87       1949.19       373.14 o
 -12  11  10        856.95       1840.88       395.35 o
 -11  11  10         98.22        537.89       332.09 o
 -10  11  10        371.18        689.39       327.03 o
  -9  11  10       2123.49       2413.23       443.28 o
  -8  11  10       5515.65       5369.90       750.69 o
  -7  11  10       1212.82       1212.77       239.96 o
  -6  11  10        379.48        317.83       309.21 o
  -5  11  10       1703.48       1700.41       332.15 o
  -4  11  10       1476.81       1509.53       284.31 o
  -3  11  10        272.20        583.65       212.60 o
  -2  11  10       1291.60       1274.91       233.87 o
  -1  11  10        200.82        320.44       220.67 o
   0  11  10          0.77        283.49       232.12 o
   1  11  10        160.70        228.46       223.55 o
   2  11  10        205.92        146.84       225.19 o
   3  11  10       1940.75       1971.97       571.19 o
   4  11  10       3001.33       3093.16       788.13 o
   5  11  10         32.74        316.88       442.34 o
 -15  12  10        852.61        807.26       435.64 o
 -14  12  10         60.95        223.73       421.06 o
 -13  12  10          2.28        207.77       364.16 o
 -12  12  10       1659.34       2148.27       502.21 o
 -11  12  10       3768.51       3697.56       507.34 o
 -10  12  10       2653.37       2524.73       299.34 o
  -9  12  10        536.22       1135.62       319.83 o
  -8  12  10       3874.94       3996.90       324.88 o
  -7  12  10       7274.33       6757.27       408.98 o
  -6  12  10       1629.43       1550.33       331.69 o
  -5  12  10        139.26        273.44       282.02 o
  -4  12  10       6250.76       4899.65      1629.70 o
  -3  12  10       1742.05       2038.00       253.66 o
  -2  12  10        187.27        375.25       208.73 o
  -1  12  10       2348.94       1988.49       253.21 o
   0  12  10       2390.72       2480.04       303.92 o
   1  12  10       2777.45       3162.78       307.54 o
   2  12  10          2.13        378.77       308.93 o
   3  12  10       1543.28        822.18       312.45 o
   4  12  10        895.38        465.31       472.68 o
   5  12  10         81.75        481.63       444.36 o
 -15  13  10       1121.70       1719.35       452.78 o
 -14  13  10        153.82        615.04       465.37 o
 -13  13  10          8.94        578.99       414.00 o
 -12  13  10       2009.16       1574.16       400.15 o
 -11  13  10         32.41        284.24       339.49 o
 -10  13  10        246.65        676.23       349.09 o
  -9  13  10        788.08        919.62       324.20 o
  -8  13  10       3965.23       4268.63       347.52 o
  -7  13  10       2670.10       2923.98       392.57 o
  -6  13  10        411.07        186.29       342.66 o
  -5  13  10         55.48        337.53       324.11 o
  -4  13  10          2.69        458.79       285.36 o
  -3  13  10       1691.33       1388.13       274.62 o
  -2  13  10         25.20        170.19       230.36 o
  -1  13  10        523.34        439.54       221.13 o
   0  13  10        316.38        339.90       259.96 o
   1  13  10         77.37        444.24       322.92 o
   2  13  10         51.27        389.82       320.27 o
   3  13  10        378.62        333.60       345.48 o
   4  13  10         24.34        341.20       433.10 o
   5  13  10          8.30        239.57       511.64 o
 -15  14  10         89.19        262.73       412.18 o
 -14  14  10         72.58        193.04       394.72 o
 -13  14  10        142.07        185.41       428.48 o
 -12  14  10        676.80        512.34       359.66 o
 -11  14  10       2622.42       2538.66       343.61 o
 -10  14  10        134.67        234.09       306.54 o
  -9  14  10        212.41        323.08       265.82 o
  -8  14  10        171.26        289.29       359.45 o
  -7  14  10          1.62        179.45       314.06 o
  -6  14  10       4784.25       5669.92      1047.21 o
  -5  14  10       3528.51       3292.58       354.89 o
  -4  14  10        647.51        751.08       267.24 o
  -3  14  10         86.95        231.07       234.62 o
  -2  14  10        486.39        539.57       219.99 o
  -1  14  10       1705.49       1445.96       252.30 o
   0  14  10         54.11        187.75       277.88 o
   1  14  10        703.70        721.52       342.83 o
   2  14  10        160.33        195.47       270.03 o
   3  14  10        777.37        937.41       402.72 o
   4  14  10        390.54        468.91       424.00 o
   5  14  10          0.61        117.30       496.66 o
   6  14  10        238.69        637.48       725.28 o
 -15  15  10          8.60        167.62       538.01 o
 -14  15  10          7.69        187.91       428.24 o
 -13  15  10       1164.99       1214.69       433.43 o
 -12  15  10       2960.43       2851.20       508.95 o
 -11  15  10       1212.66       1501.11       393.51 o
 -10  15  10       5303.25       4720.49       420.44 o
  -9  15  10         14.54          1.11       359.05 o
  -8  15  10        280.50        991.89       375.73 o
  -7  15  10       4564.16       5153.89       551.93 o
  -6  15  10        444.00        425.28       352.98 o
  -5  15  10       2304.54       2466.05       494.90 o
  -4  15  10        198.95        448.30       277.76 o
  -3  15  10       2090.96       2160.75       295.62 o
  -2  15  10         14.99        315.54       235.92 o
  -1  15  10       2232.45       2297.99       328.95 o
   0  15  10       1131.53        952.43       297.36 o
   1  15  10         29.32        273.12       323.18 o
   2  15  10       1718.78       1555.30       397.41 o
   3  15  10         46.96        323.32       318.95 o
   4  15  10        229.48        429.63       476.31 o
   5  15  10         10.72        370.56       502.81 o
 -15  16  10        494.24        359.08       768.43 o
 -14  16  10         95.47        316.22       375.35 o
 -13  16  10         75.89          2.27       475.41 o
 -12  16  10          5.02        159.58       418.53 o
 -11  16  10       1349.95       1187.00       365.03 o
 -10  16  10        745.05        924.45       349.77 o
  -9  16  10       4399.78       3758.73       478.77 o
  -8  16  10       3006.49       2336.43       390.09 o
  -7  16  10       2676.43       2906.10       378.72 o
  -6  16  10          9.31         96.33       296.13 o
  -5  16  10       2761.06       2692.59       822.01 o
  -4  16  10       7599.98       7736.58      1011.23 o
  -3  16  10       2720.56       2252.74       365.61 o
  -2  16  10        235.06        301.57       237.94 o
  -1  16  10       1531.57       1678.22       333.50 o
   0  16  10       1830.51       1953.52       298.16 o
   1  16  10       1765.89       2286.59       435.90 o
   2  16  10        204.56        398.61       367.57 o
   3  16  10       1132.89       1155.48       363.35 o
   4  16  10        901.81        906.35       623.79 o
   5  16  10        336.88        491.15       766.18 o
 -15  17  10       1951.29       1925.21       891.13 o
 -14  17  10        534.25        673.20       444.06 o
 -13  17  10        199.53        298.22       534.18 o
 -12  17  10        168.52        114.85       336.90 o
 -11  17  10         29.15        277.06       346.41 o
 -10  17  10       1012.73        858.40       434.02 o
  -9  17  10        327.53        346.96       452.64 o
  -8  17  10        164.37        891.91       408.20 o
  -7  17  10         19.88        638.65       420.47 o
  -6  17  10        696.39        501.41       424.13 o
  -5  17  10        611.30        853.19       318.27 o
  -4  17  10         67.01        183.78       273.24 o
  -3  17  10       1067.40       1244.56       290.51 o
  -2  17  10          6.74        166.69       257.17 o
  -1  17  10        214.14        326.44       227.03 o
   0  17  10        186.63        165.52       289.81 o
   1  17  10          5.71        483.06       356.29 o
   2  17  10         34.26        187.97       342.04 o
   3  17  10         33.65        290.54       361.17 o
   4  17  10         35.62        -56.38       518.76 o
 -14  18  10        331.63        451.11       435.25 o
 -13  18  10        788.32       1519.79       588.59 o
 -12  18  10        605.66        620.06       378.84 o
 -11  18  10        813.81       1004.47       400.41 o
 -10  18  10         29.36        290.13       456.66 o
  -9  18  10        726.38        546.99       409.54 o
  -8  18  10       1343.26        924.77       442.59 o
  -7  18  10       1218.35        843.33       354.02 o
  -6  18  10       2460.43       2729.57       450.74 o
  -5  18  10        857.88        521.37       316.77 o
  -4  18  10         31.86        272.00       316.41 o
  -3  18  10         22.50        295.48       235.98 o
  -2  18  10         50.39        137.34       270.37 o
  -1  18  10       4046.13       3801.52       343.82 o
   0  18  10         94.04        328.86       304.73 o
   1  18  10        238.13        321.59       353.61 o
   2  18  10          0.91        423.73       356.37 o
   3  18  10          1.41        423.86       402.89 o
   4  18  10        431.34        318.10       478.97 o
 -14  19  10        228.44        576.51       475.25 o
 -13  19  10         16.55        273.95       468.02 o
 -12  19  10       1822.06       1845.00       467.86 o
 -11  19  10       1011.31       1049.77       482.95 o
 -10  19  10       3306.46       3069.26       550.07 o
  -9  19  10        274.35        215.00       381.20 o
  -8  19  10        443.47        271.07       410.15 o
  -7  19  10         23.29        358.51       398.36 o
  -6  19  10       2885.97       2140.16       599.02 o
  -5  19  10       3749.91       3091.28       952.32 o
  -4  19  10        354.42        352.63       275.30 o
  -3  19  10       1793.48       2061.81       318.93 o
  -2  19  10        447.07        401.41       271.67 o
  -1  19  10       2450.26       1758.37       463.55 o
   0  19  10         58.21        431.48       286.34 o
   1  19  10       2032.53       2113.16       453.77 o
   2  19  10        737.78       1305.14       412.95 o
   3  19  10        764.94        792.08       397.49 o
 -13  20  10       1331.95       3174.28      1065.60 o
 -12  20  10        421.03        393.80       483.04 o
 -11  20  10          7.96        255.13       427.04 o
 -10  20  10        394.57        647.93       484.19 o
  -9  20  10          1.70        339.76       423.76 o
  -8  20  10          3.96        179.08       480.22 o
  -7  20  10        162.65        183.15       393.15 o
  -6  20  10        155.29        284.86       399.16 o
  -5  20  10        540.04        257.75       357.53 o
  -4  20  10       1879.73       1999.98       353.79 o
  -3  20  10       1156.61       1224.75       284.71 o
  -2  20  10         45.23        464.82       296.83 o
  -1  20  10        290.38        551.61       309.67 o
   0  20  10       1203.54       1070.06       351.93 o
   1  20  10       1128.39       1049.61       372.05 o
   2  20  10          7.19        361.75       395.84 o
   3  20  10        220.84        146.60       376.39 o
 -12  21  10        117.97        113.31       762.80 o
 -11  21  10         82.26        852.85       779.31 o
 -10  21  10       1422.06       1685.45       927.90 o
  -9  21  10        331.46        548.64       499.50 o
  -8  21  10        157.94        403.61       433.20 o
  -7  21  10        219.73        460.50       421.40 o
  -6  21  10        323.35        476.43       357.01 o
  -5  21  10        119.97        398.44       297.35 o
  -4  21  10        525.43        232.49       327.34 o
  -3  21  10        599.37        470.10       267.06 o
  -2  21  10         42.02        210.15       288.46 o
  -1  21  10          6.34        363.30       305.53 o
   0  21  10        316.99        468.23       370.77 o
   1  21  10         10.32        240.43       368.27 o
   2  21  10        319.22        499.80       400.92 o
   3  21  10        137.81        880.82       559.97 o
 -12  22  10        451.75        361.33       763.18 o
 -11  22  10       1443.68        776.31       700.14 o
 -10  22  10        138.21        193.23       577.82 o
  -9  22  10        131.59        566.94       664.50 o
  -8  22  10        622.71        348.95       759.80 o
  -7  22  10         17.24        864.49       663.37 o
  -6  22  10        457.61       1285.10       753.05 o
  -5  22  10         19.92        351.71       408.72 o
  -4  22  10       2815.20       2328.29       382.73 o
  -3  22  10       1055.37        569.28       363.06 o
  -2  22  10       1553.84       1439.69       352.38 o
  -1  22  10        381.47        365.73       310.07 o
   0  22  10         26.44        285.80       436.35 o
   1  22  10        354.01        263.48       243.46 o
   2  22  10          0.69        447.96       437.90 o
   3  22  10         92.22        777.81       658.87 o
 -12  23  10         64.53         54.03       650.62 o
 -11  23  10          0.85        132.07       694.14 o
 -10  23  10       2157.57       1912.82       655.49 o
  -9  23  10       2656.64       2556.68       737.29 o
  -8  23  10          9.27        303.55       655.87 o
  -7  23  10        136.27        500.91       645.36 o
  -6  23  10       1014.36       1130.88       655.12 o
  -5  23  10       1335.69        786.49       428.98 o
  -4  23  10        579.68        659.80       476.72 o
  -3  23  10       3851.49       3702.79       391.99 o
  -2  23  10       4387.49       4235.02       411.70 o
  -1  23  10       2948.70       2899.50       415.08 o
   0  23  10       1013.33       1300.83       491.60 o
   1  23  10        697.46       1260.24       623.92 o
   2  23  10       3026.40       2592.71       855.10 o
 -11  24  10        639.47        649.11       757.17 o
 -10  24  10       1346.46       1169.91       841.97 o
  -9  24  10       1539.15       1405.16       926.02 o
  -8  24  10         15.07        385.72       705.77 o
  -7  24  10         16.27        738.41       592.46 o
  -6  24  10        926.12        210.49       565.82 o
  -5  24  10         18.40        360.12       499.42 o
  -4  24  10          5.84        182.29       383.35 o
  -3  24  10        263.61        306.22       356.95 o
  -2  24  10        170.67        644.75       389.32 o
  -1  24  10          1.66        163.07       348.60 o
   0  24  10        177.99        496.84       535.73 o
   1  24  10         91.33        124.95       610.09 o
 -10  25  10        830.52       1194.30       701.64 o
  -9  25  10        457.03        670.50       661.50 o
  -8  25  10        728.16        782.31       721.15 o
  -7  25  10          1.94       -105.06       690.39 o
  -6  25  10          1.55        595.46       783.06 o
  -5  25  10         21.63         96.55       474.27 o
  -4  25  10         69.60         38.72       483.75 o
  -3  25  10        175.82         27.60       487.79 o
  -2  25  10        245.76        528.36       359.66 o
  -1  25  10        180.38         96.53       381.17 o
   0  25  10          8.67        352.62       431.80 o
   1  25  10          7.18       1011.94       841.22 o
  -9  26  10        503.66        441.62       879.87 o
  -8  26  10         13.36        521.92       865.61 o
  -7  26  10          5.37        415.73       629.60 o
  -6  26  10         14.36        181.60       659.62 o
  -5  26  10        345.56         71.49       475.45 o
  -4  26  10       2382.05       1615.87       567.34 o
  -3  26  10        184.87        110.27       567.76 o
  -2  26  10        180.56        554.31       423.99 o
  -1  26  10          0.91         59.88       393.08 o
   0  26  10         43.67        446.50       830.72 o
  -7  27  10        395.98        565.44       688.51 o
  -6  27  10       1445.59       1471.58       849.85 o
  -5  27  10       1813.10        967.30       853.60 o
  -4  27  10         96.79        371.74       474.82 o
  -3  27  10          0.88        524.75       546.00 o
  -2  27  10        894.98        389.35       407.90 o
  -1  27  10         61.13        272.78       651.37 o
  -5  28  10        303.51         67.16       472.39 o
  -4  28  10         79.99        757.03       559.07 o
  -3  28  10        231.41        873.87       679.13 o
  -2  28  10        283.26        274.74       484.30 o
  -1  28  10        199.21        486.65       685.51 o
 -16   1  11       1152.82       1728.07       414.28 o
 -15   1  11        504.73       1000.48       332.40 o
 -14   1  11        299.63        258.65       311.67 o
 -13   1  11        580.34        583.23       276.28 o
 -12   1  11       1594.71       1674.05       315.20 o
 -11   1  11        818.37        944.97       219.14 o
 -10   1  11        539.32        389.85       213.81 o
  -9   1  11        321.25        617.07       250.37 o
  -8   1  11        734.89        890.76       237.04 o
[truncated: 121,180 more chars]
